# Supplementary material for: Characterisation of the RNA Virome of Nine Ochlerotatus Species in Finland
Source: Viruses. 2022 Jul 7;14(7):1489. doi: 10.3390/v14071489 (PMC9324324; doi:10.3390/v14071489)
Supplement: Supplementary file 1 [file viruses-14-01489-s001.zip]

Archive with 7 entries (7 files):
- Figure_S1.jpeg
- Figure_S2a.html
- Figure_S2b.html
- Figure_S3.jpeg
- Table_S1.xlsx
- Table_S2.xlsx
- Table_S3.xlsx
