# Supplementary material for: Characterisation of the RNA Virome of Nine Ochlerotatus Species in Finland
Source: Viruses. 2022 Jul 7;14(7):1489. doi: 10.3390/v14071489 (PMC9324324; doi:10.3390/v14071489)
Supplement: Supplementary file 1 [file viruses-14-01489-s001.zip › Table_S1.xlsx]

## Sheet: Sheet1
Pool	num_seqs	sum_len	min_len	avg_len	max_len
FIN-2018/1	1325229	108721842	35	82	151
FIN-2018/2	1397431	136326651	35	97.55	151
FIN-2018/3	421553	38913731	35	92.35	151
FIN-2018/4	343627	35014445	35	101.9	151
FIN-2018/5	451879	41101661	35	90.95	151
FIN-2018/6	502019	52060433	35	103.7	151
FIN-2018/7	264875	25125281	35	94.85	151
FIN-2018/8	338302	31696249	35	93.65	151
FIN-2018/9	349292	33856940	35	96.9	151
FIN-2018/10	287778	26781895	35	93.05	151
FIN-2018/11	336430	31333482	35	93.15	151
FIN-2018/15	538232	67776403	35	125.95	151
FIN-2018/16	301555	35066513	35	116.3	151
FIN-2018/17	415640	47950485	35	115.35	151
FIN-2018/18	233650	28806819	35	123.3	151
FIN-2018/19	431332	43282044	35	100.35	151
FIN-2018/20	218617	22305632	35	102	151
FIN-2018/21	118529	13630243	35	115	151
FIN-2018/23	371023	33929146	35	91.45	151
FIN-2018/24	435527	48112370	35	110.45	151
FIN-2018/26	342480	37281182	35	108.85	151
FIN-2018/27	246511	26230565	35	106.4	151
FIN-2018/28	200843	21701477	35	108.05	151
FIN-2018/29	212722	24050859	35	113.1	151
FIN-2018/30	425621	44896898	35	105.5	151
FIN-2018/31	323375	35633050	35	110.2	151
FIN-2018/32	164928	19821814	35	120.2	151
FIN-2018/33	393702	42038753	35	106.8	151
FIN-2018/34	598238	60552166	35	101.2	151
FIN-2018/35	305134	30952470	35	101.4	151
FIN-2018/36	69661	8270550	35	118.7	151
FIN-2018/38	557276	61362471	35	110.1	151
FIN-2018/39	932859	103318064	35	110.75	151
FIN-2018/40	556085	49989224	35	89.9	151
FIN-2018/41	368642	37265267	35	101.1	151
FIN-2018/42	395671	43613534	35	110.2	151
FIN-2018/44	431276	47753249	35	110.7	151
FIN-2018/45	528260	53562357	35	101.4	151
FIN-2018/47	443354	41866869	35	94.45	151
FIN-2018/48	245953	23599192	35	95.95	151
FIN-2018/49	341317	30631418	35	89.75	151
FIN-2018/50	303010	29970587	35	98.9	151
FIN-2018/51	394490	38063893	35	96.5	151
FIN-2018/52	421899	37595681	35	89.1	151
FIN-2018/53	640202	66412428	35	103.7	151
FIN-2018/54	613928	64214056	35	104.6	151
FIN-2018/55	452618	49142531	35	108.6	151
FIN-2018/56	568509	55257199	35	97.2	151
FIN-2018/57	305013	28486489	35	93.4	151
FIN-2018/58	441591	40329029	35	91.3	151
FIN-2018/59	520124	48839394	35	93.9	151
FIN-2018/60	706858	74218900	35	105	151
FIN-2018/61	542528	52266666	35	96.35	151
FIN-2018/62	593836	53085231	35	89.4	151
FIN-2018/63	458816	49005488	35	106.8	151
FIN-2018/64	435727	43575280	35	100	151
FIN-2018/65	424677	40546683	35	95.5	151
FIN-2018/66	381563	38674528	35	101.35	151
FIN-2018/67	488111	50049850	35	102.55	151
FIN-2018/68	783369	75933136	35	96.95	151
FIN-2018/69	377291	35202220	35	93.3	151
FIN-2018/70	555778	53864181	35	96.9	151
FIN-2018/71	349794	32746428	35	93.6	151
FIN-2018/72	483169	49665553	35	102.8	151
FIN-2018/73	379350	39195203	35	103.3	151
FIN-2018/74	366339	36798091	35	100.45	151
FIN-2018/75	621827	59347065	35	95.45	151
FIN-2018/76	430688	43443178	35	100.9	151
FIN-2018/77	582537	58956721	35	101.2	151
FIN-2018/78	532262	56124998	35	105.45	151
FIN-2018/79	249142	21899443	35	87.9	151
FIN-2018/80	209466	23443217	35	111.9	151
FIN-2018/82	1286356	176478551	35	137.2	250
FIN-2018/83	1362098	160775783	35	118.05	250
FIN-2018/84	1255699	170056869	35	135.4	250
FIN-2018/85	2306565	337003476	35	146.1	250
FIN-2018/86	1007626	143164352	35	142.05	250
FIN-2018/88	2492754	339237618	35	136.1	250
FIN-2018/89	2038013	275071049	35	135	250
FIN-2018/90	2209876	250290220	35	113.3	200
FIN-2018/91	2236768	254869435	35	113.95	250
FIN-2018/92	1347623	169022739	35	125.4	200
FIN-2018/93	1451867	173783041	35	119.65	200
FIN-2018/94	1506138	200711431	35	133.25	250
FIN-2018/95	1229326	159462458	35	129.7	250
FIN-2018/96	1485315	197006473	35	132.6	250
FIN-2018/97	1292811	164960337	35	127.6	250
FIN-2018/98	2024	226060	35	111.7	250
FIN-2018/99	1579427	163578563	35	103.6	250
FIN-2018/100	1578452	152049543	35	96.3	250
