# Supplementary material for: Characterisation of the RNA Virome of Nine Ochlerotatus Species in Finland
Source: Viruses. 2022 Jul 7;14(7):1489. doi: 10.3390/v14071489 (PMC9324324; doi:10.3390/v14071489)
Supplement: Supplementary file 1 [file viruses-14-01489-s001.zip › Table_S2.xlsx]

## Sheet: Sheet1
Tentative_name	Sample_name/strain	Sequence length (nt)	Sampled_mosquito	Novel_virus	Complete_genome_detected	Virus_family	Genome_type	Protein_identity_(%)	Protein_accession	Matching_virus	Collection_date	Dev_stage	Sex	Country	Lat_Lon_(example:_3.57_N_24.68_W)	Altitude_(meters/metres)	Note
Lestijarvi obscuruvirus	FIN/KP-2018/32	9521	Ochlerotatus communis	Yes	No	Aliusviridae	ssRNA(-)	41.87	QHA33675.1	Atrato Chu-like virus 5	2015-06-18	Adult	Female	Finland: Keski-Pohjanmaa, Lestijärvi	63.6039 N 24.7534 E	163	Collection code: FI513.
Kilpisjarvi aspivirus	FIN/L-2018/90	1100	Ochlerotatus hexodontus	Yes	No	Aspiviridae	ssRNA(-)	50.45	ASA47457.1	Wilkie ophio-like virus 1	2015-07-28	Adult	Female	Finland: Lappi, Enontekiö	69.0205 N 20.9304 E	580	Collection code: FI674.
Palkane botybirna-like virus	FIN/Pi-2018/51-1	1955	Ochlerotatus communis	Yes	No	Botybirnavirus	dsRNA	43.75	QIP68006.1	Bremia lactucae associated dsRNA virus 1	2015-06-19	Adult	Female	Finland: Pirkanmaa, Pälkäne	61.3473 N 24.7655 E	105	Collection code: FI525.
Palkane botybirna-like virus	FIN/Pi-2018/51-2	3653	Ochlerotatus communis	Yes	No	Botybirnavirus	dsRNA	41.46	QIP68006.1	Bremia lactucae associated dsRNA virus 1	2015-06-19	Adult	Female	Finland: Pirkanmaa, Pälkäne	61.3473 N 24.7655 E	105	Collection code: FI525.
Palkane botybirna-like virus	FIN/Pi-2018/52	3698	Ochlerotatus communis	Yes	No	Botybirnavirus	dsRNA	41.9	QIP68006.1	Bremia lactucae associated dsRNA virus 1	2015-06-19	Adult	Female	Finland: Pirkanmaa, Pälkäne	61.3473 N 24.7655 E	105	Collection code: FI525.
Palkane botybirna-like virus	FIN/Pi-2018/53	2499	Ochlerotatus communis	Yes	No	Botybirnavirus	dsRNA	43.75	QIP68006.1	Bremia lactucae associated dsRNA virus 1	2015-06-19	Adult	Female	Finland: Pirkanmaa, Pälkäne	61.3473 N 24.7655 E	105	Collection code: FI525.
Palkane botybirna-like virus	FIN/Pi-2018/54	7360	Ochlerotatus communis	Yes	No	Botybirnavirus	dsRNA	40.17	QIP68006.1	Bremia lactucae associated dsRNA virus 1	2015-06-19	Adult	Female	Finland: Pirkanmaa, Pälkäne	61.3473 N 24.7655 E	105	Collection code: FI525.
Palkane botybirna-like virus	FIN/Pi-2018/55	1232	Ochlerotatus communis	Yes	No	Botybirnavirus	dsRNA	44.61	QIP68006.1	Bremia lactucae associated dsRNA virus 1	2015-06-19	Adult	Female	Finland: Pirkanmaa, Pälkäne	61.3473 N 24.7655 E	105	Collection code: FI525.
Palkane botybirna-like virus	FIN/PK-2018/68	1140	Ochlerotatus intrudens	Yes	No	Botybirnavirus	dsRNA	43.54	QIP68006.1	Bremia lactucae associated dsRNA virus 1	2015-06-26	Adult	Female	Finland: Pohjois-Karjala, Ilomantsi	62.7189 N 31.0050 E	195	Collection code: FI537.
Palkane botybirna-like virus	FIN/PK-2018/70	2792	Ochlerotatus communis	Yes	No	Botybirnavirus	dsRNA	41.21	QIP68006.1	Bremia lactucae associated dsRNA virus 1	2015-06-26	Adult	Female	Finland: Pohjois-Karjala, Ilomantsi	62.7189 N 31.0050 E	195	Collection code: FI537.
Enontekio alphachrysovirus	FIN/L-2018/03	3356	Ochlerotatus punctor/punctodes	Yes	Yes	Chrysoviridae	dsRNA	73.68	QRW42852.1	Keturi virus	2015-07-26	Adult	Female	Finland: Lappi, Enontekiö	69.0617 N 20.7936 E	590	Collection code: FI671.
Hanko alphachrysovirus	FIN/U-2018/97	3368	Ochlerotatus caspius	Yes	Yes	Chrysoviridae	dsRNA	77.62	QRW42852.1	Keturi virus	2017-08-23	Adult	Female	Finland: Uusimaa, Hanko	59.8439 N 23.2466 E	7	Collection code: FI1011. Overnight collection from 23 July 2017 to 24 July 2017.
Lestijarvi alphachrysovirus	FIN/KP-2018/32	2089	Ochlerotatus communis	Yes	Yes	Chrysoviridae	dsRNA	74.71	QRW42852.1	Keturi virus	2015-06-18	Adult	Female	Finland: Keski-Pohjanmaa, Lestijärvi	63.6039 N 24.7534 E	163	Collection code: FI513.
Lestijarvi alphachrysovirus	FIN/L-2018/88	3675	Ochlerotatus communis	Yes	Yes	Chrysoviridae	dsRNA	72.98	QRW42852.1	Keturi virus	2015-07-24	Adult	Female	Finland: Lappi, Utsjoki	69.4178 N 26.1809 E	359	Collection code: FI663.
Lestijarvi alphachrysovirus	FIN/PP-2018/28	3129	Ochlerotatus intrudens	Yes	Yes	Chrysoviridae	dsRNA	74.09	QRW42852.1	Keturi virus	2015-07-09	Adult	Female	Finland: Pohjois-Pohjanmaa, Kuusamo	66.3588 N 29.3260 E	254	Collection code: FI618.
Hattula chuvirus	FIN/EK-2018/40	1263	Ochlerotatus communis	Yes	No	Chuviridae	ssRNA(-)	69.29	QHA33913.1	Atrato Chu-like virus 1	2017-07-04	Adult	Female	Finland: Etelä-Karjala, Joutseno	61.0569 N 28.6785 E	92	Collection code: FI976.
Hattula chuvirus	FIN/KH-2018/29	4100	Ochlerotatus pullatus	Yes	No	Chuviridae	ssRNA(-)	70.66	QHA33917.1	Atrato Chu-like virus 1	2015-05-27	Adult	Female	Finland: Kanta-Häme, Hattula	61.0766 N 24.3912 E	100	Collection code: FI432.
Hattula chuvirus	FIN/KP-2018/32	6896	Ochlerotatus communis	Yes	No	Chuviridae	ssRNA(-)	63.03	API61887.1	Chuvirus Mos8Chu0	2015-06-18	Adult	Female	Finland: Keski-Pohjanmaa, Lestijärvi	63.6039 N 24.7534 E	163	Collection code: FI513.
Hattula chuvirus	FIN/KS-2018/35	6876	Ochlerotatus communis	Yes	No	Chuviridae	ssRNA(-)	62.99	API61887.1	Chuvirus Mos8Chu0	2015-06-18	Adult	Female	Finland: Keski-Suomi, Karstula	62.7665 N 24.6814 E	202	Collection code: FI520.
Hattula chuvirus	FIN/L-2018/01-1	5490	Ochlerotatus hexodontus	Yes	No	Chuviridae	ssRNA(-)	62.18	API61887.1	Chuvirus Mos8Chu0	2015-07-07	Adult	Female	Finland: Lappi, Utsjoki	69.7904 N 27.0549 E	163	Collection code: FI607.
Hattula chuvirus	FIN/L-2018/01-2	1678	Ochlerotatus hexodontus	Yes	No	Chuviridae	ssRNA(-)	69.49	QHA33913.1	Atrato Chu-like virus 1	2015-07-07	Adult	Female	Finland: Lappi, Utsjoki	69.7904 N 27.0549 E	163	Collection code: FI607.
Hattula chuvirus	FIN/L-2018/02	7003	Ochlerotatus hexodontus	Yes	No	Chuviridae	ssRNA(-)	63.21	API61887.1	Chuvirus Mos8Chu0	2015-07-26	Adult	Female	Finland: Lappi, Enontekiö	69.0617 N 20.7936 E	590	Collection code: FI671.
Hattula chuvirus	FIN/PK-2018/74	6905	Ochlerotatus communis	Yes	No	Chuviridae	ssRNA(-)	63.03	API61887.1	Chuvirus Mos8Chu0	2015-06-27	Adult	Female	Finland: Pohjois-Karjala, Joensuu	62.7650 N 30.3541 E	102	Collection code: FI550.
Hattula chuvirus	FIN/PP-2018/10-1	4678	Ochlerotatus communis	Yes	No	Chuviridae	ssRNA(-)	70.17	QHA33913.1	Atrato Chu-like virus 1	2015-06-17	Adult	Female	Finland: Pohjois-Pohjanmaa, Kalajoki	64.1637 N 23.6876 E	1	Collection code: FI505.
Hattula chuvirus	FIN/PP-2018/10-2	1171	Ochlerotatus communis	Yes	No	Chuviridae	ssRNA(-)	51.79	API61887.1	Chuvirus Mos8Chu0	2015-06-17	Adult	Female	Finland: Pohjois-Pohjanmaa, Kalajoki	64.1637 N 23.6876 E	1	Collection code: FI505.
Hattula chuvirus	FIN/PP-2018/28-1	1068	Ochlerotatus intrudens	Yes	No	Chuviridae	ssRNA(-)	70.25	QHA33917.1	Atrato Chu-like virus 1	2015-07-09	Adult	Female	Finland: Pohjois-Pohjanmaa, Kuusamo	66.3588 N 29.3260 E	254	Collection code: FI618.
Hattula chuvirus	FIN/PP-2018/28-2	5244	Ochlerotatus intrudens	Yes	No	Chuviridae	ssRNA(-)	61.99	API61887.1	Chuvirus Mos8Chu0	2015-07-09	Adult	Female	Finland: Pohjois-Pohjanmaa, Kuusamo	66.3588 N 29.3260 E	254	Collection code: FI618.
Kustavi chuvirus 1	FIN/VS-2018/17	1294	Ochlerotatus caspius	Yes	No	Chuviridae	ssRNA(-)	82.24	API61887.1	Chuvirus Mos8Chu0	2017-07-11	Adult	Female	Finland: Varsinais-Suomi, Kustavi	60.5481 N 21.3696 E	7	Collection code: FI988.
Kustavi chuvirus 2	FIN/VS-2018/17	1187	Ochlerotatus caspius	Yes	No	Chuviridae	ssRNA(-)	79.7	API61887.1	Chuvirus Mos8Chu0	2017-07-11	Adult	Female	Finland: Varsinais-Suomi, Kustavi	60.5481 N 21.3696 E	7	Collection code: FI988.
Hallsjon virus	FIN/U-2018/93	13642	Ochlerotatus punctor/punctodes	No	Yes	Endornaviridae	dsRNA	99.77	QGA70950.1	Hallsjon virus	2017-08-22	Adult	Female	Finland: Uusimaa, Hanko	59.8439 N 23.2466 E	7	Collection code: FI1009.
Tvarminne alphaendornavirus	FIN/U-2018/93	15941	Ochlerotatus punctor/punctodes	Yes	Yes	Endornaviridae	dsRNA	49.12	YP_438201.1	Vicia faba alphaendornavirus	2017-08-22	Adult	Female	Finland: Uusimaa, Hanko	59.8439 N 23.2466 E	7	Collection code: FI1009.
Hameenlinna flavivirus	FIN/KH-2018/38	4713	Ochlerotatus intrudens	Yes	No	Flaviviridae	ssRNA(+)	79.87	YP_009259489.1	Hanko virus	2015-06-02	Adult	Female	Finland: Kanta-Häme, Hämeenlinna	61.0223 N 24.4912 E	92	Pool prepared from two mosquito collections, FI441 and FI 442, which were made on the same day. FI441: 61.0201 N, 24.4877, 92m. FI 442: 61.0223 N, 24.4912 E, 90m
Hanko virus	FIN/U-2018/94	10890	Ochlerotatus caspius	No	Yes	Flaviviridae	ssRNA(+)	99.56	YP_009259489.1	Hanko virus	2017-08-22	Adult	Female	Finland: Uusimaa, Hanko	59.8439 N 23.2466 E	7	Collection code: FI1010. Overnight collection from 22 July 2017 to 23 July 2017.
Hanko virus	FIN/U-2018/95	10825	Ochlerotatus caspius	No	Yes	Flaviviridae	ssRNA(+)	99.73	YP_009259489.1	Hanko virus	2017-08-22	Adult	Female	Finland: Uusimaa, Hanko	59.8439 N 23.2466 E	7	Collection code: FI1010. Overnight collection from 22 July 2017 to 23 July 2017.
Hanko virus	FIN/U-2018/96	10866	Ochlerotatus caspius	No	Yes	Flaviviridae	ssRNA(+)	99.7	YP_009259489.1	Hanko virus	2017-08-23	Adult	Female	Finland: Uusimaa, Hanko	59.8439 N 23.2466 E	7	Collection code: FI1011. Overnight collection from 23 July 2017 to 24 July 2017.
Hanko virus	FIN/U-2018/97	10848	Ochlerotatus caspius	No	Yes	Flaviviridae	ssRNA(+)	99.76	YP_009259489.1	Hanko virus	2017-08-23	Adult	Female	Finland: Uusimaa, Hanko	59.8439 N 23.2466 E	7	Collection code: FI1011. Overnight collection from 23 July 2017 to 24 July 2017.
Inari jingmenvirus	FIN/L-2018/30	2937	Ochlerotatus hexodontus	Yes	No	Flaviviridae	ssRNA(+)	48.82	BBV14756.1	Wuhan aphid virus 1	2015-07-28	Adult	Female	Finland: Lappi, Enontekiö	69.0227 N 20.9380 E	572	Collection code: FI675.
Inari jingmenvirus	FIN/L-2018/86	3204	Ochlerotatus hexodontus	Yes	No	Flaviviridae	ssRNA(+)	48.82	BBV14756.1	Wuhan aphid virus 1	2015-07-22	Adult	Female	Finland: Lappi, Inari	69.2558 N 27.2301 E	207	Collection code: FI649.
Kilpisjarvi flavivirus	FIN/L-2018/90	10948	Ochlerotatus hexodontus	Yes	Yes	Flaviviridae	ssRNA(+)	61.88	YP_009350102.1	Xishuangbanna aedes flavivirus	2015-07-28	Adult	Female	Finland: Lappi, Enontekiö	69.0205 N 20.9304 E	580	Collection code: FI674.
Lestijarvi flavi-like virus	FIN/KP-2018/33	1149	Ochlerotatus diantaeus	Yes	No	Flaviviridae	ssRNA(+)	47.75	QTJ63659.1	Hymenopteran flavi-related virus	2015-06-18	Adult	Female	Finland: Keski-Pohjanmaa, Lestijärvi	63.6039 N 24.7534 E	163	Collection code: FI513.
Enontekio iflavirus	FIN/L-2018/02-1	2915	Ochlerotatus hexodontus	Yes	No	Iflaviridae	ssRNA(+)	54.28	AXV43880.1	Yongsan picorna-like virus 1	2015-07-26	Adult	Female	Finland: Lappi, Enontekiö	69.0617 N 20.7936 E	590	Collection code: FI671.
Enontekio iflavirus	FIN/L-2018/02-2	1286	Ochlerotatus hexodontus	Yes	No	Iflaviridae	ssRNA(+)	50.2	AXQ04788.1	Culex Iflavi-like virus 4	2015-07-26	Adult	Female	Finland: Lappi, Enontekiö	69.0617 N 20.7936 E	590	Collection code: FI671.
Enontekio iflavirus	FIN/L-2018/89	9134	Ochlerotatus hexodontus	Yes	Yes	Iflaviridae	ssRNA(+)	59.58	AXV43880.1	Yongsan picorna-like virus 1	2015-07-28	Adult	Female	Finland: Lappi, Enontekiö	69.0205 N 20.9304 E	580	Collection code: FI674.
Hanko iflavirus 1	FIN/L-2018/24	4001	Ochlerotatus communis	Yes	No	Iflaviridae	ssRNA(+)	68.36	QIJ25864.1	Perrin Park virus	2015-07-19	Adult	Female	Finland: Lappi, Salla	66 N 28 E	240	Pool prepared from two mosquito collections, FI642 and FI648, which were made separately on 19-Jul-2015. FI642: 66.4756 N 29.0116 E, 240m. FI648: 66.4597 N 28.8963 E, 268 m.
Hanko iflavirus 1	FIN/L-2018/27	9575	Ochlerotatus communis	Yes	Yes	Iflaviridae	ssRNA(+)	69.56	YP_009448183.1	Armigeres iflavirus	2015-07-03	Adult	Female	Finland: Lappi, Enontekiö	68 N		Pool prepared from two mosquito collections, FI575 and FI730, which were made separately on 03 and 04-Jul-2015. FI575: 68.4076 N 23.8850 E, 295m. FI730: 68.7270 N 21.4220 E, 420 m.
Hanko iflavirus 1	FIN/PK-2018/11	9256	Ochlerotatus punctor/punctodes	Yes	Yes	Iflaviridae	ssRNA(+)	70.3	YP_009448183.1	Armigeres iflavirus	2015-06-26	Adult	Female	Finland: Pohjois-Karjala, Ilomantsi	62.7189 N 31.0050 E	195	Collection code: FI537.
Hanko iflavirus 1	FIN/PK-2018/66	9243	Ochlerotatus intrudens	Yes	Yes	Iflaviridae	ssRNA(+)	70.41	YP_009448183.1	Armigeres iflavirus	2015-06-26	Adult	Female	Finland: Pohjois-Karjala, Ilomantsi	62.7189 N 31.0050 E	195	Collection code: FI537.
Hanko iflavirus 1	FIN/PK-2018/80	1401	Ochlerotatus intrudens	Yes	No	Iflaviridae	ssRNA(+)	79.19	YP_009448183.1	Armigeres iflavirus	2015-06-27	Adult	Female	Finland: Pohjois-Karjala, Ilomantsi	62.7241 N 30.8721 E	157	Collection code: FI551.
Hanko iflavirus 1	FIN/PP-2018/28	9200	Ochlerotatus intrudens	Yes	Yes	Iflaviridae	ssRNA(+)	70.1	YP_009448183.1	Armigeres iflavirus	2015-07-09	Adult	Female	Finland: Pohjois-Pohjanmaa, Kuusamo	66.3588 N 29.3260 E	254	Collection code: FI618.
Hanko iflavirus 1	FIN/U-2018/50	9209	Ochlerotatus communis	Yes	Yes	Iflaviridae	ssRNA(+)	70.44	YP_009448183.1	Armigeres iflavirus	2015-06-14	Adult	Female	Finland: Pohjanmaa, Vaasa	59.8372 N 23.1595 E	24	Collection code: FI474.
Hanko iflavirus 2	FIN/U-2018/94	2163	Ochlerotatus caspius	Yes	No	Iflaviridae	ssRNA(+)	81.43	AXV43880.1	Yongsan picorna-like virus 1	2017-08-22	Adult	Female	Finland: Uusimaa, Hanko	59.8439 N 23.2466 E	7	Collection code: FI1010. Overnight collection from 22 July 2017 to 23 July 2017.
Hanko iflavirus 2	FIN/U-2018/97	9323	Ochlerotatus caspius	Yes	Yes	Iflaviridae	ssRNA(+)	77.46	AXV43880.1	Yongsan picorna-like virus 1	2017-08-23	Adult	Female	Finland: Uusimaa, Hanko	59.8439 N 23.2466 E	7	Collection code: FI1011. Overnight collection from 23 July 2017 to 24 July 2017.
Mekrijarvi iflavirus	FIN/PK-2018/69	10014	Ochlerotatus intrudens	Yes	Yes	Iflaviridae	ssRNA(+)	89.87	QRD99887.1	Thrace picorna-like virus 2	2015-06-26	Adult	Female	Finland: Pohjois-Karjala, Ilomantsi	62.7189 N 31.0050 E	195	Collection code: FI537.
Pedersore iflavirus	FIN/KP-2018/33	9903	Ochlerotatus diantaeus	Yes	Yes	Iflaviridae	ssRNA(+)	50.09	QIJ25857.1	Redbank virus	2015-06-18	Adult	Female	Finland: Keski-Pohjanmaa, Lestijärvi	63.6039 N 24.7534 E	163	Collection code: FI513.
Pedersore iflavirus	FIN/Po-2018/31	9541	Ochlerotatus communis	Yes	Yes	Iflaviridae	ssRNA(+)	50.09	QIJ25857.1	Redbank virus	2015-06-17	Adult	Female	Finland: Pohjanmaa, Pedersöre	63.6071 N 22.7055 E	25	Collection code: FI500.
Pedersore iflavirus	FIN/U-2018/92	9993	Ochlerotatus caspius	Yes	Yes	Iflaviridae	ssRNA(+)	54.95	UCW41643.1	Budalangi Iflavi-like virus	2017-08-22	Adult	Female	Finland: Uusimaa, Hanko	59.8439 N 23.2466 E	7	Collection code: FI1009.
Pedersore iflavirus	FIN/U-2018/94	6625	Ochlerotatus caspius	Yes	No	Iflaviridae	ssRNA(+)	49.1	QLJ83497.1	Fitzroy Crossing iflavirus 1	2017-08-22	Adult	Female	Finland: Uusimaa, Hanko	59.8439 N 23.2466 E	7	Collection code: FI1010. Overnight collection from 22 July 2017 to 23 July 2017.
Cordoba virus	FIN/L-2018/02	6839	Ochlerotatus hexodontus	No	No	Negevirus	ssRNA(+)	94.25	AQM55309.1	Cordoba virus	2015-07-26	Adult	Female	Finland: Lappi, Enontekiö	69.0617 N 20.7936 E	590	Collection code: FI671.
Cordoba virus	FIN/L-2018/06	6515	Ochlerotatus communis	No	No	Negevirus	ssRNA(+)	93.73	AQM55309.1	Cordoba virus	2015-07-07	Adult	Female	Finland: Lappi, Utsjoki	69.7904 N 27.0549 E	163	Collection code: FI607.
Cordoba virus	FIN/PP-2018/04-1	1114	Ochlerotatus punctor/punctodes	No	No	Negevirus	ssRNA(+)	95.52	AQM55308.1	Cordoba virus	2015-08-23	Adult	Female	Finland: Pohjois-Pohjanmaa, Kuusamo	65.6855 N 29.1345 E	235	Collection code: FI701.
Cordoba virus	FIN/PP-2018/04-2	1548	Ochlerotatus punctor/punctodes	No	No	Negevirus	ssRNA(+)	93.16	AQM55308.1	Cordoba virus	2015-08-23	Adult	Female	Finland: Pohjois-Pohjanmaa, Kuusamo	65.6855 N 29.1345 E	235	Collection code: FI701.
Cordoba virus	FIN/PP-2018/04-3	1263	Ochlerotatus punctor/punctodes	No	No	Negevirus	ssRNA(+)	93.06	AQM55308.1	Cordoba virus	2015-08-23	Adult	Female	Finland: Pohjois-Pohjanmaa, Kuusamo	65.6855 N 29.1345 E	235	Collection code: FI701.
Cordoba virus	FIN/PP-2018/16-1	3692	Ochlerotatus communis	No	No	Negevirus	ssRNA(+)	92.78	AQM55308.1	Cordoba virus	2015-07-09	Adult	Female	Finland: Pohjois-Pohjanmaa, Kuusamo	66.3639 N 29.3429 E	167	Collection code: FI620.
Cordoba virus	FIN/PP-2018/16-2	1440	Ochlerotatus communis	No	No	Negevirus	ssRNA(+)	94.57	AQM55308.1	Cordoba virus	2015-07-09	Adult	Female	Finland: Pohjois-Pohjanmaa, Kuusamo	66.3639 N 29.3429 E	167	Collection code: FI620.
Cordoba virus	FIN/PP-2018/82-1	2040	Ochlerotatus communis	No	No	Negevirus	ssRNA(+)	95.37	AQM55308.1	Cordoba virus	2015-07-18	Adult	Female	Finland: Pohjois-Pohjanmaa, Kuusamo	66.1148 N 29.1976 E	287	Collection code: FI641.
Cordoba virus	FIN/PP-2018/82-2	1358	Ochlerotatus communis	No	No	Negevirus	ssRNA(+)	90.99	AQM55309.1	Cordoba virus	2015-07-18	Adult	Female	Finland: Pohjois-Pohjanmaa, Kuusamo	66.1148 N 29.1976 E	287	Collection code: FI641.
Cordoba virus	FIN/PP-2018/82-3	1611	Ochlerotatus communis	No	No	Negevirus	ssRNA(+)	93.85	AQM55308.1	Cordoba virus	2015-07-18	Adult	Female	Finland: Pohjois-Pohjanmaa, Kuusamo	66.1148 N 29.1976 E	287	Collection code: FI641.
Cordoba virus	FIN/PP-2018/82-3	1611	Ochlerotatus communis	No	No	Negevirus	ssRNA(+)	94.17	AQM55309.1	Cordoba virus	2015-07-18	Adult	Female	Finland: Pohjois-Pohjanmaa, Kuusamo	66.1148 N 29.1976 E	287	Collection code: FI641.
Dezidougou virus	FIN/PP-2018/82	9053	Ochlerotatus communis	No	Yes	Negevirus	ssRNA(+)	90.12	QIN93579.1	Dezidougou virus	2015-07-18	Adult	Female	Finland: Pohjois-Pohjanmaa, Kuusamo	66.1148 N 29.1976 E	287	Collection code: FI641.
Kustavi negevirus	FIN/VS-2018/100	9118	Ochlerotatus caspius	Yes	Yes	Negevirus	ssRNA(+)	72.41	AFI24669.1	Dezidougou virus	2017-08-24	Adult	Female	Finland: Varsinais-Suomi, Kustavi	60.5481 N 21.3696 E	1	Collection code: FI1015.
Mekrijarvi negevirus	FIN/PK-2018/41-1	1448	Ochlerotatus hexodontus	No	No	Negevirus	ssRNA(+)	99.38	QOK99941.1	Mekrijarvi negevirus	2015-06-25	Adult	Female	Finland: Pohjois-Karjala, Ilomantsi	62.7189 N 31.0050 E	195	Pool prepared from two mosquito collections, FI532 and FI 537, which were made at the same location over two days.
Mekrijarvi negevirus	FIN/PK-2018/41-2	4319	Ochlerotatus hexodontus	No	No	Negevirus	ssRNA(+)	99.37	QOK99941.1	Mekrijarvi negevirus	2015-06-25	Adult	Female	Finland: Pohjois-Karjala, Ilomantsi	62.7189 N 31.0050 E	195	Pool prepared from two mosquito collections, FI532 and FI 537, which were made at the same location over two days.
Mekrijarvi negevirus	FIN/PK-2018/68	1176	Ochlerotatus intrudens	No	No	Negevirus	ssRNA(+)	100	QOK99941.1	Mekrijarvi negevirus	2015-06-26	Adult	Female	Finland: Pohjois-Karjala, Ilomantsi	62.7189 N 31.0050 E	195	Collection code: FI537.
Mekrijarvi negevirus	FIN/PK-2018/69	3787	Ochlerotatus intrudens	No	No	Negevirus	ssRNA(+)	99.45	QOK99941.1	Mekrijarvi negevirus	2015-06-26	Adult	Female	Finland: Pohjois-Karjala, Ilomantsi	62.7189 N 31.0050 E	195	Collection code: FI537.
Utsjoki negevirus 1	FIN/L-2018/02-1	1311	Ochlerotatus hexodontus	Yes	No	Negevirus	ssRNA(+)	77.17	YP_009552739.1	Ying Kou virus	2015-07-26	Adult	Female	Finland: Lappi, Enontekiö	69.0617 N 20.7936 E	590	Collection code: FI671.
Utsjoki negevirus 1	FIN/L-2018/02-2	2109	Ochlerotatus hexodontus	Yes	No	Negevirus	ssRNA(+)	82.67	YP_009552739.1	Ying Kou virus	2015-07-26	Adult	Female	Finland: Lappi, Enontekiö	69.0617 N 20.7936 E	590	Collection code: FI671.
Utsjoki negevirus 1	FIN/L-2018/02-3	1382	Ochlerotatus hexodontus	Yes	No	Negevirus	ssRNA(+)	72.33	QOK99941.1	Mekrijarvi negevirus	2015-07-26	Adult	Female	Finland: Lappi, Enontekiö	69.0617 N 20.7936 E	590	Collection code: FI671.
Utsjoki negevirus 1	FIN/L-2018/03-1	4854	Ochlerotatus punctor/punctodes	Yes	No	Negevirus	ssRNA(+)	75.68	QOK99941.1	Mekrijarvi negevirus	2015-07-26	Adult	Female	Finland: Lappi, Enontekiö	69.0617 N 20.7936 E	590	Collection code: FI671.
Utsjoki negevirus 1	FIN/L-2018/03-2	2603	Ochlerotatus punctor/punctodes	Yes	No	Negevirus	ssRNA(+)	78.99	YP_009552739.1	Ying Kou virus	2015-07-26	Adult	Female	Finland: Lappi, Enontekiö	69.0617 N 20.7936 E	590	Collection code: FI671.
Utsjoki negevirus 1	FIN/L-2018/06	9795	Ochlerotatus communis	Yes	Yes	Negevirus	ssRNA(+)	75.89	YP_009552739.1	Ying Kou virus	2015-07-07	Adult	Female	Finland: Lappi, Utsjoki	69.7904 N 27.0549 E	163	Collection code: FI607.
Utsjoki negevirus 1	FIN/L-2018/84	6303	Ochlerotatus excrucians	Yes	No	Negevirus	ssRNA(+)	74.11	YP_009552739.1	Ying Kou virus	2015-07-22	Adult	Female	Finland: Lappi, Inari	69.2558 N 27.2301 E	207	Collection code: FI649.
Utsjoki negevirus 1	FIN/L-2018/85	9820	Ochlerotatus hexodontus	Yes	Yes	Negevirus	ssRNA(+)	75.89	YP_009552739.1	Ying Kou virus	2015-07-22	Adult	Female	Finland: Lappi, Inari	69.2558 N 27.2301 E	207	Collection code: FI649.
Utsjoki negevirus 1	FIN/L-2018/90	9830	Ochlerotatus hexodontus	Yes	Yes	Negevirus	ssRNA(+)	75.8	YP_009552739.1	Ying Kou virus	2015-07-28	Adult	Female	Finland: Lappi, Enontekiö	69.0205 N 20.9304 E	580	Collection code: FI674.
Utsjoki negevirus 1	FIN/PP-2018/04-1	1071	Ochlerotatus punctor/punctodes	Yes	No	Negevirus	ssRNA(+)	87.5	YP_009552739.1	Ying Kou virus	2015-08-23	Adult	Female	Finland: Pohjois-Pohjanmaa, Kuusamo	65.6855 N 29.1345 E	235	Collection code: FI701.
Utsjoki negevirus 1	FIN/PP-2018/04-2	1270	Ochlerotatus punctor/punctodes	Yes	No	Negevirus	ssRNA(+)	72.51	QOK99941.1	Mekrijarvi negevirus	2015-08-23	Adult	Female	Finland: Pohjois-Pohjanmaa, Kuusamo	65.6855 N 29.1345 E	235	Collection code: FI701.
Utsjoki negevirus 1	FIN/PP-2018/04-3	1340	Ochlerotatus punctor/punctodes	Yes	No	Negevirus	ssRNA(+)	77.13	YP_009552739.1	Ying Kou virus	2015-08-23	Adult	Female	Finland: Pohjois-Pohjanmaa, Kuusamo	65.6855 N 29.1345 E	235	Collection code: FI701.
Utsjoki negevirus 1	FIN/PP-2018/04-4	1145	Ochlerotatus punctor/punctodes	Yes	No	Negevirus	ssRNA(+)	78.74	QOK99941.1	Mekrijarvi negevirus	2015-08-23	Adult	Female	Finland: Pohjois-Pohjanmaa, Kuusamo	65.6855 N 29.1345 E	235	Collection code: FI701.
Utsjoki negevirus 1	FIN/PP-2018/16	6622	Ochlerotatus communis	Yes	No	Negevirus	ssRNA(+)	75.49	QOK99941.1	Mekrijarvi negevirus	2015-07-09	Adult	Female	Finland: Pohjois-Pohjanmaa, Kuusamo	66.3639 N 29.3429 E	167	Collection code: FI620.
Utsjoki negevirus 1	FIN/PP-2018/82	9806	Ochlerotatus communis	Yes	Yes	Negevirus	ssRNA(+)	76.23	YP_009552739.1	Ying Kou virus	2015-07-18	Adult	Female	Finland: Pohjois-Pohjanmaa, Kuusamo	66.1148 N 29.1976 E	287	Collection code: FI641.
Utsjoki negevirus 2	FIN/L-2018/02-1	1544	Ochlerotatus hexodontus	Yes	No	Negevirus	ssRNA(+)	74.51	AFI24669.1	Dezidougou virus	2015-07-26	Adult	Female	Finland: Lappi, Enontekiö	69.0617 N 20.7936 E	590	Collection code: FI671.
Utsjoki negevirus 2	FIN/L-2018/02-2	3042	Ochlerotatus hexodontus	Yes	No	Negevirus	ssRNA(+)	66.57	AFI24669.1	Dezidougou virus	2015-07-26	Adult	Female	Finland: Lappi, Enontekiö	69.0617 N 20.7936 E	590	Collection code: FI671.
Utsjoki negevirus 2	FIN/L-2018/02-3	3077	Ochlerotatus hexodontus	Yes	No	Negevirus	ssRNA(+)	67.06	AFI24669.1	Dezidougou virus	2015-07-26	Adult	Female	Finland: Lappi, Enontekiö	69.0617 N 20.7936 E	590	Collection code: FI671.
Utsjoki negevirus 2	FIN/L-2018/06	4784	Ochlerotatus communis	Yes	No	Negevirus	ssRNA(+)	68.45	AFI24669.1	Dezidougou virus	2015-07-07	Adult	Female	Finland: Lappi, Utsjoki	69.7904 N 27.0549 E	163	Collection code: FI607.
Utsjoki negevirus 2	FIN/L-2018/85	4263	Ochlerotatus hexodontus	Yes	No	Negevirus	ssRNA(+)	68.35	AFI24669.1	Dezidougou virus	2015-07-22	Adult	Female	Finland: Lappi, Inari	69.2558 N 27.2301 E	207	Collection code: FI649.
Utsjoki negevirus 2	FIN/PP-2018/04-1	1418	Ochlerotatus punctor/punctodes	Yes	No	Negevirus	ssRNA(+)	62.63	AFI24669.1	Dezidougou virus	2015-08-23	Adult	Female	Finland: Pohjois-Pohjanmaa, Kuusamo	65.6855 N 29.1345 E	235	Collection code: FI701.
Utsjoki negevirus 2	FIN/PP-2018/04-2	1068	Ochlerotatus punctor/punctodes	Yes	No	Negevirus	ssRNA(+)	78.81	AFI24669.1	Dezidougou virus	2015-08-23	Adult	Female	Finland: Pohjois-Pohjanmaa, Kuusamo	65.6855 N 29.1345 E	235	Collection code: FI701.
Utsjoki negevirus 3	FIN/L-2018/02	1014	Ochlerotatus hexodontus	Yes	No	Negevirus	ssRNA(+)	81.93	QIN93579.1	Dezidougou virus	2015-07-26	Adult	Female	Finland: Lappi, Enontekiö	69.0617 N 20.7936 E	590	Collection code: FI671.
Utsjoki negevirus 3	FIN/L-2018/06	4209	Ochlerotatus communis	Yes	No	Negevirus	ssRNA(+)	82.15	QIN93579.1	Dezidougou virus	2015-07-07	Adult	Female	Finland: Lappi, Utsjoki	69.7904 N 27.0549 E	163	Collection code: FI607.
Enontekio alphapartitivirus 1	FIN/L-2018/90	1994	Ochlerotatus hexodontus	Yes	No	Partitiviridae	dsRNA	63.67	APG78241.1	Hubei partiti-like virus 27	2015-07-28	Adult	Female	Finland: Lappi, Enontekiö	69.0205 N 20.9304 E	580	Collection code: FI674.
Enontekio alphapartitivirus 2	FIN/L-2018/90	1866	Ochlerotatus hexodontus	Yes	No	Partitiviridae	dsRNA	42.66	YP_009388578.1	Wilkie partiti-like virus 2	2015-07-28	Adult	Female	Finland: Lappi, Enontekiö	69.0205 N 20.9304 E	580	Collection code: FI674.
Enontekio betapartitivirus 1	FIN/L-2018/90	2253	Ochlerotatus hexodontus	Yes	No	Partitiviridae	dsRNA	74.96	AOR51392.1	Partitivirus-like 5	2015-07-28	Adult	Female	Finland: Lappi, Enontekiö	69.0205 N 20.9304 E	580	Collection code: FI674.
Enontekio betapartitivirus 2	FIN/L-2018/90	1104	Ochlerotatus hexodontus	Yes	No	Partitiviridae	dsRNA	59.36	ASA47307.1	Wilkie partiti-like virus 1	2015-07-28	Adult	Female	Finland: Lappi, Enontekiö	69.0205 N 20.9304 E	580	Collection code: FI674.
Enontekio partiti-like virus	FIN/L-2018/23	1438	Ochlerotatus pullatus	Yes	No	Partitiviridae	dsRNA	64.58	APG78217.1	Hubei partiti-like virus 22	2015-07-02	Adult	Female	Finland: Lappi	68 N		Pool prepared from two mosquito collections, FI652 and FI728, which were made separately on 02 and 22-Jul-2015 from Inari and Enontekio in Lapland.
Hameenlinna partiti-like virus	FIN/KH-2018/48	1467	Ochlerotatus communis	Yes	No	Partitiviridae	dsRNA	61.76	BBQ05104.1	Hubei partiti-like virus 22	2015-06-02	Adult	Female	Finland: Kanta-Häme, Hämeenlinna	61.0285 N 24.4596 E	94	Collection code: FI437.
Hameenlinna partiti-like virus	FIN/L-2018/88	1796	Ochlerotatus communis	Yes	No	Partitiviridae	dsRNA	60	BBQ05104.1	Hubei partiti-like virus 22	2015-07-24	Adult	Female	Finland: Lappi, Utsjoki	69.4178 N 26.1809 E	359	Collection code: FI663.
Hameenlinna partiti-like virus	FIN/PK-2018/42	1554	Ochlerotatus cantans	Yes	No	Partitiviridae	dsRNA	61.35	BBQ05104.1	Hubei partiti-like virus 22	2015-06-26	Adult	Female	Finland: Pohjois-Karjala, Ilomantsi	62.7189 N 31.0050 E	195	Collection code: FI537.
Hameenlinna partiti-like virus	FIN/U-2018/50	1609	Ochlerotatus communis	Yes	No	Partitiviridae	dsRNA	62.12	BBQ05105.1	Hubei partiti-like virus 22	2015-06-14	Adult	Female	Finland: Pohjanmaa, Vaasa	59.8372 N 23.1595 E	24	Collection code: FI474.
Hanko alphapartitivirus 1	FIN/U-2018/94	1984	Ochlerotatus caspius	Yes	No	Partitiviridae	dsRNA	59.29	ASA47308.1	Wilkie partiti-like virus 2	2017-08-22	Adult	Female	Finland: Uusimaa, Hanko	59.8439 N 23.2466 E	7	Collection code: FI1010. Overnight collection from 22 July 2017 to 23 July 2017.
Hanko alphapartitivirus 1	FIN/U-2018/95	1498	Ochlerotatus caspius	Yes	No	Partitiviridae	dsRNA	61.27	ASA47308.1	Wilkie partiti-like virus 2	2017-08-22	Adult	Female	Finland: Uusimaa, Hanko	59.8439 N 23.2466 E	7	Collection code: FI1010. Overnight collection from 22 July 2017 to 23 July 2017.
Hanko alphapartitivirus 1	FIN/U-2018/96	1976	Ochlerotatus caspius	Yes	No	Partitiviridae	dsRNA	59.33	ASA47308.1	Wilkie partiti-like virus 2	2017-08-23	Adult	Female	Finland: Uusimaa, Hanko	59.8439 N 23.2466 E	7	Collection code: FI1011. Overnight collection from 23 July 2017 to 24 July 2017.
Hanko alphapartitivirus 2	FIN/U-2018/96	1222	Ochlerotatus caspius	Yes	No	Partitiviridae	dsRNA	84.66	QJW70310.1	Erysiphe necator associated partitivirus 5	2017-08-23	Adult	Female	Finland: Uusimaa, Hanko	59.8439 N 23.2466 E	7	Collection code: FI1011. Overnight collection from 23 July 2017 to 24 July 2017.
Hanko alphapartitivirus 3	FIN/U-2018/93	1923	Ochlerotatus punctor/punctodes	Yes	No	Partitiviridae	dsRNA	71.76	AZT88602.1	Gaeumannomyces tritici partitivirus 1	2017-08-22	Adult	Female	Finland: Uusimaa, Hanko	59.8439 N 23.2466 E	7	Collection code: FI1009.
Hattula partiti-like virus	FIN/EK-2018/91	1876	Ochlerotatus communis	Yes	No	Partitiviridae	dsRNA	77.54	BBQ05104.1	Hubei partiti-like virus 22	2017-07-04	Adult	Female	Finland: Etelä-Karjala, Joutseno	61.0569 N 28.6785 E	92	Collection code: FI976.
Hattula partiti-like virus	FIN/KH-2018/29	1887	Ochlerotatus pullatus	Yes	No	Partitiviridae	dsRNA	78.11	BBQ05105.1	Hubei partiti-like virus 22	2015-05-27	Adult	Female	Finland: Kanta-Häme, Hattula	61.0766 N 24.3912 E	100	Collection code: FI432.
Hattula partiti-like virus	FIN/L-2018/05	1284	Ochlerotatus communis	Yes	No	Partitiviridae	dsRNA	78.53	BBQ05104.1	Hubei partiti-like virus 22	2015-07-02	Adult	Female	Finland: Lappi, Enontekiö	69 N	295	Pool prepared from three mosquito collections, FI575, FI582 and FI728, which were made separately on 02 and 04-Jul-2015. FI575: 68.4076 N 23.8850 E, 295m. FI582: 69.0870 N 20.7600 E, m. FI728: 68.9490 N 20.9210 E, m.
Hattula partiti-like virus	FIN/L-2018/86	1657	Ochlerotatus hexodontus	Yes	No	Partitiviridae	dsRNA	78.57	BBQ05105.1	Hubei partiti-like virus 22	2015-07-22	Adult	Female	Finland: Lappi, Inari	69.2558 N 27.2301 E	207	Collection code: FI649.
Hattula partiti-like virus	FIN/PK-2018/78	1344	Ochlerotatus communis	Yes	No	Partitiviridae	dsRNA	78.57	BBQ05104.1	Hubei partiti-like virus 22	2015-06-27	Adult	Female	Finland: Pohjois-Karjala, Joensuu	62.7650 N 30.3541 E	102	Collection code: FI550.
Hattula partiti-like virus	FIN/PP-2018/16	1768	Ochlerotatus communis	Yes	No	Partitiviridae	dsRNA	76.11	BBQ05104.1	Hubei partiti-like virus 22	2015-07-09	Adult	Female	Finland: Pohjois-Pohjanmaa, Kuusamo	66.3639 N 29.3429 E	167	Collection code: FI620.
Hattula partiti-like virus	FIN/PP-2018/82	1801	Ochlerotatus communis	Yes	No	Partitiviridae	dsRNA	77.36	APG78217.1	Hubei partiti-like virus 22	2015-07-18	Adult	Female	Finland: Pohjois-Pohjanmaa, Kuusamo	66.1148 N 29.1976 E	287	Collection code: FI641.
Ilomantsi deltapartitivirus	FIN/PK-2018/58	1697	Ochlerotatus diantaeus	Yes	No	Partitiviridae	dsRNA	67.33	BBQ05103.1	Culex pseudovishnui partitivirus	2015-06-25	Adult	Female	Finland: Pohjois-Karjala, Ilomantsi	62.7189 N 31.0050 E	195	Collection code: FI532.
Ilomantsi deltapartitivirus	FIN/PK-2018/63	1679	Ochlerotatus diantaeus	Yes	No	Partitiviridae	dsRNA	67.33	BBQ05103.1	Culex pseudovishnui partitivirus	2015-06-26	Adult	Female	Finland: Pohjois-Karjala, Ilomantsi	62.7189 N 31.0050 E	195	Collection code: FI537.
Ilomantsi deltapartitivirus	FIN/PK-2018/64	1698	Ochlerotatus diantaeus	Yes	No	Partitiviridae	dsRNA	67.33	BBQ05103.1	Culex pseudovishnui partitivirus	2015-06-26	Adult	Female	Finland: Pohjois-Karjala, Ilomantsi	62.7189 N 31.0050 E	195	Collection code: FI537.
Ilomantsi deltapartitivirus	FIN/PP-2018/20	1637	Ochlerotatus diantaeus	Yes	No	Partitiviridae	dsRNA	67.13	BBQ05103.1	Culex pseudovishnui partitivirus	2015-07-03	Adult	Female	Finland: Pohjois-Pohjanmaa, Kiiminki	65.1798 N 25.8002 E	63	Collection code: FI566.
Ilomantsi partiti-like virus 1	FIN/L-2018/02	1529	Ochlerotatus hexodontus	Yes	No	Partitiviridae	dsRNA	78.17	ASV45859.1	Araticum virus	2015-07-26	Adult	Female	Finland: Lappi, Enontekiö	69.0617 N 20.7936 E	590	Collection code: FI671.
Ilomantsi partiti-like virus 1	FIN/L-2018/08	1494	Ochlerotatus intrudens	Yes	No	Partitiviridae	dsRNA	78.4	ASV45859.1	Araticum virus	2015-07-03	Adult	Female	Finland: Lappi, Kittilä	67.6588 N 24.9049 E		Collection code: FI571.
Ilomantsi partiti-like virus 1	FIN/L-2018/86	1689	Ochlerotatus hexodontus	Yes	No	Partitiviridae	dsRNA	78.4	ASV45859.1	Araticum virus	2015-07-22	Adult	Female	Finland: Lappi, Inari	69.2558 N 27.2301 E	207	Collection code: FI649.
Ilomantsi partiti-like virus 1	FIN/L-2018/89	1522	Ochlerotatus hexodontus	Yes	No	Partitiviridae	dsRNA	78.4	ASV45859.1	Araticum virus	2015-07-28	Adult	Female	Finland: Lappi, Enontekiö	69.0205 N 20.9304 E	580	Collection code: FI674.
Ilomantsi partiti-like virus 1	FIN/L-2018/90	1465	Ochlerotatus hexodontus	Yes	No	Partitiviridae	dsRNA	78.49	ASV45859.1	Araticum virus	2015-07-28	Adult	Female	Finland: Lappi, Enontekiö	69.0205 N 20.9304 E	580	Collection code: FI674.
Ilomantsi partiti-like virus 1	FIN/PK-2018/72	1543	Ochlerotatus intrudens	Yes	No	Partitiviridae	dsRNA	78.17	ASV45859.1	Araticum virus	2015-06-26	Adult	Female	Finland: Pohjois-Karjala, Ilomantsi	62.7700 N 30.9733 E	154	Collection code: FI538.
Ilomantsi partiti-like virus 1	FIN/PP-2018/15	1425	Ochlerotatus punctor/punctodes	Yes	No	Partitiviridae	dsRNA	78.21	ASV45859.1	Araticum virus	2015-07-09	Adult	Female	Finland: Pohjois-Pohjanmaa, Kuusamo	66.36 N 29.33 E	167	Pool prepared from two mosquito collections, FI618 and FI620, which both made on the same day. FI618: 66.3588 N, 29.3260 E. 254m. FI620: 66.3639 N, 29.3429 E, 167m.
Ilomantsi partiti-like virus 2	FIN/PK-2018/67	1522	Ochlerotatus punctor/punctodes	Yes	No	Partitiviridae	dsRNA	88.14	QHA33899.1	Atrato Partiti-like virus 3	2015-06-26	Adult	Female	Finland: Pohjois-Karjala, Ilomantsi	62.7189 N 31.0050 E	195	Collection code: FI537.
Ilomantsi partiti-like virus 2	FIN/PK-2018/71	1530	Ochlerotatus punctor/punctodes	Yes	No	Partitiviridae	dsRNA	88.14	QHA33899.1	Atrato Partiti-like virus 3	2015-06-26	Adult	Female	Finland: Pohjois-Karjala, Ilomantsi	62.7189 N 31.0050 E	195	Collection code: FI537.
Ilomantsi partiti-like virus 2	FIN/PK-2018/76	1520	Ochlerotatus communis	Yes	No	Partitiviridae	dsRNA	88.14	QHA33899.1	Atrato Partiti-like virus 3	2015-06-27	Adult	Female	Finland: Pohjois-Karjala, Joensuu	62.7650 N 30.3541 E	102	Collection code: FI550.
Inari deltapartitivirus	FIN/L-2018/85	1726	Ochlerotatus hexodontus	Yes	No	Partitiviridae	dsRNA	76.75	BBQ05103.1	Culex pseudovishnui partitivirus	2015-07-22	Adult	Female	Finland: Lappi, Inari	69.2558 N 27.2301 E	207	Collection code: FI649.
Kalajoki alphapartitivirus	FIN/Pi-2018/52	1800	Ochlerotatus communis	Yes	No	Partitiviridae	dsRNA	56.83	ALM62245.1	Soybean leaf-associated partitivirus 1	2015-06-19	Adult	Female	Finland: Pirkanmaa, Pälkäne	61.3473 N 24.7655 E	105	Collection code: FI525.
Kalajoki alphapartitivirus	FIN/PK-2018/68	1740	Ochlerotatus intrudens	Yes	No	Partitiviridae	dsRNA	58.23	ALM62245.1	Soybean leaf-associated partitivirus 1	2015-06-26	Adult	Female	Finland: Pohjois-Karjala, Ilomantsi	62.7189 N 31.0050 E	195	Collection code: FI537.
Kalajoki alphapartitivirus	FIN/PP-2018/10	1078	Ochlerotatus communis	Yes	No	Partitiviridae	dsRNA	61.67	ALM62245.1	Soybean leaf-associated partitivirus 1	2015-06-17	Adult	Female	Finland: Pohjois-Pohjanmaa, Kalajoki	64.1637 N 23.6876 E	1	Collection code: FI505.
Kalajoki betapartitivirus	FIN/Pi-2018/51	1838	Ochlerotatus communis	Yes	No	Partitiviridae	dsRNA	46.89	QGA70914.1	Vivastbo virus	2015-06-19	Adult	Female	Finland: Pirkanmaa, Pälkäne	61.3473 N 24.7655 E	105	Collection code: FI525.
Kalajoki betapartitivirus	FIN/PP-2018/10	2134	Ochlerotatus communis	Yes	No	Partitiviridae	dsRNA	46.63	QGA70914.1	Vivastbo virus	2015-06-17	Adult	Female	Finland: Pohjois-Pohjanmaa, Kalajoki	64.1637 N 23.6876 E	1	Collection code: FI505.
Kuusamo alphapartitivirus	FIN/L-2018/90-1	1285	Ochlerotatus hexodontus	Yes	No	Partitiviridae	dsRNA	60.64	ASA47308.1	Wilkie partiti-like virus 2	2015-07-28	Adult	Female	Finland: Lappi, Enontekiö	69.0205 N 20.9304 E	580	Collection code: FI674.
Kuusamo alphapartitivirus	FIN/L-2018/90-2	1579	Ochlerotatus hexodontus	Yes	No	Partitiviridae	dsRNA	62.01	ASA47308.1	Wilkie partiti-like virus 2	2015-07-28	Adult	Female	Finland: Lappi, Enontekiö	69.0205 N 20.9304 E	580	Collection code: FI674.
Kuusamo alphapartitivirus	FIN/PP-2018/83	1865	Ochlerotatus communis	Yes	No	Partitiviridae	dsRNA	59.89	YP_009388578.1	Wilkie partiti-like virus 2	2015-07-18	Adult	Female	Finland: Pohjois-Pohjanmaa, Kuusamo	66.1148 N 29.1976 E	287	Collection code: FI641.
Kuusamo partiti-like virus	FIN/PP-2018/82	1775	Ochlerotatus communis	Yes	No	Partitiviridae	dsRNA	72.03	BBQ05106.1	Culex tritaeniorhynchus partitivirus	2015-07-18	Adult	Female	Finland: Pohjois-Pohjanmaa, Kuusamo	66.1148 N 29.1976 E	287	Collection code: FI641.
Lestijarvi partiti-like virus	FIN/KP-2018/34	1565	Ochlerotatus intrudens	Yes	No	Partitiviridae	dsRNA	64.12	BBQ05104.1	Hubei partiti-like virus 22	2015-06-18	Adult	Female	Finland: Keski-Pohjanmaa, Lestijärvi	63.6039 N 24.7534 E	163	Collection code: FI513.
Lestijarvi partiti-like virus	FIN/PK-2018/41	1588	Ochlerotatus hexodontus	Yes	No	Partitiviridae	dsRNA	64.04	APG78217.1	Hubei partiti-like virus 22	2015-06-25	Adult	Female	Finland: Pohjois-Karjala, Ilomantsi	62.7189 N 31.0050 E	195	Pool prepared from two mosquito collections, FI532 and FI 537, which were made at the same location over two days.
Palkane alphapartitivirus 1	FIN/Pi-2018/51	1124	Ochlerotatus communis	Yes	No	Partitiviridae	dsRNA	61.03	ASA47308.1	Wilkie partiti-like virus 2	2015-06-19	Adult	Female	Finland: Pirkanmaa, Pälkäne	61.3473 N 24.7655 E	105	Collection code: FI525.
Palkane alphapartitivirus 1	FIN/Pi-2018/53	1862	Ochlerotatus communis	Yes	No	Partitiviridae	dsRNA	59.66	YP_009388578.1	Wilkie partiti-like virus 2	2015-06-19	Adult	Female	Finland: Pirkanmaa, Pälkäne	61.3473 N 24.7655 E	105	Collection code: FI525.
Palkane alphapartitivirus 1	FIN/Pi-2018/55	1798	Ochlerotatus communis	Yes	No	Partitiviridae	dsRNA	56.58	ASA47308.1	Wilkie partiti-like virus 2	2015-06-19	Adult	Female	Finland: Pirkanmaa, Pälkäne	61.3473 N 24.7655 E	105	Collection code: FI525.
Palkane alphapartitivirus 2	FIN/Pi-2018/53	1859	Ochlerotatus communis	Yes	No	Partitiviridae	dsRNA	60.8	YP_009388578.1	Wilkie partiti-like virus 2	2015-06-19	Adult	Female	Finland: Pirkanmaa, Pälkäne	61.3473 N 24.7655 E	105	Collection code: FI525.
Vaasa deltapartitivirus	FIN/L-2018/07	1696	Ochlerotatus excrucians	Yes	No	Partitiviridae	dsRNA	66.4	BBQ05103.1	Culex pseudovishnui partitivirus	2015-07-22	Adult	Female	Finland: Lappi, Inari	69 N 27 E		Pool prepared from three mosquito collections, FI649, FI654 and FI655, which were made separately on 22 and 23-Jul-2015. FI649: 69.2558 N, 27.2301E, 207m. FI654: 69.6249 N, 29.0415 E, 119 m. FI655: 69.5095 N, 28.5965 E. 114 m.
Vaasa deltapartitivirus	FIN/Pi-2018/09	1640	Ochlerotatus excrucians	Yes	No	Partitiviridae	dsRNA	66.6	BBQ05103.1	Culex pseudovishnui partitivirus	2015-06-16	Adult	Female	Finland: Pohjanmaa, Vaasa	63.0410 N 21.3539 E	11	Collection code: FI487.
Vaasa deltapartitivirus	FIN/PK-2018/41	1665	Ochlerotatus hexodontus	Yes	No	Partitiviridae	dsRNA	66.4	BBQ05103.1	Culex pseudovishnui partitivirus	2015-06-25	Adult	Female	Finland: Pohjois-Karjala, Ilomantsi	62.7189 N 31.0050 E	195	Pool prepared from two mosquito collections, FI532 and FI 537, which were made at the same location over two days.
Vaasa partiti-like virus	FIN/Po-2018/9	1342	Ochlerotatus excrucians	Yes	No	Partitiviridae	dsRNA	61.54	BBQ05104.1	Hubei partiti-like virus 22	2015-06-16	Adult	Female	Finland: Pohjanmaa, Vaasa	63.0410 N 21.3539 E	11	Collection code: FI487.
Inari permutotetravirus	FIN/L-2018/07-1	1186	Ochlerotatus excrucians	Yes	No	Permutotetraviridae	ssRNA(+)	66.32	QIJ25875.1	Smithfield permutotetra-like virus	2015-07-22	Adult	Female	Finland: Lappi, Inari	69 N 27 E		Pool prepared from three mosquito collections, FI649, FI654 and FI655, which were made separately on 22 and 23-Jul-2015. FI649: 69.2558 N, 27.2301E, 207m. FI654: 69.6249 N, 29.0415 E, 119 m. FI655: 69.5095 N, 28.5965 E. 114 m.
Inari permutotetravirus	FIN/L-2018/07-2	1065	Ochlerotatus excrucians	Yes	No	Permutotetraviridae	ssRNA(+)	42.72	QIJ25871.1	Smithfield permutotetra-like virus	2015-07-22	Adult	Female	Finland: Lappi, Inari	69 N 27 E		Pool prepared from three mosquito collections, FI649, FI654 and FI655, which were made separately on 22 and 23-Jul-2015. FI649: 69.2558 N, 27.2301E, 207m. FI654: 69.6249 N, 29.0415 E, 119 m. FI655: 69.5095 N, 28.5965 E. 114 m.
Inari permutotetravirus	FIN/L-2018/85	4776	Ochlerotatus hexodontus	Yes	No	Permutotetraviridae	ssRNA(+)	60.51	QIJ25871.1	Smithfield permutotetra-like virus	2015-07-22	Adult	Female	Finland: Lappi, Inari	69.2558 N 27.2301 E	207	Collection code: FI649.
Inari permutotetravirus	FIN/L-2018/86	4767	Ochlerotatus hexodontus	Yes	No	Permutotetraviridae	ssRNA(+)	60.51	QIJ25871.1	Smithfield permutotetra-like virus	2015-07-22	Adult	Female	Finland: Lappi, Inari	69.2558 N 27.2301 E	207	Collection code: FI649.
Inari permutotetravirus	FIN/L-2018/89	4667	Ochlerotatus hexodontus	Yes	No	Permutotetraviridae	ssRNA(+)	60.51	QIJ25871.1	Smithfield permutotetra-like virus	2015-07-28	Adult	Female	Finland: Lappi, Enontekiö	69.0205 N 20.9304 E	580	Collection code: FI674.
Inari permutotetravirus	FIN/PP-2018/04	4720	Ochlerotatus punctor/punctodes	Yes	No	Permutotetraviridae	ssRNA(+)	60.51	QIJ25871.1	Smithfield permutotetra-like virus	2015-08-23	Adult	Female	Finland: Pohjois-Pohjanmaa, Kuusamo	65.6855 N 29.1345 E	235	Collection code: FI701.
Hameenlinna orthophasmavirus 1	FIN/EK-2018/40	1013	Ochlerotatus communis	Yes	No	Phasmaviridae	ssRNA(-)	53.13	QHA33845.1	Coredo virus	2017-07-04	Adult	Female	Finland: Etelä-Karjala, Joutseno	61.0569 N 28.6785 E	92	Collection code: FI976.
Hameenlinna orthophasmavirus 1	FIN/KH-2018/48	1213	Ochlerotatus communis	Yes	No	Phasmaviridae	ssRNA(-)	61.89	QHA33845.1	Coredo virus	2015-06-02	Adult	Female	Finland: Kanta-Häme, Hämeenlinna	61.0285 N 24.4596 E	94	Collection code: FI437.
Hameenlinna orthophasmavirus 1	FIN/Pi-2018/51	1469	Ochlerotatus communis	Yes	No	Phasmaviridae	ssRNA(-)	59.25	QHA33845.1	Coredo virus	2015-06-19	Adult	Female	Finland: Pirkanmaa, Pälkäne	61.3473 N 24.7655 E	105	Collection code: FI525.
Hameenlinna orthophasmavirus 1	FIN/Pi-2018/52	1416	Ochlerotatus communis	Yes	No	Phasmaviridae	ssRNA(-)	60.34	QHA33845.1	Coredo virus	2015-06-19	Adult	Female	Finland: Pirkanmaa, Pälkäne	61.3473 N 24.7655 E	105	Collection code: FI525.
Hameenlinna orthophasmavirus 2	FIN/EK-2018/40	1240	Ochlerotatus communis	Yes	No	Phasmaviridae	ssRNA(-)	36.14	QTW97787.1	Wuhan mosquito orthophasmavirus 2	2017-07-04	Adult	Female	Finland: Etelä-Karjala, Joutseno	61.0569 N 28.6785 E	92	Collection code: FI976.
Hameenlinna orthophasmavirus 2	FIN/KH-2018/48	1156	Ochlerotatus communis	Yes	No	Phasmaviridae	ssRNA(-)	39.08	YP_010085109.1	Culex phasma-like virus	2015-06-02	Adult	Female	Finland: Kanta-Häme, Hämeenlinna	61.0285 N 24.4596 E	94	Collection code: FI437.
Kuusamo orthophasmavirus 1	FIN/PP-2018/83	2429	Ochlerotatus communis	Yes	No	Phasmaviridae	ssRNA(-)	41	QHA33845.1	Coredo virus	2015-07-18	Adult	Female	Finland: Pohjois-Pohjanmaa, Kuusamo	66.1148 N 29.1976 E	287	Collection code: FI641.
Kuusamo orthophasmavirus 2	FIN/PP-2018/83	1424	Ochlerotatus communis	Yes	No	Phasmaviridae	ssRNA(-)	67.6	QHA33845.1	Coredo virus	2015-07-18	Adult	Female	Finland: Pohjois-Pohjanmaa, Kuusamo	66.1148 N 29.1976 E	287	Collection code: FI641.
Kuusamo orthophasmavirus 3	FIN/PP-2018/83	1607	Ochlerotatus communis	Yes	No	Phasmaviridae	ssRNA(-)	45.95	ASA47365.1	Culex phasma-like virus	2015-07-18	Adult	Female	Finland: Pohjois-Pohjanmaa, Kuusamo	66.1148 N 29.1976 E	287	Collection code: FI641.
Kuusamo orthophasmavirus 4	FIN/EK-2018/40	1093	Ochlerotatus communis	Yes	No	Phasmaviridae	ssRNA(-)	62.26	QGA87322.1	Flen bunya-like virus	2017-07-04	Adult	Female	Finland: Etelä-Karjala, Joutseno	61.0569 N 28.6785 E	92	Collection code: FI976.
Kuusamo orthophasmavirus 4	FIN/PP-2018/83	6628	Ochlerotatus communis	Yes	No	Phasmaviridae	ssRNA(-)	71.76	QGA87322.1	Flen bunya-like virus	2015-07-18	Adult	Female	Finland: Pohjois-Pohjanmaa, Kuusamo	66.1148 N 29.1976 E	287	Collection code: FI641.
Lestijarvi orthophasmavirus 1	FIN/KP-2018/34	1058	Ochlerotatus intrudens	Yes	No	Phasmaviridae	ssRNA(-)	64.1	QHA33845.1	Coredo virus	2015-06-18	Adult	Female	Finland: Keski-Pohjanmaa, Lestijärvi	63.6039 N 24.7534 E	163	Collection code: FI513.
Lestijarvi orthophasmavirus 2	FIN/KP-2018/34	1170	Ochlerotatus intrudens	Yes	No	Phasmaviridae	ssRNA(-)	40.92	QHA33850.1	Culex phasma-like virus	2015-06-18	Adult	Female	Finland: Keski-Pohjanmaa, Lestijärvi	63.6039 N 24.7534 E	163	Collection code: FI513.
Enontekio phenui-like virus 1	FIN/L-2018/90	4521	Ochlerotatus hexodontus	Yes	No	Phenuiviridae	ssRNA(-)	34.56	QTW97784.1	Bunyavirales sp.	2015-07-28	Adult	Female	Finland: Lappi, Enontekiö	69.0205 N 20.9304 E	580	Collection code: FI674.
Enontekio phenui-like virus 2	FIN/EK-2018/91	3544	Ochlerotatus communis	Yes	No	Phenuiviridae	ssRNA(-)	34.27	QGA70932.1	Kristianstad virus	2017-07-04	Adult	Female	Finland: Etelä-Karjala, Joutseno	61.0569 N 28.6785 E	92	Collection code: FI976.
Enontekio phenui-like virus 3	FIN/L-2018/90	1930	Ochlerotatus hexodontus	Yes	No	Phenuiviridae	ssRNA(-)	35.6	QTW97783.1	Riboviria sp.	2015-07-28	Adult	Female	Finland: Lappi, Enontekiö	69.0205 N 20.9304 E	580	Collection code: FI674.
Enontekio phenui-like virus 4	FIN/U-2018/93	1148	Ochlerotatus punctor/punctodes	Yes	No	Phenuiviridae	ssRNA(-)	54.2	APG79250.1	Hubei blood fluke virus 2	2017-08-22	Adult	Female	Finland: Uusimaa, Hanko	59.8439 N 23.2466 E	7	Collection code: FI1009.
Enontekio phenui-like virus 5	FIN/L-2018/90	1535	Ochlerotatus hexodontus	Yes	No	Phenuiviridae	ssRNA(-)	37.5	QTW97783.1	Riboviria sp.	2015-07-28	Adult	Female	Finland: Lappi, Enontekiö	69.0205 N 20.9304 E	580	Collection code: FI674.
Hameenlinna phasivirus	FIN/KH-2018/38-1	1483	Ochlerotatus intrudens	Yes	Yes	Phenuiviridae	ssRNA(-)	87.14	QKV44092.1	Phasi Charoen-like phasivirus	2015-06-02	Adult	Female	Finland: Kanta-Häme, Hämeenlinna	61.0223 N 24.4912 E	92	Pool prepared from two mosquito collections, FI441 and FI 442, which were made on the same day. FI441: 61.0201 N, 24.4877, 92m. FI 442: 61.0223 N, 24.4912 E, 90m
Hameenlinna phasivirus	FIN/KH-2018/38-2	1153	Ochlerotatus intrudens	Yes	Yes	Phenuiviridae	ssRNA(-)	65.01	QKV44099.1	Phasi Charoen-like phasivirus	2015-06-02	Adult	Female	Finland: Kanta-Häme, Hämeenlinna	61.0223 N 24.4912 E	92	Pool prepared from two mosquito collections, FI441 and FI 442, which were made on the same day. FI441: 61.0201 N, 24.4877, 92m. FI 442: 61.0223 N, 24.4912 E, 90m
Hameenlinna phasivirus	FIN/KH-2018/38-3	1117	Ochlerotatus intrudens	Yes	Yes	Phenuiviridae	ssRNA(-)	69.89	QKV44109.1	Phasi Charoen-like phasivirus	2015-06-02	Adult	Female	Finland: Kanta-Häme, Hämeenlinna	61.0223 N 24.4912 E	92	Pool prepared from two mosquito collections, FI441 and FI 442, which were made on the same day. FI441: 61.0201 N, 24.4877, 92m. FI 442: 61.0223 N, 24.4912 E, 90m
Hameenlinna phasivirus	FIN/KP-2018/34-1	1343	Ochlerotatus intrudens	Yes	Yes	Phenuiviridae	ssRNA(-)	73.74	QHT65014.1	Phasi Charoen-like phasivirus	2015-06-18	Adult	Female	Finland: Keski-Pohjanmaa, Lestijärvi	63.6039 N 24.7534 E	163	Collection code: FI513.
Hameenlinna phasivirus	FIN/KP-2018/34-2	1881	Ochlerotatus intrudens	Yes	Yes	Phenuiviridae	ssRNA(-)	85.81	QKV44092.1	Phasi Charoen-like phasivirus	2015-06-18	Adult	Female	Finland: Keski-Pohjanmaa, Lestijärvi	63.6039 N 24.7534 E	163	Collection code: FI513.
Hameenlinna phasivirus	FIN/KP-2018/34-3	1073	Ochlerotatus intrudens	Yes	Yes	Phenuiviridae	ssRNA(-)	69.49	QKV44109.1	Phasi Charoen-like phasivirus	2015-06-18	Adult	Female	Finland: Keski-Pohjanmaa, Lestijärvi	63.6039 N 24.7534 E	163	Collection code: FI513.
Hameenlinna phasivirus	FIN/PK-2018/57-1	1994	Ochlerotatus intrudens	Yes	Yes	Phenuiviridae	ssRNA(-)	71.17	QKV44101.1	Phasi Charoen-like phasivirus	2015-06-25	Adult	Female	Finland: Pohjois-Karjala, Ilomantsi	62.7189 N 31.0050 E	195	Collection code: FI532.
Hameenlinna phasivirus	FIN/PK-2018/57-2	1105	Ochlerotatus intrudens	Yes	Yes	Phenuiviridae	ssRNA(-)	80	QKV44090.1	Phasi Charoen-like phasivirus	2015-06-25	Adult	Female	Finland: Pohjois-Karjala, Ilomantsi	62.7189 N 31.0050 E	195	Collection code: FI532.
Hameenlinna phasivirus	FIN/PK-2018/57-3	1772	Ochlerotatus intrudens	Yes	Yes	Phenuiviridae	ssRNA(-)	86.3	QKV44096.1	Phasi Charoen-like phasivirus	2015-06-25	Adult	Female	Finland: Pohjois-Karjala, Ilomantsi	62.7189 N 31.0050 E	195	Collection code: FI532.
Hameenlinna phasivirus	FIN/PK-2018/58-1	3200	Ochlerotatus diantaeus	Yes	Yes	Phenuiviridae	ssRNA(-)	71	YP_009505332.1	Phasi Charoen-like phasivirus	2015-06-25	Adult	Female	Finland: Pohjois-Karjala, Ilomantsi	62.7189 N 31.0050 E	195	Collection code: FI532.
Hameenlinna phasivirus	FIN/PK-2018/58-2	3009	Ochlerotatus diantaeus	Yes	Yes	Phenuiviridae	ssRNA(-)	80.26	QKV44096.1	Phasi Charoen-like phasivirus	2015-06-25	Adult	Female	Finland: Pohjois-Karjala, Ilomantsi	62.7189 N 31.0050 E	195	Collection code: FI532.
Hameenlinna phasivirus	FIN/PK-2018/61	2119	Ochlerotatus intrudens	Yes	Yes	Phenuiviridae	ssRNA(-)	69.36	YP_009505332.1	Phasi Charoen-like phasivirus	2015-06-25	Adult	Female	Finland: Pohjois-Karjala, Ilomantsi	62.7189 N 31.0050 E	195	Collection code: FI532.
Hameenlinna phasivirus	FIN/PK-2018/65-1	1783	Ochlerotatus intrudens	Yes	Yes	Phenuiviridae	ssRNA(-)	63.37	YP_009505332.1	Phasi Charoen-like phasivirus	2015-06-26	Adult	Female	Finland: Pohjois-Karjala, Ilomantsi	62.7189 N 31.0050 E	195	Collection code: FI537.
Hameenlinna phasivirus	FIN/PK-2018/65-2	5209	Ochlerotatus intrudens	Yes	Yes	Phenuiviridae	ssRNA(-)	76.42	QHT65014.1	Phasi Charoen-like phasivirus	2015-06-26	Adult	Female	Finland: Pohjois-Karjala, Ilomantsi	62.7189 N 31.0050 E	195	Collection code: FI537.
Hameenlinna phasivirus	FIN/PK-2018/66-1	1174	Ochlerotatus intrudens	Yes	Yes	Phenuiviridae	ssRNA(-)	75.38	QHT65014.1	Phasi Charoen-like phasivirus	2015-06-26	Adult	Female	Finland: Pohjois-Karjala, Ilomantsi	62.7189 N 31.0050 E	195	Collection code: FI537.
Hameenlinna phasivirus	FIN/PK-2018/66-2	1430	Ochlerotatus intrudens	Yes	Yes	Phenuiviridae	ssRNA(-)	84.66	QKV44092.1	Phasi Charoen-like phasivirus	2015-06-26	Adult	Female	Finland: Pohjois-Karjala, Ilomantsi	62.7189 N 31.0050 E	195	Collection code: FI537.
Hameenlinna phasivirus	FIN/PK-2018/68	6717	Ochlerotatus intrudens	Yes	Yes	Phenuiviridae	ssRNA(-)	73.93	YP_009505332.1	Phasi Charoen-like phasivirus	2015-06-26	Adult	Female	Finland: Pohjois-Karjala, Ilomantsi	62.7189 N 31.0050 E	195	Collection code: FI537.
Hameenlinna phasivirus	FIN/PK-2018/69-1	1530	Ochlerotatus intrudens	Yes	Yes	Phenuiviridae	ssRNA(-)	74.26	QHT65014.1	Phasi Charoen-like phasivirus	2015-06-26	Adult	Female	Finland: Pohjois-Karjala, Ilomantsi	62.7189 N 31.0050 E	195	Collection code: FI537.
Hameenlinna phasivirus	FIN/PK-2018/69-2	1394	Ochlerotatus intrudens	Yes	Yes	Phenuiviridae	ssRNA(-)	65.08	QEM39210.1	Phasi Charoen-like phasivirus	2015-06-26	Adult	Female	Finland: Pohjois-Karjala, Ilomantsi	62.7189 N 31.0050 E	195	Collection code: FI537.
Hameenlinna phasivirus	FIN/PK-2018/69-3	3317	Ochlerotatus intrudens	Yes	Yes	Phenuiviridae	ssRNA(-)	78.64	QKV44098.1	Phasi Charoen-like phasivirus	2015-06-26	Adult	Female	Finland: Pohjois-Karjala, Ilomantsi	62.7189 N 31.0050 E	195	Collection code: FI537.
Hameenlinna phasivirus	FIN/PK-2018/73-1	1314	Ochlerotatus intrudens	Yes	Yes	Phenuiviridae	ssRNA(-)	69.25	QKV44109.1	Phasi Charoen-like phasivirus	2015-06-26	Adult	Female	Finland: Pohjois-Karjala, Ilomantsi	62.7700 N 30.9733 E	154	Collection code: FI538.
Hameenlinna phasivirus	FIN/PK-2018/73-2	1370	Ochlerotatus intrudens	Yes	Yes	Phenuiviridae	ssRNA(-)	66.81	YP_009505332.1	Phasi Charoen-like phasivirus	2015-06-26	Adult	Female	Finland: Pohjois-Karjala, Ilomantsi	62.7700 N 30.9733 E	154	Collection code: FI538.
Hameenlinna phasivirus	FIN/PK-2018/73-3	1875	Ochlerotatus intrudens	Yes	Yes	Phenuiviridae	ssRNA(-)	86.06	QKV44096.1	Phasi Charoen-like phasivirus	2015-06-26	Adult	Female	Finland: Pohjois-Karjala, Ilomantsi	62.7700 N 30.9733 E	154	Collection code: FI538.
Hameenlinna phasivirus	FIN/PK-2018/73-4	1097	Ochlerotatus intrudens	Yes	Yes	Phenuiviridae	ssRNA(-)	78.5	QPF16713.1	Phasi Charoen-like phasivirus	2015-06-26	Adult	Female	Finland: Pohjois-Karjala, Ilomantsi	62.7700 N 30.9733 E	154	Collection code: FI538.
Hameenlinna phasivirus	FIN/PK-2018/74-1	1410	Ochlerotatus communis	Yes	Yes	Phenuiviridae	ssRNA(-)	73.99	QHT65014.1	Phasi Charoen-like phasivirus	2015-06-27	Adult	Female	Finland: Pohjois-Karjala, Joensuu	62.7650 N 30.3541 E	102	Collection code: FI550.
Hameenlinna phasivirus	FIN/PK-2018/74-2	1323	Ochlerotatus communis	Yes	Yes	Phenuiviridae	ssRNA(-)	65.91	QEM39210.1	Phasi Charoen-like phasivirus	2015-06-27	Adult	Female	Finland: Pohjois-Karjala, Joensuu	62.7650 N 30.3541 E	102	Collection code: FI550.
Hameenlinna phasivirus	FIN/PK-2018/74-3	1585	Ochlerotatus communis	Yes	Yes	Phenuiviridae	ssRNA(-)	85.77	QKV44103.1	Phasi Charoen-like phasivirus	2015-06-27	Adult	Female	Finland: Pohjois-Karjala, Joensuu	62.7650 N 30.3541 E	102	Collection code: FI550.
Hameenlinna phasivirus	FIN/PK-2018/74-4	1117	Ochlerotatus communis	Yes	Yes	Phenuiviridae	ssRNA(-)	70.32	QKV44109.1	Phasi Charoen-like phasivirus	2015-06-27	Adult	Female	Finland: Pohjois-Karjala, Joensuu	62.7650 N 30.3541 E	102	Collection code: FI550.
Hameenlinna phasivirus	FIN/PK-2018/75-1	1367	Ochlerotatus intrudens	Yes	Yes	Phenuiviridae	ssRNA(-)	62.78	YP_009505332.1	Phasi Charoen-like phasivirus	2015-06-27	Adult	Female	Finland: Pohjois-Karjala, Joensuu	62.7650 N 30.3541 E	102	Collection code: FI550.
Hameenlinna phasivirus	FIN/PK-2018/75-2	1014	Ochlerotatus intrudens	Yes	Yes	Phenuiviridae	ssRNA(-)	81.6	QKV44090.1	Phasi Charoen-like phasivirus	2015-06-27	Adult	Female	Finland: Pohjois-Karjala, Joensuu	62.7650 N 30.3541 E	102	Collection code: FI550.
Hameenlinna phasivirus	FIN/PK-2018/77-1	1108	Ochlerotatus communis	Yes	Yes	Phenuiviridae	ssRNA(-)	70.92	QHT65014.1	Phasi Charoen-like phasivirus	2015-06-27	Adult	Female	Finland: Pohjois-Karjala, Joensuu	62.7650 N 30.3541 E	102	Collection code: FI550.
Hameenlinna phasivirus	FIN/PK-2018/77-2	2257	Ochlerotatus communis	Yes	Yes	Phenuiviridae	ssRNA(-)	77.1	QKV44101.1	Phasi Charoen-like phasivirus	2015-06-27	Adult	Female	Finland: Pohjois-Karjala, Joensuu	62.7650 N 30.3541 E	102	Collection code: FI550.
Hameenlinna phasivirus	FIN/PK-2018/80-1	1384	Ochlerotatus intrudens	Yes	Yes	Phenuiviridae	ssRNA(-)	65.7	QEM39210.1	Phasi Charoen-like phasivirus	2015-06-27	Adult	Female	Finland: Pohjois-Karjala, Ilomantsi	62.7241 N 30.8721 E	157	Collection code: FI551.
Hameenlinna phasivirus	FIN/PK-2018/80-2	1344	Ochlerotatus intrudens	Yes	Yes	Phenuiviridae	ssRNA(-)	69.93	QKV44109.1	Phasi Charoen-like phasivirus	2015-06-27	Adult	Female	Finland: Pohjois-Karjala, Ilomantsi	62.7241 N 30.8721 E	157	Collection code: FI551.
Hameenlinna phasivirus	FIN/PK-2018/80-3	1258	Ochlerotatus intrudens	Yes	Yes	Phenuiviridae	ssRNA(-)	85.23	QPF16713.1	Phasi Charoen-like phasivirus	2015-06-27	Adult	Female	Finland: Pohjois-Karjala, Ilomantsi	62.7241 N 30.8721 E	157	Collection code: FI551.
Hanko phenui-like virus 1	FIN/U-2018/96	7591	Ochlerotatus caspius	Yes	No	Phenuiviridae	ssRNA(-)	51.77	QHA33858.1	Narangue virus	2017-08-23	Adult	Female	Finland: Uusimaa, Hanko	59.8439 N 23.2466 E	7	Collection code: FI1011. Overnight collection from 23 July 2017 to 24 July 2017.
Hanko phenui-like virus 2	FIN/U-2018/93	1024	Ochlerotatus punctor/punctodes	Yes	No	Phenuiviridae	ssRNA(-)	39.16	QHA33858.1	Narangue virus	2017-08-22	Adult	Female	Finland: Uusimaa, Hanko	59.8439 N 23.2466 E	7	Collection code: FI1009.
Hanko phenui-like virus 3	FIN/U-2018/93	1454	Ochlerotatus punctor/punctodes	Yes	No	Phenuiviridae	ssRNA(-)	65.15	QHA33858.1	Narangue virus	2017-08-22	Adult	Female	Finland: Uusimaa, Hanko	59.8439 N 23.2466 E	7	Collection code: FI1009.
Ilomantsi phenui-like virus	FIN/PK-2018/62	1127	Ochlerotatus communis	Yes	No	Phenuiviridae	ssRNA(-)	60.64	QGA70945.1	Salari virus	2015-06-26	Adult	Female	Finland: Pohjois-Karjala, Ilomantsi	62.7189 N 31.0050 E	195	Collection code: FI537.
Kalajoki phenui-like virus 1	FIN/KP-2018/34-1	1624	Ochlerotatus intrudens	Yes	No	Phenuiviridae	ssRNA(-)	41.46	QGA70945.1	Salari virus	2015-06-18	Adult	Female	Finland: Keski-Pohjanmaa, Lestijärvi	63.6039 N 24.7534 E	163	Collection code: FI513.
Kalajoki phenui-like virus 1	FIN/KP-2018/34-2	1107	Ochlerotatus intrudens	Yes	No	Phenuiviridae	ssRNA(-)	46.96	QGA70945.1	Salari virus	2015-06-18	Adult	Female	Finland: Keski-Pohjanmaa, Lestijärvi	63.6039 N 24.7534 E	163	Collection code: FI513.
Kalajoki phenui-like virus 1	FIN/PK-2018/21	4263	Ochlerotatus communis	Yes	No	Phenuiviridae	ssRNA(-)	49.47	QGA70945.1	Salari virus	2015-06-26	Adult	Female	Finland: Pohjois-Karjala, Ilomantsi	62.7666 N 31.1629 E	183	Collection code: FI540.
Kalajoki phenui-like virus 1	FIN/PK-2018/62	1135	Ochlerotatus communis	Yes	No	Phenuiviridae	ssRNA(-)	47.04	QGA70945.1	Salari virus	2015-06-26	Adult	Female	Finland: Pohjois-Karjala, Ilomantsi	62.7189 N 31.0050 E	195	Collection code: FI537.
Kalajoki phenui-like virus 1	FIN/PK-2018/70	3340	Ochlerotatus communis	Yes	No	Phenuiviridae	ssRNA(-)	44.57	QGA70945.1	Salari virus	2015-06-26	Adult	Female	Finland: Pohjois-Karjala, Ilomantsi	62.7189 N 31.0050 E	195	Collection code: FI537.
Kalajoki phenui-like virus 1	FIN/PP-2018/10	1182	Ochlerotatus communis	Yes	No	Phenuiviridae	ssRNA(-)	39.15	QGA70945.1	Salari virus	2015-06-17	Adult	Female	Finland: Pohjois-Pohjanmaa, Kalajoki	64.1637 N 23.6876 E	1	Collection code: FI505.
Kalajoki phenui-like virus 2	FIN/KH-2018/48	3377	Ochlerotatus communis	Yes	No	Phenuiviridae	ssRNA(-)	37.5	QGA70945.1	Salari virus	2015-06-02	Adult	Female	Finland: Kanta-Häme, Hämeenlinna	61.0285 N 24.4596 E	94	Collection code: FI437.
Kalajoki phenui-like virus 2	FIN/Pi-2018/51	1723	Ochlerotatus communis	Yes	No	Phenuiviridae	ssRNA(-)	53.78	QGA70945.1	Salari virus	2015-06-19	Adult	Female	Finland: Pirkanmaa, Pälkäne	61.3473 N 24.7655 E	105	Collection code: FI525.
Kalajoki phenui-like virus 2	FIN/PK-2018/59	2920	Ochlerotatus communis	Yes	No	Phenuiviridae	ssRNA(-)	42.79	QGA70945.1	Salari virus	2015-06-25	Adult	Female	Finland: Pohjois-Karjala, Ilomantsi	62.7189 N 31.0050 E	195	Collection code: FI532.
Kalajoki phenui-like virus 2	FIN/PP-2018/10	1193	Ochlerotatus communis	Yes	No	Phenuiviridae	ssRNA(-)	48.22	QGA70945.1	Salari virus	2015-06-17	Adult	Female	Finland: Pohjois-Pohjanmaa, Kalajoki	64.1637 N 23.6876 E	1	Collection code: FI505.
Palkane phenui-like virus 1	FIN/Pi-2018/55	1028	Ochlerotatus communis	Yes	No	Phenuiviridae	ssRNA(-)	69.63	QGA70945.1	Salari virus	2015-06-19	Adult	Female	Finland: Pirkanmaa, Pälkäne	61.3473 N 24.7655 E	105	Collection code: FI525.
Palkane phenui-like virus 2	FIN/EK-2018/91	1964	Ochlerotatus communis	Yes	No	Phenuiviridae	ssRNA(-)	62.44	QHA33858.1	Narangue virus	2017-07-04	Adult	Female	Finland: Etelä-Karjala, Joutseno	61.0569 N 28.6785 E	92	Collection code: FI976.
Palkane phenui-like virus 2	FIN/Pi-2018/52	1369	Ochlerotatus communis	Yes	No	Phenuiviridae	ssRNA(-)	68.81	QHA33858.1	Narangue virus	2015-06-19	Adult	Female	Finland: Pirkanmaa, Pälkäne	61.3473 N 24.7655 E	105	Collection code: FI525.
Palkane phenui-like virus 2	FIN/Pi-2018/53	2052	Ochlerotatus communis	Yes	No	Phenuiviridae	ssRNA(-)	68.6	QHA33858.1	Narangue virus	2015-06-19	Adult	Female	Finland: Pirkanmaa, Pälkäne	61.3473 N 24.7655 E	105	Collection code: FI525.
Hanko picorna-like virus	FIN/U-2018/92-1	1906	Ochlerotatus caspius	No, but the matching virus has no proper name.	No	Picornaviridae	ssRNA(+)	97.15	QKN89015.1	Riboviria sp.	2017-08-22	Adult	Female	Finland: Uusimaa, Hanko	59.8439 N 23.2466 E	7	Collection code: FI1009.
Hanko picorna-like virus	FIN/U-2018/92-2	1143	Ochlerotatus caspius	No, but the matching virus has no proper name.	No	Picornaviridae	ssRNA(+)	99.47	QKN89015.1	Riboviria sp.	2017-08-22	Adult	Female	Finland: Uusimaa, Hanko	59.8439 N 23.2466 E	7	Collection code: FI1009.
Jotan virus	FIN/VS-2017/99-1	1001	Ochlerotatus caspius	No	No	Picornaviridae	ssRNA(+)	98.8	QGA70904.1	Jotan virus	2017-08-24	Adult	Female	Finland: Varsinais-Suomi, Kustavi	60.5481 N 21.3696 E	1	Collection code: FI1015.
Jotan virus	FIN/VS-2017/99-2	1049	Ochlerotatus caspius	No	No	Picornaviridae	ssRNA(+)	98.28	QGA70904.1	Jotan virus	2017-08-24	Adult	Female	Finland: Varsinais-Suomi, Kustavi	60.5481 N 21.3696 E	1	Collection code: FI1015.
Jotan virus	FIN/VS-2017/99-3	1207	Ochlerotatus caspius	No	No	Picornaviridae	ssRNA(+)	98.25	QGA70904.1	Jotan virus	2017-08-24	Adult	Female	Finland: Varsinais-Suomi, Kustavi	60.5481 N 21.3696 E	1	Collection code: FI1015.
Ilomantsi qinvirus	FIN/PK-2018/62	5989	Ochlerotatus communis	Yes	No	Qinviridae	ssRNA(-)	63.3	QGA70919.1	Nackenback virus	2015-06-26	Adult	Female	Finland: Pohjois-Karjala, Ilomantsi	62.7189 N 31.0050 E	195	Collection code: FI537.
Kalajoki qinvirus	FIN/Pi-2018/54	2071	Ochlerotatus communis	Yes	No	Qinviridae	ssRNA(-)	55.24	ASA47455.1	Wilkie qin-like virus	2015-06-19	Adult	Female	Finland: Pirkanmaa, Pälkäne	61.3473 N 24.7655 E	105	Collection code: FI525.
Kalajoki qinvirus	FIN/PK-2018/60	2023	Ochlerotatus communis	Yes	No	Qinviridae	ssRNA(-)	54.5	ASA47455.1	Wilkie qin-like virus	2015-06-25	Adult	Female	Finland: Pohjois-Karjala, Ilomantsi	62.7189 N 31.0050 E	195	Collection code: FI532.
Kalajoki qinvirus	FIN/PP-2018/10	1106	Ochlerotatus communis	Yes	No	Qinviridae	ssRNA(-)	58.2	ASA47357.1	Wilkie qin-like virus	2015-06-17	Adult	Female	Finland: Pohjois-Pohjanmaa, Kalajoki	64.1637 N 23.6876 E	1	Collection code: FI505.
Palkane qinvirus	FIN/Pi-2018/54	3122	Ochlerotatus communis	Yes	No	Qinviridae	ssRNA(-)	68.24	ASA47357.1	Wilkie qin-like virus	2015-06-19	Adult	Female	Finland: Pirkanmaa, Pälkäne	61.3473 N 24.7655 E	105	Collection code: FI525.
Palkane qinvirus	FIN/PK-2018/60-1	1496	Ochlerotatus communis	Yes	No	Qinviridae	ssRNA(-)	75.3	ASA47455.1	Wilkie qin-like virus	2015-06-25	Adult	Female	Finland: Pohjois-Karjala, Ilomantsi	62.7189 N 31.0050 E	195	Collection code: FI532.
Palkane qinvirus	FIN/PK-2018/60-2	1474	Ochlerotatus communis	Yes	No	Qinviridae	ssRNA(-)	56.61	ASA47357.1	Wilkie qin-like virus	2015-06-25	Adult	Female	Finland: Pohjois-Karjala, Ilomantsi	62.7189 N 31.0050 E	195	Collection code: FI532.
Enontekio quenyavirus	FIN/L-2018/90	2201	Ochlerotatus hexodontus	Yes	No	Quenyavirus	ssRNA(+)	39.71	QIQ61196.1	Nete virus	2015-07-28	Adult	Female	Finland: Lappi, Enontekiö	69.0205 N 20.9304 E	580	Collection code: FI674.
Enontekio quenyavirus	FIN/U-2018/93	2222	Ochlerotatus punctor/punctodes	Yes	No	Quenyavirus	ssRNA(+)	39.77	QIQ61196.1	Nete virus	2017-08-22	Adult	Female	Finland: Uusimaa, Hanko	59.8439 N 23.2466 E	7	Collection code: FI1009.
Enontekio reovirus	FIN/L-2018/90	4191	Ochlerotatus hexodontus	Yes	No	Reovirales	dsRNA	29.59	YP_392501.1	Operophtera brumata reovirus	2015-07-28	Adult	Female	Finland: Lappi, Enontekiö	69.0205 N 20.9304 E	580	Collection code: FI674.
Ilomantsi reovirus 1	FIN/L-2018/88	4321	Ochlerotatus communis	Yes	No	Reovirales	dsRNA	66.33	YP_009389547.1	Aedes camptorhynchus reo-like virus	2015-07-24	Adult	Female	Finland: Lappi, Utsjoki	69.4178 N 26.1809 E	359	Collection code: FI663.
Ilomantsi reovirus 1	FIN/PK-2018/63	4304	Ochlerotatus diantaeus	Yes	No	Reovirales	dsRNA	64.96	YP_009389547.1	Aedes camptorhynchus reo-like virus	2015-06-26	Adult	Female	Finland: Pohjois-Karjala, Ilomantsi	62.7189 N 31.0050 E	195	Collection code: FI537.
Ilomantsi reovirus 1	FIN/PK-2018/64	4284	Ochlerotatus diantaeus	Yes	No	Reovirales	dsRNA	64.96	YP_009389547.1	Aedes camptorhynchus reo-like virus	2015-06-26	Adult	Female	Finland: Pohjois-Karjala, Ilomantsi	62.7189 N 31.0050 E	195	Collection code: FI537.
Ilomantsi reovirus 1	FIN/PK-2018/80	4337	Ochlerotatus intrudens	Yes	No	Reovirales	dsRNA	65.32	YP_009389547.1	Aedes camptorhynchus reo-like virus	2015-06-27	Adult	Female	Finland: Pohjois-Karjala, Ilomantsi	62.7241 N 30.8721 E	157	Collection code: FI551.
Ilomantsi reovirus 2	FIN/EK-2018/91	1054	Ochlerotatus communis	Yes	No	Reovirales	dsRNA	67.77	YP_009389547.1	Aedes camptorhynchus reo-like virus	2017-07-04	Adult	Female	Finland: Etelä-Karjala, Joutseno	61.0569 N 28.6785 E	92	Collection code: FI976.
Ilomantsi reovirus 2	FIN/PK-2018/41	1608	Ochlerotatus hexodontus	Yes	No	Reovirales	dsRNA	68.54	YP_009389547.1	Aedes camptorhynchus reo-like virus	2015-06-25	Adult	Female	Finland: Pohjois-Karjala, Ilomantsi	62.7189 N 31.0050 E	195	Pool prepared from two mosquito collections, FI532 and FI 537, which were made at the same location over two days.
Ilomantsi reovirus 2	FIN/PK-2018/77-1	1529	Ochlerotatus communis	Yes	No	Reovirales	dsRNA	70.69	YP_009389547.1	Aedes camptorhynchus reo-like virus	2015-06-27	Adult	Female	Finland: Pohjois-Karjala, Joensuu	62.7650 N 30.3541 E	102	Collection code: FI550.
Ilomantsi reovirus 2	FIN/PK-2018/77-2	1472	Ochlerotatus communis	Yes	No	Reovirales	dsRNA	69.59	YP_009389547.1	Aedes camptorhynchus reo-like virus	2015-06-27	Adult	Female	Finland: Pohjois-Karjala, Joensuu	62.7650 N 30.3541 E	102	Collection code: FI550.
Ilomantsi reovirus 3	FIN/PK-2018/41	1179	Ochlerotatus hexodontus	Yes	No	Reovirales	dsRNA	74.94	YP_009389547.1	Aedes camptorhynchus reo-like virus	2015-06-25	Adult	Female	Finland: Pohjois-Karjala, Ilomantsi	62.7189 N 31.0050 E	195	Pool prepared from two mosquito collections, FI532 and FI 537, which were made at the same location over two days.
Ilomantsi reovirus 4	FIN/PK-2018/77	4262	Ochlerotatus communis	Yes	No	Reovirales	dsRNA	64.98	YP_009389547.1	Aedes camptorhynchus reo-like virus	2015-06-27	Adult	Female	Finland: Pohjois-Karjala, Joensuu	62.7650 N 30.3541 E	102	Collection code: FI550.
Enontekio merhavirus	FIN/L-2018/90	10693	Ochlerotatus hexodontus	Yes	Yes	Rhabdoviridae	ssRNA(-)	42.06	BBQ05111.1	Culex tritaeniorhynchus rhabdovirus	2015-07-28	Adult	Female	Finland: Lappi, Enontekiö	69.0205 N 20.9304 E	580	Collection code: FI674.
Enontekio ohlsrhavirus	FIN/L-2018/30-1	1387	Ochlerotatus hexodontus	Yes	No	Rhabdoviridae	ssRNA(-)	63.4	ATG83565.1	Ohlsdorf virus	2015-07-28	Adult	Female	Finland: Lappi, Enontekiö	69.0227 N 20.9380 E	572	Collection code: FI675.
Enontekio ohlsrhavirus	FIN/L-2018/30-2	1128	Ochlerotatus hexodontus	Yes	No	Rhabdoviridae	ssRNA(-)	55.01	ATG83567.1	Ohlsdorf virus	2015-07-28	Adult	Female	Finland: Lappi, Enontekiö	69.0227 N 20.9380 E	572	Collection code: FI675.
Enontekio ohlsrhavirus	FIN/L-2018/30-3	1577	Ochlerotatus hexodontus	Yes	No	Rhabdoviridae	ssRNA(-)	75.39	AMJ52368.1	Riverside virus 1	2015-07-28	Adult	Female	Finland: Lappi, Enontekiö	69.0227 N 20.9380 E	572	Collection code: FI675.
Enontekio ohlsrhavirus	FIN/L-2018/89	5605	Ochlerotatus hexodontus	Yes	No	Rhabdoviridae	ssRNA(-)	66.93	YP_010086786.1	Ohlsdorf virus	2015-07-28	Adult	Female	Finland: Lappi, Enontekiö	69.0205 N 20.9304 E	580	Collection code: FI674.
Enontekio rhabdovirus	FIN/L-2018/03	1028	Ochlerotatus punctor/punctodes	Yes	No	Rhabdoviridae	ssRNA(-)	41.06	AXQ04764.1	Culex rhabdovirus	2015-07-26	Adult	Female	Finland: Lappi, Enontekiö	69.0617 N 20.7936 E	590	Collection code: FI671.
Hattula rhabdovirus	FIN/KH-2018/29	3164	Ochlerotatus pullatus	Yes	No	Rhabdoviridae	ssRNA(-)	46.12	YP_009094388.1	Perinet vesiculovirus	2015-05-27	Adult	Female	Finland: Kanta-Häme, Hattula	61.0766 N 24.3912 E	100	Collection code: FI432.
Hattula rhabdovirus	FIN/KS-2018/35-1	4874	Ochlerotatus communis	Yes	No	Rhabdoviridae	ssRNA(-)	45.78	YP_009094388.1	Perinet vesiculovirus	2015-06-18	Adult	Female	Finland: Keski-Suomi, Karstula	62.7665 N 24.6814 E	202	Collection code: FI520.
Hattula rhabdovirus	FIN/KS-2018/35-2	2321	Ochlerotatus communis	Yes	No	Rhabdoviridae	ssRNA(-)	38.4	ATG83563.1	Ohlsdorf virus	2015-06-18	Adult	Female	Finland: Keski-Suomi, Karstula	62.7665 N 24.6814 E	202	Collection code: FI520.
Hattula rhabdovirus	FIN/L-2018/86-1	1479	Ochlerotatus hexodontus	Yes	No	Rhabdoviridae	ssRNA(-)	35.77	YP_009552115.1	Merida virus	2015-07-22	Adult	Female	Finland: Lappi, Inari	69.2558 N 27.2301 E	207	Collection code: FI649.
Hattula rhabdovirus	FIN/L-2018/86-2	5230	Ochlerotatus hexodontus	Yes	No	Rhabdoviridae	ssRNA(-)	42.94	YP_010086786.1	Ohlsdorf virus	2015-07-22	Adult	Female	Finland: Lappi, Inari	69.2558 N 27.2301 E	207	Collection code: FI649.
Hattula rhabdovirus	FIN/PK-2018/59-1	1027	Ochlerotatus communis	Yes	No	Rhabdoviridae	ssRNA(-)	31.2	YP_009552115.1	Merida virus	2015-06-25	Adult	Female	Finland: Pohjois-Karjala, Ilomantsi	62.7189 N 31.0050 E	195	Collection code: FI532.
Hattula rhabdovirus	FIN/PK-2018/59-2	3397	Ochlerotatus communis	Yes	No	Rhabdoviridae	ssRNA(-)	45.43	ATG83566.1	Ohlsdorf virus	2015-06-25	Adult	Female	Finland: Pohjois-Karjala, Ilomantsi	62.7189 N 31.0050 E	195	Collection code: FI532.
Hattula rhabdovirus	FIN/PK-2018/62	11971	Ochlerotatus communis	Yes	Yes	Rhabdoviridae	ssRNA(-)	41.53	ATG83563.1	Ohlsdorf virus	2015-06-26	Adult	Female	Finland: Pohjois-Karjala, Ilomantsi	62.7189 N 31.0050 E	195	Collection code: FI537.
Hattula rhabdovirus	FIN/PK-2018/76-1	2551	Ochlerotatus communis	Yes	No	Rhabdoviridae	ssRNA(-)	36.41	QGA70896.1	Merida virus	2015-06-27	Adult	Female	Finland: Pohjois-Karjala, Joensuu	62.7650 N 30.3541 E	102	Collection code: FI550.
Hattula rhabdovirus	FIN/PK-2018/76-2	1196	Ochlerotatus communis	Yes	No	Rhabdoviridae	ssRNA(-)	63.04	ASA47473.1	Culex rhabdo-like virus	2015-06-27	Adult	Female	Finland: Pohjois-Karjala, Joensuu	62.7650 N 30.3541 E	102	Collection code: FI550.
Inari rhabdovirus	FIN/L-2018/84	12040	Ochlerotatus excrucians	Yes	Yes	Rhabdoviridae	ssRNA(-)	40.96	ATG83565.1	Ohlsdorf virus	2015-07-22	Adult	Female	Finland: Lappi, Inari	69.2558 N 27.2301 E	207	Collection code: FI649.
Joutseno rhabdovirus 1	FIN/EK-2018/91	1032	Ochlerotatus communis	Yes	No	Rhabdoviridae	ssRNA(-)	70.55	QIS62334.1	Primus virus	2017-07-04	Adult	Female	Finland: Etelä-Karjala, Joutseno	61.0569 N 28.6785 E	92	Collection code: FI976.
Joutseno rhabdovirus 2	FIN/EK-2018/91	1194	Ochlerotatus communis	Yes	No	Rhabdoviridae	ssRNA(-)	48.48	QIS62334.1	Primus virus	2017-07-04	Adult	Female	Finland: Etelä-Karjala, Joutseno	61.0569 N 28.6785 E	92	Collection code: FI976.
Ohlsdorf virus	FIN/L-2018/07	5824	Ochlerotatus excrucians	No	No	Rhabdoviridae	ssRNA(-)	98.31	YP_010086786.1	Ohlsdorf virus	2015-07-22	Adult	Female	Finland: Lappi, Inari	69 N 27 E		Pool prepared from three mosquito collections, FI649, FI654 and FI655, which were made separately on 22 and 23-Jul-2015. FI649: 69.2558 N, 27.2301E, 207m. FI654: 69.6249 N, 29.0415 E, 119 m. FI655: 69.5095 N, 28.5965 E. 114 m.
Ohlsdorf virus	FIN/L-2018/84	9740	Ochlerotatus excrucians	No	No	Rhabdoviridae	ssRNA(-)	97.87	YP_010086786.1	Ohlsdorf virus	2015-07-22	Adult	Female	Finland: Lappi, Inari	69.2558 N 27.2301 E	207	Collection code: FI649.
Enontekio sobemovirus	FIN/L-2018/02	2357	Ochlerotatus hexodontus	Yes	No	Solemoviridae	ssRNA(+)	82.86	QRW42396.1	Guadeloupe mosquito virus	2015-07-26	Adult	Female	Finland: Lappi, Enontekiö	69.0617 N 20.7936 E	590	Collection code: FI671.
Enontekio sobemovirus	FIN/L-2018/26	2643	Ochlerotatus punctor/punctodes	Yes	No	Solemoviridae	ssRNA(+)	85.91	QRW41864.1	Kellev virus	2015-07-26	Adult	Female	Finland: Lappi, Enontekiö	69.0617 N 20.7936 E	590	Collection code: FI671.
Enontekio sobemovirus	FIN/L-2018/89	2908	Ochlerotatus hexodontus	Yes	No	Solemoviridae	ssRNA(+)	86.14	QRW41864.1	Kellev virus	2015-07-28	Adult	Female	Finland: Lappi, Enontekiö	69.0205 N 20.9304 E	580	Collection code: FI674.
Evros sobemo-like virus	FIN/U-2018/18	2371	Ochlerotatus caspius	No	No	Solemoviridae	ssRNA(+)	98.86	QRD99868.1	Evros sobemo-like virus	2017-08-22	Adult	Female	Finland: Uusimaa, Hanko	59.8439 N 23.2466 E	7	Collection code: FI1010. Overnight collection from 22 July 2017 to 23 July 2017.
Evros sobemo-like virus	FIN/U-2018/92	2679	Ochlerotatus caspius	No	No	Solemoviridae	ssRNA(+)	97.6	QRD99867.1	Evros sobemo-like virus	2017-08-22	Adult	Female	Finland: Uusimaa, Hanko	59.8439 N 23.2466 E	7	Collection code: FI1009.
Evros sobemo-like virus	FIN/U-2018/94	1612	Ochlerotatus caspius	No	No	Solemoviridae	ssRNA(+)	98.85	QRD99868.1	Evros sobemo-like virus	2017-08-22	Adult	Female	Finland: Uusimaa, Hanko	59.8439 N 23.2466 E	7	Collection code: FI1010. Overnight collection from 22 July 2017 to 23 July 2017.
Evros sobemo-like virus	FIN/U-2018/95	2447	Ochlerotatus caspius	No	No	Solemoviridae	ssRNA(+)	98.86	QRD99868.1	Evros sobemo-like virus	2017-08-22	Adult	Female	Finland: Uusimaa, Hanko	59.8439 N 23.2466 E	7	Collection code: FI1010. Overnight collection from 22 July 2017 to 23 July 2017.
Evros sobemo-like virus	FIN/VS-2018/17	1463	Ochlerotatus caspius	No	No	Solemoviridae	ssRNA(+)	98.64	QRD99868.1	Evros sobemo-like virus	2017-07-11	Adult	Female	Finland: Varsinais-Suomi, Kustavi	60.5481 N 21.3696 E	7	Collection code: FI988.
Evros sobemo-like virus	FIN/VS-2018/98	1159	Ochlerotatus caspius	No	No	Solemoviridae	ssRNA(+)	98.39	QRD99868.1	Evros sobemo-like virus	2017-08-24	Adult	Female	Finland: Varsinais-Suomi, Kustavi	60.5481 N 21.3696 E	1	Collection code: FI1015.
Hanko sobemovirus	FIN/U-2018/96	2889	Ochlerotatus caspius	Yes	No	Solemoviridae	ssRNA(+)	83.46	QHA33876.1	Atrato Sobemo-like virus 4	2017-08-23	Adult	Female	Finland: Uusimaa, Hanko	59.8439 N 23.2466 E	7	Collection code: FI1011. Overnight collection from 23 July 2017 to 24 July 2017.
Ilomantsi sobemovirus	FIN/L-2018/07	1891	Ochlerotatus excrucians	Yes	No	Solemoviridae	ssRNA(+)	86.06	QHA33876.1	Atrato Sobemo-like virus 4	2015-07-22	Adult	Female	Finland: Lappi, Inari	69 N 27 E		Pool prepared from three mosquito collections, FI649, FI654 and FI655, which were made separately on 22 and 23-Jul-2015. FI649: 69.2558 N, 27.2301E, 207m. FI654: 69.6249 N, 29.0415 E, 119 m. FI655: 69.5095 N, 28.5965 E. 114 m.
Ilomantsi sobemovirus	FIN/PK-2018/42	2554	Ochlerotatus cantans	Yes	No	Solemoviridae	ssRNA(+)	84.69	QHA33876.1	Atrato Sobemo-like virus 4	2015-06-26	Adult	Female	Finland: Pohjois-Karjala, Ilomantsi	62.7189 N 31.0050 E	195	Collection code: FI537.
Joensuu sobemovirus	FIN/L-2018/19	2814	Ochlerotatus diantaeus	Yes	No	Solemoviridae	ssRNA(+)	83.7	QHA33876.1	Atrato Sobemo-like virus 4	2015-07-23	Adult	Female	Finland: Lappi, Inari	69 N 29 E	114	Pool prepared from two mosquito collections, FI654 and FI655, which were made separately on the same day. FI654: 69.6249 N, 29.0415 E, 119m. FI655: 69.5095 N, 28.5965 E. 114m.
Joensuu sobemovirus	FIN/PK-2018/75	2027	Ochlerotatus intrudens	Yes	No	Solemoviridae	ssRNA(+)	86.07	QHA33876.1	Atrato Sobemo-like virus 4	2015-06-27	Adult	Female	Finland: Pohjois-Karjala, Joensuu	62.7650 N 30.3541 E	102	Collection code: FI550.
Joensuu sobemovirus	FIN/PP-2018/82	2866	Ochlerotatus communis	Yes	No	Solemoviridae	ssRNA(+)	83.95	QHA33876.1	Atrato Sobemo-like virus 4	2015-07-18	Adult	Female	Finland: Pohjois-Pohjanmaa, Kuusamo	66.1148 N 29.1976 E	287	Collection code: FI641.
Sindbis virus	FIN/PK-2018/62	1258	Ochlerotatus communis	No	No	Togaviridae	ssRNA(+)	99.76	AFL65801.1	Sindbis virus	2015-06-26	Adult	Female	Finland: Pohjois-Karjala, Ilomantsi	62.7189 N 31.0050 E	195	Collection code: FI537.
Enontekio toti-like virus 1	FIN/L-2018/90	2422	Ochlerotatus hexodontus	Yes	No	Totiviridae	dsRNA	43.84	QED43018.1	Uromyces totivirus D	2015-07-28	Adult	Female	Finland: Lappi, Enontekiö	69.0205 N 20.9304 E	580	Collection code: FI674.
Enontekio toti-like virus 2	FIN/L-2018/90	1706	Ochlerotatus hexodontus	Yes	No	Totiviridae	dsRNA	46.85	YP_009553338.1	Diatom colony associated dsRNA virus 7	2015-07-28	Adult	Female	Finland: Lappi, Enontekiö	69.0205 N 20.9304 E	580	Collection code: FI674.
Enontekio toti-like virus 3	FIN/L-2018/90	1201	Ochlerotatus hexodontus	Yes	No	Totiviridae	dsRNA	52.13	YP_009553338.1	Diatom colony associated dsRNA virus 7	2015-07-28	Adult	Female	Finland: Lappi, Enontekiö	69.0205 N 20.9304 E	580	Collection code: FI674.
Enontekio toti-like virus 4	FIN/L-2018/90	5290	Ochlerotatus hexodontus	Yes	Yes	Totiviridae	dsRNA	35.11	YP_009552795.1	Diatom colony associated dsRNA virus 11	2015-07-28	Adult	Female	Finland: Lappi, Enontekiö	69.0205 N 20.9304 E	580	Collection code: FI674.
Enontekio totivirus 1	FIN/L-2018/90	1180	Ochlerotatus hexodontus	Yes	No	Totiviridae	dsRNA	55.87	YP_009342434.1	Wuhan insect virus 27	2015-07-28	Adult	Female	Finland: Lappi, Enontekiö	69.0205 N 20.9304 E	580	Collection code: FI674.
Enontekio totivirus 2	FIN/L-2018/3	4389	Ochlerotatus punctor/punctodes	Yes	No	Totiviridae	dsRNA	61.1	AJT39583.1	dsRNA virus environmental sample	2015-07-26	Adult	Female	Finland: Lappi, Enontekiö	69.0617 N 20.7936 E	590	Collection code: FI671.
Enontekio totivirus 2	FIN/L-2018/90	7485	Ochlerotatus hexodontus	Yes	Yes	Totiviridae	dsRNA	61	AJT39583.1	dsRNA virus environmental sample	2015-07-28	Adult	Female	Finland: Lappi, Enontekiö	69.0205 N 20.9304 E	580	Collection code: FI674.
Enontekio totivirus 3	FIN/L-2018/23	1550	Ochlerotatus pullatus	Yes	No	Totiviridae	dsRNA	56.29	YP_009336493.1	Hubei toti-like virus 10	2015-07-02	Adult	Female	Finland: Lappi	68 N		Pool prepared from two mosquito collections, FI652 and FI728, which were made separately on 02 and 22-Jul-2015 from Inari and Enontekio in Lapland.
Enontekio totivirus 4	FIN/L-2018/23	2398	Ochlerotatus pullatus	Yes	No	Totiviridae	dsRNA	57.2	QHA33714.1	Murri virus	2015-07-02	Adult	Female	Finland: Lappi	68 N		Pool prepared from two mosquito collections, FI652 and FI728, which were made separately on 02 and 22-Jul-2015 from Inari and Enontekio in Lapland.
Enontekio totivirus 5	FIN/L-2018/5	4023	Ochlerotatus communis	Yes	No	Totiviridae	dsRNA	57.8	QHA33714.1	Murri virus	2015-07-02	Adult	Female	Finland: Lappi, Enontekiö	69 N	295	Pool prepared from three mosquito collections, FI575, FI582 and FI728, which were made separately on 02 and 04-Jul-2015. FI575: 68.4076 N 23.8850 E, 295m. FI582: 69.0870 N 20.7600 E, m. FI728: 68.9490 N 20.9210 E, m.
Enontekio totivirus 5	FIN/PP-2018/16	6867	Ochlerotatus communis	Yes	Yes	Totiviridae	dsRNA	57.8	QHA33714.1	Murri virus	2015-07-09	Adult	Female	Finland: Pohjois-Pohjanmaa, Kuusamo	66.3639 N 29.3429 E	167	Collection code: FI620.
Enontekio totivirus 6	FIN/L-2018/90	1370	Ochlerotatus hexodontus	Yes	No	Totiviridae	dsRNA	41.12	YP_009333409.1	Beihai razor shell virus 4	2015-07-28	Adult	Female	Finland: Lappi, Enontekiö	69.0205 N 20.9304 E	580	Collection code: FI674.
Enontekio totivirus 7	FIN/L-2018/90	1091	Ochlerotatus hexodontus	Yes	No	Totiviridae	dsRNA	46.59	YP_009333409.1	Beihai razor shell virus 4	2015-07-28	Adult	Female	Finland: Lappi, Enontekiö	69.0205 N 20.9304 E	580	Collection code: FI674.
Hameenlinna toti-like virus	FIN/KH-2018/38	1825	Ochlerotatus intrudens	Yes	No	Totiviridae	dsRNA	70.83	QRW41699.1	Nuyav virus	2015-06-02	Adult	Female	Finland: Kanta-Häme, Hämeenlinna	61.0223 N 24.4912 E	92	Pool prepared from two mosquito collections, FI441 and FI 442, which were made on the same day. FI441: 61.0201 N, 24.4877, 92m. FI 442: 61.0223 N, 24.4912 E, 90m
Hameenlinna toti-like virus	FIN/KP-2018/34-1	1942	Ochlerotatus intrudens	Yes	No	Totiviridae	dsRNA	69.09	QRW41699.1	Nuyav virus	2015-06-18	Adult	Female	Finland: Keski-Pohjanmaa, Lestijärvi	63.6039 N 24.7534 E	163	Collection code: FI513.
Hameenlinna toti-like virus	FIN/KP-2018/34-2	2002	Ochlerotatus intrudens	Yes	No	Totiviridae	dsRNA	73.6	QRW41699.1	Nuyav virus	2015-06-18	Adult	Female	Finland: Keski-Pohjanmaa, Lestijärvi	63.6039 N 24.7534 E	163	Collection code: FI513.
Hameenlinna toti-like virus	FIN/L-2018/8	3201	Ochlerotatus intrudens	Yes	No	Totiviridae	dsRNA	69.63	QRW41699.1	Nuyav virus	2015-07-03	Adult	Female	Finland: Lappi, Kittilä	67.6588 N 24.9049 E		Collection code: FI571.
Hameenlinna toti-like virus	FIN/PK-2018/58	1318	Ochlerotatus diantaeus	Yes	No	Totiviridae	dsRNA	68.09	QRW41699.1	Nuyav virus	2015-06-25	Adult	Female	Finland: Pohjois-Karjala, Ilomantsi	62.7189 N 31.0050 E	195	Collection code: FI532.
Hameenlinna toti-like virus	FIN/PK-2018/65	2328	Ochlerotatus intrudens	Yes	No	Totiviridae	dsRNA	68.24	QRW41699.1	Nuyav virus	2015-06-26	Adult	Female	Finland: Pohjois-Karjala, Ilomantsi	62.7189 N 31.0050 E	195	Collection code: FI537.
Hameenlinna totivirus 1	FIN/EK-2018/40	3205	Ochlerotatus communis	Yes	No	Totiviridae	dsRNA	57.62	AGW51771.1	uncultured virus	2017-07-04	Adult	Female	Finland: Etelä-Karjala, Joutseno	61.0569 N 28.6785 E	92	Collection code: FI976.
Hameenlinna totivirus 1	FIN/EK-2018/56	2318	Ochlerotatus communis	Yes	No	Totiviridae	dsRNA	59.87	AGW51771.1	uncultured virus	2015-06-25	Adult	Female	Finland: Etelä-Karjala, Imatra	61.0213 N 28.9019 E	77	Collection code: FI531.
Hameenlinna totivirus 1	FIN/EK-2018/91	6861	Ochlerotatus communis	Yes	Yes	Totiviridae	dsRNA	55.1	AGW51771.1	uncultured virus	2017-07-04	Adult	Female	Finland: Etelä-Karjala, Joutseno	61.0569 N 28.6785 E	92	Collection code: FI976.
Hameenlinna totivirus 1	FIN/KH-2018/48	1004	Ochlerotatus communis	Yes	No	Totiviridae	dsRNA	60.98	YP_009388611.1	Aedes camptorhynchus toti-like virus 1	2015-06-02	Adult	Female	Finland: Kanta-Häme, Hämeenlinna	61.0285 N 24.4596 E	94	Collection code: FI437.
Hameenlinna totivirus 1	FIN/KH-2018/49	1872	Ochlerotatus communis	Yes	No	Totiviridae	dsRNA	60	AGW51771.1	uncultured virus	2015-06-02	Adult	Female	Finland: Kanta-Häme, Hämeenlinna	61.0201 N 24.4877 E	92	Collection code: FI441.
Hameenlinna totivirus 1	FIN/L-2018/5	1581	Ochlerotatus communis	Yes	No	Totiviridae	dsRNA	64.88	AGW51771.1	uncultured virus	2015-07-02	Adult	Female	Finland: Lappi, Enontekiö	69 N	295	Pool prepared from three mosquito collections, FI575, FI582 and FI728, which were made separately on 02 and 04-Jul-2015. FI575: 68.4076 N 23.8850 E, 295m. FI582: 69.0870 N 20.7600 E, m. FI728: 68.9490 N 20.9210 E, m.
Hameenlinna totivirus 1	FIN/L-2018/85-1	1780	Ochlerotatus hexodontus	Yes	No	Totiviridae	dsRNA	57.67	AGW51771.1	uncultured virus	2015-07-22	Adult	Female	Finland: Lappi, Inari	69.2558 N 27.2301 E	207	Collection code: FI649.
Hameenlinna totivirus 1	FIN/L-2018/85-2	2627	Ochlerotatus hexodontus	Yes	No	Totiviridae	dsRNA	49.1	AGW51771.1	uncultured virus	2015-07-22	Adult	Female	Finland: Lappi, Inari	69.2558 N 27.2301 E	207	Collection code: FI649.
Hameenlinna totivirus 1	FIN/L-2018/88	6746	Ochlerotatus communis	Yes	Yes	Totiviridae	dsRNA	55	AGW51771.1	uncultured virus	2015-07-24	Adult	Female	Finland: Lappi, Utsjoki	69.4178 N 26.1809 E	359	Collection code: FI663.
Hameenlinna totivirus 1	FIN/Pi-2018/51	6683	Ochlerotatus communis	Yes	Yes	Totiviridae	dsRNA	55.32	AGW51771.1	uncultured virus	2015-06-19	Adult	Female	Finland: Pirkanmaa, Pälkäne	61.3473 N 24.7655 E	105	Collection code: FI525.
Hameenlinna totivirus 1	FIN/Pi-2018/52-1	4470	Ochlerotatus communis	Yes	No	Totiviridae	dsRNA	48.73	AGW51771.1	uncultured virus	2015-06-19	Adult	Female	Finland: Pirkanmaa, Pälkäne	61.3473 N 24.7655 E	105	Collection code: FI525.
Hameenlinna totivirus 1	FIN/Pi-2018/52-2	2147	Ochlerotatus communis	Yes	No	Totiviridae	dsRNA	59.28	AGW51771.1	uncultured virus	2015-06-19	Adult	Female	Finland: Pirkanmaa, Pälkäne	61.3473 N 24.7655 E	105	Collection code: FI525.
Hameenlinna totivirus 1	FIN/Pi-2018/53	2666	Ochlerotatus communis	Yes	No	Totiviridae	dsRNA	58.97	AGW51771.1	uncultured virus	2015-06-19	Adult	Female	Finland: Pirkanmaa, Pälkäne	61.3473 N 24.7655 E	105	Collection code: FI525.
Hameenlinna totivirus 1	FIN/Pi-2018/54-1	1445	Ochlerotatus communis	Yes	No	Totiviridae	dsRNA	50.85	AGW51771.1	uncultured virus	2015-06-19	Adult	Female	Finland: Pirkanmaa, Pälkäne	61.3473 N 24.7655 E	105	Collection code: FI525.
Hameenlinna totivirus 1	FIN/Pi-2018/54-2	1863	Ochlerotatus communis	Yes	No	Totiviridae	dsRNA	60.17	AGW51771.1	uncultured virus	2015-06-19	Adult	Female	Finland: Pirkanmaa, Pälkäne	61.3473 N 24.7655 E	105	Collection code: FI525.
Hameenlinna totivirus 1	FIN/Pi-2018/55	3097	Ochlerotatus communis	Yes	No	Totiviridae	dsRNA	56.23	AGW51771.1	uncultured virus	2015-06-19	Adult	Female	Finland: Pirkanmaa, Pälkäne	61.3473 N 24.7655 E	105	Collection code: FI525.
Hameenlinna totivirus 1	FIN/PK-2018/21	2305	Ochlerotatus communis	Yes	No	Totiviridae	dsRNA	58.32	AGW51771.1	uncultured virus	2015-06-26	Adult	Female	Finland: Pohjois-Karjala, Ilomantsi	62.7666 N 31.1629 E	183	Collection code: FI540.
Hameenlinna totivirus 1	FIN/PK-2018/36	2245	Ochlerotatus communis	Yes	No	Totiviridae	dsRNA	58.48	AGW51771.1	uncultured virus	2015-06-27	Adult	Female	Finland: Pohjois-Karjala, Joensuu	62.7650 N 30.3541 E	102	Collection code: FI550.
Hameenlinna totivirus 1	FIN/PK-2018/59	1409	Ochlerotatus communis	Yes	No	Totiviridae	dsRNA	54.93	AGW51771.1	uncultured virus	2015-06-25	Adult	Female	Finland: Pohjois-Karjala, Ilomantsi	62.7189 N 31.0050 E	195	Collection code: FI532.
Hameenlinna totivirus 1	FIN/PK-2018/60	3575	Ochlerotatus communis	Yes	No	Totiviridae	dsRNA	54.29	AGW51771.1	uncultured virus	2015-06-25	Adult	Female	Finland: Pohjois-Karjala, Ilomantsi	62.7189 N 31.0050 E	195	Collection code: FI532.
Hameenlinna totivirus 1	FIN/PK-2018/68	2496	Ochlerotatus intrudens	Yes	No	Totiviridae	dsRNA	59.48	AGW51771.1	uncultured virus	2015-06-26	Adult	Female	Finland: Pohjois-Karjala, Ilomantsi	62.7189 N 31.0050 E	195	Collection code: FI537.
Hameenlinna totivirus 1	FIN/PK-2018/69	2891	Ochlerotatus intrudens	Yes	No	Totiviridae	dsRNA	56.91	AGW51771.1	uncultured virus	2015-06-26	Adult	Female	Finland: Pohjois-Karjala, Ilomantsi	62.7189 N 31.0050 E	195	Collection code: FI537.
Hameenlinna totivirus 1	FIN/PK-2018/70	1273	Ochlerotatus communis	Yes	No	Totiviridae	dsRNA	65.96	AGW51771.1	uncultured virus	2015-06-26	Adult	Female	Finland: Pohjois-Karjala, Ilomantsi	62.7189 N 31.0050 E	195	Collection code: FI537.
Hameenlinna totivirus 1	FIN/PK-2018/74	2461	Ochlerotatus communis	Yes	No	Totiviridae	dsRNA	58.98	AGW51771.1	uncultured virus	2015-06-27	Adult	Female	Finland: Pohjois-Karjala, Joensuu	62.7650 N 30.3541 E	102	Collection code: FI550.
Hameenlinna totivirus 1	FIN/PK-2018/76	6654	Ochlerotatus communis	Yes	Yes	Totiviridae	dsRNA	55.1	AGW51771.1	uncultured virus	2015-06-27	Adult	Female	Finland: Pohjois-Karjala, Joensuu	62.7650 N 30.3541 E	102	Collection code: FI550.
Hameenlinna totivirus 1	FIN/PK-2018/78	1160	Ochlerotatus communis	Yes	No	Totiviridae	dsRNA	62.6	YP_009388609.1	Aedes alboannulatus toti-like virus 1	2015-06-27	Adult	Female	Finland: Pohjois-Karjala, Joensuu	62.7650 N 30.3541 E	102	Collection code: FI550.
Hameenlinna totivirus 1	FIN/PK-2018/79	4265	Ochlerotatus communis	Yes	No	Totiviridae	dsRNA	55.2	AGW51771.1	uncultured virus	2015-06-27	Adult	Female	Finland: Pohjois-Karjala, Joensuu	62.7650 N 30.3541 E	102	Collection code: FI550.
Hameenlinna totivirus 1	FIN/Po-2018/31	5751	Ochlerotatus communis	Yes	Yes	Totiviridae	dsRNA	55.2	AGW51771.1	uncultured virus	2015-06-17	Adult	Female	Finland: Pohjanmaa, Pedersöre	63.6071 N 22.7055 E	25	Collection code: FI500.
Hameenlinna totivirus 1	FIN/PP-2018/10	3874	Ochlerotatus communis	Yes	No	Totiviridae	dsRNA	55.1	AGW51771.1	uncultured virus	2015-06-17	Adult	Female	Finland: Pohjois-Pohjanmaa, Kalajoki	64.1637 N 23.6876 E	1	Collection code: FI505.
Hameenlinna totivirus 1	FIN/PP-2018/16	3712	Ochlerotatus communis	Yes	No	Totiviridae	dsRNA	55.1	AGW51771.1	uncultured virus	2015-07-09	Adult	Female	Finland: Pohjois-Pohjanmaa, Kuusamo	66.3639 N 29.3429 E	167	Collection code: FI620.
Hameenlinna totivirus 1	FIN/PP-2018/82	6969	Ochlerotatus communis	Yes	Yes	Totiviridae	dsRNA	55.1	AGW51771.1	uncultured virus	2015-07-18	Adult	Female	Finland: Pohjois-Pohjanmaa, Kuusamo	66.1148 N 29.1976 E	287	Collection code: FI641.
Hameenlinna totivirus 1	FIN/PP-2018/83	6671	Ochlerotatus communis	Yes	Yes	Totiviridae	dsRNA	55	AGW51771.1	uncultured virus	2015-07-18	Adult	Female	Finland: Pohjois-Pohjanmaa, Kuusamo	66.1148 N 29.1976 E	287	Collection code: FI641.
Hameenlinna totivirus 1	FIN/U-2018/50	1722	Ochlerotatus communis	Yes	No	Totiviridae	dsRNA	58.18	AGW51771.1	uncultured virus	2015-06-14	Adult	Female	Finland: Pohjanmaa, Vaasa	59.8372 N 23.1595 E	24	Collection code: FI474.
Hameenlinna totivirus 2	FIN/KH-2018/38	1173	Ochlerotatus intrudens	Yes	No	Totiviridae	dsRNA	70.73	AGW51771.1	uncultured virus	2015-06-02	Adult	Female	Finland: Kanta-Häme, Hämeenlinna	61.0223 N 24.4912 E	92	Pool prepared from two mosquito collections, FI441 and FI 442, which were made on the same day. FI441: 61.0201 N, 24.4877, 92m. FI 442: 61.0223 N, 24.4912 E, 90m
Hameenlinna totivirus 2	FIN/L-2018/8	2090	Ochlerotatus intrudens	Yes	No	Totiviridae	dsRNA	62.42	AGW51771.1	uncultured virus	2015-07-03	Adult	Female	Finland: Lappi, Kittilä	67.6588 N 24.9049 E		Collection code: FI571.
Hameenlinna totivirus 2	FIN/PK-2018/75	1892	Ochlerotatus intrudens	Yes	No	Totiviridae	dsRNA	65.87	AGW51771.1	uncultured virus	2015-06-27	Adult	Female	Finland: Pohjois-Karjala, Joensuu	62.7650 N 30.3541 E	102	Collection code: FI550.
Hameenlinna totivirus 2	FIN/PK-2018/80	1815	Ochlerotatus intrudens	Yes	No	Totiviridae	dsRNA	63.59	AGW51771.1	uncultured virus	2015-06-27	Adult	Female	Finland: Pohjois-Karjala, Ilomantsi	62.7241 N 30.8721 E	157	Collection code: FI551.
Hameenlinna totivirus 3	FIN/KH-2018/38	5539	Ochlerotatus intrudens	Yes	Yes	Totiviridae	dsRNA	46.97	AJT39583.1	dsRNA virus environmental sample	2015-06-02	Adult	Female	Finland: Kanta-Häme, Hämeenlinna	61.0223 N 24.4912 E	92	Pool prepared from two mosquito collections, FI441 and FI 442, which were made on the same day. FI441: 61.0201 N, 24.4877, 92m. FI 442: 61.0223 N, 24.4912 E, 90m
Hameenlinna totivirus 3	FIN/KP-2018/34-1	1530	Ochlerotatus intrudens	Yes	No	Totiviridae	dsRNA	53.33	YP_009336493.1	Hubei toti-like virus 10	2015-06-18	Adult	Female	Finland: Keski-Pohjanmaa, Lestijärvi	63.6039 N 24.7534 E	163	Collection code: FI513.
Hameenlinna totivirus 3	FIN/KP-2018/34-2	1316	Ochlerotatus intrudens	Yes	No	Totiviridae	dsRNA	40.49	AJT39583.1	dsRNA virus environmental sample	2015-06-18	Adult	Female	Finland: Keski-Pohjanmaa, Lestijärvi	63.6039 N 24.7534 E	163	Collection code: FI513.
Hameenlinna totivirus 3	FIN/L-2018/8-1	1620	Ochlerotatus intrudens	Yes	No	Totiviridae	dsRNA	36.36	AJT39583.1	dsRNA virus environmental sample	2015-07-03	Adult	Female	Finland: Lappi, Kittilä	67.6588 N 24.9049 E		Collection code: FI571.
Hameenlinna totivirus 3	FIN/L-2018/8-2	1718	Ochlerotatus intrudens	Yes	No	Totiviridae	dsRNA	49.91	AJT39583.1	dsRNA virus environmental sample	2015-07-03	Adult	Female	Finland: Lappi, Kittilä	67.6588 N 24.9049 E		Collection code: FI571.
Hameenlinna totivirus 3	FIN/PK-2018/57-1	1064	Ochlerotatus intrudens	Yes	No	Totiviridae	dsRNA	40.34	QEM39131.1	Aedes aegypti toti-like virus	2015-06-25	Adult	Female	Finland: Pohjois-Karjala, Ilomantsi	62.7189 N 31.0050 E	195	Collection code: FI532.
Hameenlinna totivirus 3	FIN/PK-2018/57-2	2250	Ochlerotatus intrudens	Yes	No	Totiviridae	dsRNA	48.91	AJT39583.1	dsRNA virus environmental sample	2015-06-25	Adult	Female	Finland: Pohjois-Karjala, Ilomantsi	62.7189 N 31.0050 E	195	Collection code: FI532.
Hameenlinna totivirus 3	FIN/PK-2018/61-1	1756	Ochlerotatus intrudens	Yes	No	Totiviridae	dsRNA	40.37	AJT39583.1	dsRNA virus environmental sample	2015-06-25	Adult	Female	Finland: Pohjois-Karjala, Ilomantsi	62.7189 N 31.0050 E	195	Collection code: FI532.
Hameenlinna totivirus 3	FIN/PK-2018/61-2	1530	Ochlerotatus intrudens	Yes	No	Totiviridae	dsRNA	44.42	QRW41692.1	Emileo virus	2015-06-25	Adult	Female	Finland: Pohjois-Karjala, Ilomantsi	62.7189 N 31.0050 E	195	Collection code: FI532.
Hameenlinna totivirus 3	FIN/PK-2018/65-1	1628	Ochlerotatus intrudens	Yes	No	Totiviridae	dsRNA	54.53	AJT39583.1	dsRNA virus environmental sample	2015-06-26	Adult	Female	Finland: Pohjois-Karjala, Ilomantsi	62.7189 N 31.0050 E	195	Collection code: FI537.
Hameenlinna totivirus 3	FIN/PK-2018/65-2	1007	Ochlerotatus intrudens	Yes	No	Totiviridae	dsRNA	40.5	QEM39131.1	Aedes aegypti toti-like virus	2015-06-26	Adult	Female	Finland: Pohjois-Karjala, Ilomantsi	62.7189 N 31.0050 E	195	Collection code: FI537.
Hameenlinna totivirus 3	FIN/PK-2018/68	1887	Ochlerotatus intrudens	Yes	No	Totiviridae	dsRNA	52.13	AJT39583.1	dsRNA virus environmental sample	2015-06-26	Adult	Female	Finland: Pohjois-Karjala, Ilomantsi	62.7189 N 31.0050 E	195	Collection code: FI537.
Hameenlinna totivirus 3	FIN/PK-2018/73-1	1067	Ochlerotatus intrudens	Yes	No	Totiviridae	dsRNA	39.66	QEM39133.1	Aedes aegypti toti-like virus	2015-06-26	Adult	Female	Finland: Pohjois-Karjala, Ilomantsi	62.7700 N 30.9733 E	154	Collection code: FI538.
Hameenlinna totivirus 3	FIN/PK-2018/73-2	3482	Ochlerotatus intrudens	Yes	No	Totiviridae	dsRNA	40.53	AJT39583.1	dsRNA virus environmental sample	2015-06-26	Adult	Female	Finland: Pohjois-Karjala, Ilomantsi	62.7700 N 30.9733 E	154	Collection code: FI538.
Hameenlinna totivirus 3	FIN/PK-2018/75	3424	Ochlerotatus intrudens	Yes	No	Totiviridae	dsRNA	45.53	AJT39583.1	dsRNA virus environmental sample	2015-06-27	Adult	Female	Finland: Pohjois-Karjala, Joensuu	62.7650 N 30.3541 E	102	Collection code: FI550.
Hameenlinna totivirus 3	FIN/PK-2018/80-1	2159	Ochlerotatus intrudens	Yes	No	Totiviridae	dsRNA	45.01	AJT39583.1	dsRNA virus environmental sample	2015-06-27	Adult	Female	Finland: Pohjois-Karjala, Ilomantsi	62.7241 N 30.8721 E	157	Collection code: FI551.
Hameenlinna totivirus 3	FIN/PK-2018/80-2	1818	Ochlerotatus intrudens	Yes	No	Totiviridae	dsRNA	47.3	QEM39133.1	Aedes aegypti toti-like virus	2015-06-27	Adult	Female	Finland: Pohjois-Karjala, Ilomantsi	62.7241 N 30.8721 E	157	Collection code: FI551.
Hanko toti-like virus 1	FIN/U-2018/92	1616	Ochlerotatus caspius	Yes	No	Totiviridae	dsRNA	39.55	QIJ70132.1	Keenan toti-like virus	2017-08-22	Adult	Female	Finland: Uusimaa, Hanko	59.8439 N 23.2466 E	7	Collection code: FI1009.
Hanko toti-like virus 2	FIN/U-2018/94	6384	Ochlerotatus caspius	Yes	Yes	Totiviridae	dsRNA	68.98	QRW41699.1	Nuyav virus	2017-08-22	Adult	Female	Finland: Uusimaa, Hanko	59.8439 N 23.2466 E	7	Collection code: FI1010. Overnight collection from 22 July 2017 to 23 July 2017.
Hanko toti-like virus 3	FIN/U-2018/93	1749	Ochlerotatus punctor/punctodes	Yes	No	Totiviridae	dsRNA	55.56	VFI65724.1	Umbelopsis ramanniana virus 2	2017-08-22	Adult	Female	Finland: Uusimaa, Hanko	59.8439 N 23.2466 E	7	Collection code: FI1009.
Hanko totivirus 1	FIN/U-2018/92	2214	Ochlerotatus caspius	Yes	No	Totiviridae	dsRNA	35.14	QNJ34610.1	Malassezia sympodialis mycovirus	2017-08-22	Adult	Female	Finland: Uusimaa, Hanko	59.8439 N 23.2466 E	7	Collection code: FI1009.
Hanko totivirus 10	FIN/U-2018/94	2775	Ochlerotatus caspius	Yes	No	Totiviridae	dsRNA	49.36	AGW51771.1	uncultured virus	2017-08-22	Adult	Female	Finland: Uusimaa, Hanko	59.8439 N 23.2466 E	7	Collection code: FI1010. Overnight collection from 22 July 2017 to 23 July 2017.
Hanko totivirus 2	FIN/U-2018/92	1434	Ochlerotatus caspius	Yes	No	Totiviridae	dsRNA	51.07	QJW70337.1	Erysiphe necator associated totivirus 7	2017-08-22	Adult	Female	Finland: Uusimaa, Hanko	59.8439 N 23.2466 E	7	Collection code: FI1009.
Hanko totivirus 3	FIN/U-2018/18	3465	Ochlerotatus caspius	No, but the matching virus has no proper name.	No	Totiviridae	dsRNA	97.32	AGW51771.1	uncultured virus	2017-08-22	Adult	Female	Finland: Uusimaa, Hanko	59.8439 N 23.2466 E	7	Collection code: FI1010. Overnight collection from 22 July 2017 to 23 July 2017.
Hanko totivirus 3	FIN/U-2018/44	6546	Ochlerotatus caspius	No, but the matching virus has no proper name.	Yes	Totiviridae	dsRNA	97.25	AGW51771.1	uncultured virus	2017-08-23	Adult	Female	Finland: Uusimaa, Hanko	59.8439 N 23.2466 E	7	Collection code: FI1011. Overnight collection from 23 July 2017 to 24 July 2017.
Hanko totivirus 3	FIN/U-2018/92	6594	Ochlerotatus caspius	No, but the matching virus has no proper name.	No	Totiviridae	dsRNA	97.25	AGW51771.1	uncultured virus	2017-08-22	Adult	Female	Finland: Uusimaa, Hanko	59.8439 N 23.2466 E	7	Collection code: FI1009.
Hanko totivirus 3	FIN/U-2018/94	5006	Ochlerotatus caspius	No, but the matching virus has no proper name.	No	Totiviridae	dsRNA	97.05	AGW51771.1	uncultured virus	2017-08-22	Adult	Female	Finland: Uusimaa, Hanko	59.8439 N 23.2466 E	7	Collection code: FI1010. Overnight collection from 22 July 2017 to 23 July 2017.
Hanko totivirus 3	FIN/U-2018/95	6465	Ochlerotatus caspius	No, but the matching virus has no proper name.	No	Totiviridae	dsRNA	97.35	AGW51771.1	uncultured virus	2017-08-22	Adult	Female	Finland: Uusimaa, Hanko	59.8439 N 23.2466 E	7	Collection code: FI1010. Overnight collection from 22 July 2017 to 23 July 2017.
Hanko totivirus 3	FIN/U-2018/96	6455	Ochlerotatus caspius	No, but the matching virus has no proper name.	No	Totiviridae	dsRNA	97.15	AGW51771.1	uncultured virus	2017-08-23	Adult	Female	Finland: Uusimaa, Hanko	59.8439 N 23.2466 E	7	Collection code: FI1011. Overnight collection from 23 July 2017 to 24 July 2017.
Hanko totivirus 3	FIN/U-2018/97	6607	Ochlerotatus caspius	No, but the matching virus has no proper name.	Yes	Totiviridae	dsRNA	96.95	AGW51771.1	uncultured virus	2017-08-23	Adult	Female	Finland: Uusimaa, Hanko	59.8439 N 23.2466 E	7	Collection code: FI1011. Overnight collection from 23 July 2017 to 24 July 2017.
Hanko totivirus 3	FIN/VS-2018/100	4178	Ochlerotatus caspius	No, but the matching virus has no proper name.	No	Totiviridae	dsRNA	96.76	AGW51771.1	uncultured virus	2017-08-24	Adult	Female	Finland: Varsinais-Suomi, Kustavi	60.5481 N 21.3696 E	1	Collection code: FI1015.
Hanko totivirus 3	FIN/VS-2018/99	6758	Ochlerotatus caspius	No, but the matching virus has no proper name.	No	Totiviridae	dsRNA	97.05	AGW51771.1	uncultured virus	2017-08-24	Adult	Female	Finland: Varsinais-Suomi, Kustavi	60.5481 N 21.3696 E	1	Collection code: FI1015.
Hanko totivirus 4	FIN/U-2018/18	3794	Ochlerotatus caspius	No, but the matching virus has no proper name.	No	Totiviridae	dsRNA	94.5	AGW51771.1	uncultured virus	2017-08-22	Adult	Female	Finland: Uusimaa, Hanko	59.8439 N 23.2466 E	7	Collection code: FI1010. Overnight collection from 22 July 2017 to 23 July 2017.
Hanko totivirus 4	FIN/U-2018/94	1771	Ochlerotatus caspius	No, but the matching virus has no proper name.	No	Totiviridae	dsRNA	94.33	AGW51771.1	uncultured virus	2017-08-22	Adult	Female	Finland: Uusimaa, Hanko	59.8439 N 23.2466 E	7	Collection code: FI1010. Overnight collection from 22 July 2017 to 23 July 2017.
Hanko totivirus 4	FIN/VS-2018/100	2283	Ochlerotatus caspius	No, but the matching virus has no proper name.	No	Totiviridae	dsRNA	94	AGW51771.1	uncultured virus	2017-08-24	Adult	Female	Finland: Varsinais-Suomi, Kustavi	60.5481 N 21.3696 E	1	Collection code: FI1015.
Hanko totivirus 5	FIN/U-2018/18	1069	Ochlerotatus caspius	Yes	No	Totiviridae	dsRNA	75.56	AGW51771.1	uncultured virus	2017-08-22	Adult	Female	Finland: Uusimaa, Hanko	59.8439 N 23.2466 E	7	Collection code: FI1010. Overnight collection from 22 July 2017 to 23 July 2017.
Hanko totivirus 5	FIN/U-2018/44	1558	Ochlerotatus caspius	Yes	No	Totiviridae	dsRNA	70.79	AGW51771.1	uncultured virus	2017-08-23	Adult	Female	Finland: Uusimaa, Hanko	59.8439 N 23.2466 E	7	Collection code: FI1011. Overnight collection from 23 July 2017 to 24 July 2017.
Hanko totivirus 5	FIN/U-2018/92-1	1539	Ochlerotatus caspius	Yes	No	Totiviridae	dsRNA	69.92	AGW51771.1	uncultured virus	2017-08-22	Adult	Female	Finland: Uusimaa, Hanko	59.8439 N 23.2466 E	7	Collection code: FI1009.
Hanko totivirus 5	FIN/U-2018/92-2	3427	Ochlerotatus caspius	Yes	No	Totiviridae	dsRNA	66.14	AGW51771.1	uncultured virus	2017-08-22	Adult	Female	Finland: Uusimaa, Hanko	59.8439 N 23.2466 E	7	Collection code: FI1009.
Hanko totivirus 5	FIN/U-2018/92-3	1869	Ochlerotatus caspius	Yes	No	Totiviridae	dsRNA	71.84	AGW51771.1	uncultured virus	2017-08-22	Adult	Female	Finland: Uusimaa, Hanko	59.8439 N 23.2466 E	7	Collection code: FI1009.
Hanko totivirus 5	FIN/U-2018/94	3399	Ochlerotatus caspius	Yes	No	Totiviridae	dsRNA	66.24	AGW51771.1	uncultured virus	2017-08-22	Adult	Female	Finland: Uusimaa, Hanko	59.8439 N 23.2466 E	7	Collection code: FI1010. Overnight collection from 22 July 2017 to 23 July 2017.
Hanko totivirus 5	FIN/U-2018/95	6622	Ochlerotatus caspius	Yes	No	Totiviridae	dsRNA	66.05	AGW51771.1	uncultured virus	2017-08-22	Adult	Female	Finland: Uusimaa, Hanko	59.8439 N 23.2466 E	7	Collection code: FI1010. Overnight collection from 22 July 2017 to 23 July 2017.
Hanko totivirus 5	FIN/U-2018/96	2088	Ochlerotatus caspius	Yes	No	Totiviridae	dsRNA	68.6	AGW51771.1	uncultured virus	2017-08-23	Adult	Female	Finland: Uusimaa, Hanko	59.8439 N 23.2466 E	7	Collection code: FI1011. Overnight collection from 23 July 2017 to 24 July 2017.
Hanko totivirus 5	FIN/U-2018/97	6673	Ochlerotatus caspius	Yes	Yes	Totiviridae	dsRNA	66.05	AGW51771.1	uncultured virus	2017-08-23	Adult	Female	Finland: Uusimaa, Hanko	59.8439 N 23.2466 E	7	Collection code: FI1011. Overnight collection from 23 July 2017 to 24 July 2017.
Hanko totivirus 5	FIN/VS-2018/100	1459	Ochlerotatus caspius	Yes	No	Totiviridae	dsRNA	70.53	AGW51771.1	uncultured virus	2017-08-24	Adult	Female	Finland: Varsinais-Suomi, Kustavi	60.5481 N 21.3696 E	1	Collection code: FI1015.
Hanko totivirus 5	FIN/VS-2018/99	1521	Ochlerotatus caspius	Yes	No	Totiviridae	dsRNA	70.3	AGW51771.1	uncultured virus	2017-08-24	Adult	Female	Finland: Varsinais-Suomi, Kustavi	60.5481 N 21.3696 E	1	Collection code: FI1015.
Hanko totivirus 6	FIN/U-2018/45	3061	Ochlerotatus punctor/punctodes	Yes	No	Totiviridae	dsRNA	51.62	YP_009388609.1	Aedes alboannulatus toti-like virus 1	2017-08-23	Adult	Female	Finland: Uusimaa, Hanko	59.8439 N 23.2466 E	7	Collection code: FI1011. Overnight collection from 23 July 2017 to 24 July 2017.
Hanko totivirus 7	FIN/U-2018/45	1673	Ochlerotatus punctor/punctodes	Yes	No	Totiviridae	dsRNA	70.14	AGW51771.1	uncultured virus	2017-08-23	Adult	Female	Finland: Uusimaa, Hanko	59.8439 N 23.2466 E	7	Collection code: FI1011. Overnight collection from 23 July 2017 to 24 July 2017.
Hanko totivirus 8	FIN/U-2018/94	7397	Ochlerotatus caspius	Yes	Yes	Totiviridae	dsRNA	61.4	AJT39583.1	dsRNA virus environmental sample	2017-08-22	Adult	Female	Finland: Uusimaa, Hanko	59.8439 N 23.2466 E	7	Collection code: FI1010. Overnight collection from 22 July 2017 to 23 July 2017.
Hanko totivirus 8	FIN/U-2018/95	7464	Ochlerotatus caspius	Yes	Yes	Totiviridae	dsRNA	61.49	AJT39583.1	dsRNA virus environmental sample	2017-08-22	Adult	Female	Finland: Uusimaa, Hanko	59.8439 N 23.2466 E	7	Collection code: FI1010. Overnight collection from 22 July 2017 to 23 July 2017.
Hanko totivirus 9	FIN/U-2018/44	2963	Ochlerotatus caspius	Yes	No	Totiviridae	dsRNA	47.07	AJT39583.1	dsRNA virus environmental sample	2017-08-23	Adult	Female	Finland: Uusimaa, Hanko	59.8439 N 23.2466 E	7	Collection code: FI1011. Overnight collection from 23 July 2017 to 24 July 2017.
Hanko totivirus 9	FIN/U-2018/94	6729	Ochlerotatus caspius	Yes	Yes	Totiviridae	dsRNA	46.37	AJT39583.1	dsRNA virus environmental sample	2017-08-22	Adult	Female	Finland: Uusimaa, Hanko	59.8439 N 23.2466 E	7	Collection code: FI1010. Overnight collection from 22 July 2017 to 23 July 2017.
Hanko totivirus 9	FIN/U-2018/95	6606	Ochlerotatus caspius	Yes	Yes	Totiviridae	dsRNA	46.46	AJT39583.1	dsRNA virus environmental sample	2017-08-22	Adult	Female	Finland: Uusimaa, Hanko	59.8439 N 23.2466 E	7	Collection code: FI1010. Overnight collection from 22 July 2017 to 23 July 2017.
Hanko totivirus 9	FIN/U-2018/96	4890	Ochlerotatus caspius	Yes	Yes	Totiviridae	dsRNA	46.27	AJT39583.1	dsRNA virus environmental sample	2017-08-23	Adult	Female	Finland: Uusimaa, Hanko	59.8439 N 23.2466 E	7	Collection code: FI1011. Overnight collection from 23 July 2017 to 24 July 2017.
Hattula totivirus 1	FIN/KH-2018/29	3811	Ochlerotatus pullatus	Yes	No	Totiviridae	dsRNA	70.63	QHA33716.1	Pisingos virus	2015-05-27	Adult	Female	Finland: Kanta-Häme, Hattula	61.0766 N 24.3912 E	100	Collection code: FI432.
Hattula totivirus 1	FIN/L-2018/6	1663	Ochlerotatus communis	Yes	No	Totiviridae	dsRNA	71.3	QHA33716.1	Pisingos virus	2015-07-07	Adult	Female	Finland: Lappi, Utsjoki	69.7904 N 27.0549 E	163	Collection code: FI607.
Hattula totivirus 1	FIN/L-2018/88	4716	Ochlerotatus communis	Yes	Yes	Totiviridae	dsRNA	70.58	QHA33716.1	Pisingos virus	2015-07-24	Adult	Female	Finland: Lappi, Utsjoki	69.4178 N 26.1809 E	359	Collection code: FI663.
Hattula totivirus 1	FIN/PK-2018/61	5800	Ochlerotatus intrudens	Yes	Yes	Totiviridae	dsRNA	71.18	QHA33716.1	Pisingos virus	2015-06-25	Adult	Female	Finland: Pohjois-Karjala, Ilomantsi	62.7189 N 31.0050 E	195	Collection code: FI532.
Hattula totivirus 1	FIN/PK-2018/62	5793	Ochlerotatus communis	Yes	Yes	Totiviridae	dsRNA	70.86	QHA33716.1	Pisingos virus	2015-06-26	Adult	Female	Finland: Pohjois-Karjala, Ilomantsi	62.7189 N 31.0050 E	195	Collection code: FI537.
Hattula totivirus 1	FIN/PK-2018/69	5806	Ochlerotatus intrudens	Yes	Yes	Totiviridae	dsRNA	71.07	QHA33716.1	Pisingos virus	2015-06-26	Adult	Female	Finland: Pohjois-Karjala, Ilomantsi	62.7189 N 31.0050 E	195	Collection code: FI537.
Hattula totivirus 1	FIN/PK-2018/78	2295	Ochlerotatus communis	Yes	No	Totiviridae	dsRNA	68.82	QHA33716.1	Pisingos virus	2015-06-27	Adult	Female	Finland: Pohjois-Karjala, Joensuu	62.7650 N 30.3541 E	102	Collection code: FI550.
Hattula totivirus 1	FIN/PP-2018/10	5783	Ochlerotatus communis	Yes	Yes	Totiviridae	dsRNA	71.15	QHA33716.1	Pisingos virus	2015-06-17	Adult	Female	Finland: Pohjois-Pohjanmaa, Kalajoki	64.1637 N 23.6876 E	1	Collection code: FI505.
Hattula totivirus 2	FIN/EK-2018/40-1	2508	Ochlerotatus communis	Yes	No	Totiviridae	dsRNA	63.78	AJT39583.1	dsRNA virus environmental sample	2017-07-04	Adult	Female	Finland: Etelä-Karjala, Joutseno	61.0569 N 28.6785 E	92	Collection code: FI976.
Hattula totivirus 2	FIN/EK-2018/40-2	1853	Ochlerotatus communis	Yes	No	Totiviridae	dsRNA	69.05	AJT39583.1	dsRNA virus environmental sample	2017-07-04	Adult	Female	Finland: Etelä-Karjala, Joutseno	61.0569 N 28.6785 E	92	Collection code: FI976.
Hattula totivirus 2	FIN/EK-2018/56	7373	Ochlerotatus communis	Yes	Yes	Totiviridae	dsRNA	65.93	AJT39583.1	dsRNA virus environmental sample	2015-06-25	Adult	Female	Finland: Etelä-Karjala, Imatra	61.0213 N 28.9019 E	77	Collection code: FI531.
Hattula totivirus 2	FIN/EK-2018/91	7228	Ochlerotatus communis	Yes	Yes	Totiviridae	dsRNA	65.93	AJT39583.1	dsRNA virus environmental sample	2017-07-04	Adult	Female	Finland: Etelä-Karjala, Joutseno	61.0569 N 28.6785 E	92	Collection code: FI976.
Hattula totivirus 2	FIN/KH-2018/29-1	1322	Ochlerotatus pullatus	Yes	No	Totiviridae	dsRNA	69.55	AJT39583.1	dsRNA virus environmental sample	2015-05-27	Adult	Female	Finland: Kanta-Häme, Hattula	61.0766 N 24.3912 E	100	Collection code: FI432.
Hattula totivirus 2	FIN/KH-2018/29-2	1911	Ochlerotatus pullatus	Yes	No	Totiviridae	dsRNA	63.88	AJT39583.1	dsRNA virus environmental sample	2015-05-27	Adult	Female	Finland: Kanta-Häme, Hattula	61.0766 N 24.3912 E	100	Collection code: FI432.
Hattula totivirus 2	FIN/Pi-2018/52	4417	Ochlerotatus communis	Yes	No	Totiviridae	dsRNA	65.83	AJT39583.1	dsRNA virus environmental sample	2015-06-19	Adult	Female	Finland: Pirkanmaa, Pälkäne	61.3473 N 24.7655 E	105	Collection code: FI525.
Hattula totivirus 2	FIN/Pi-2018/53	7014	Ochlerotatus communis	Yes	Yes	Totiviridae	dsRNA	66.03	AJT39583.1	dsRNA virus environmental sample	2015-06-19	Adult	Female	Finland: Pirkanmaa, Pälkäne	61.3473 N 24.7655 E	105	Collection code: FI525.
Hattula totivirus 2	FIN/PK-2018/57	2662	Ochlerotatus intrudens	Yes	No	Totiviridae	dsRNA	64.39	AJT39583.1	dsRNA virus environmental sample	2015-06-25	Adult	Female	Finland: Pohjois-Karjala, Ilomantsi	62.7189 N 31.0050 E	195	Collection code: FI532.
Hattula totivirus 2	FIN/PK-2018/60	7287	Ochlerotatus communis	Yes	Yes	Totiviridae	dsRNA	65.83	AJT39583.1	dsRNA virus environmental sample	2015-06-25	Adult	Female	Finland: Pohjois-Karjala, Ilomantsi	62.7189 N 31.0050 E	195	Collection code: FI532.
Hattula totivirus 2	FIN/PK-2018/74	3381	Ochlerotatus communis	Yes	No	Totiviridae	dsRNA	65.74	AJT39583.1	dsRNA virus environmental sample	2015-06-27	Adult	Female	Finland: Pohjois-Karjala, Joensuu	62.7650 N 30.3541 E	102	Collection code: FI550.
Hattula totivirus 2	FIN/Po-2018/31	3338	Ochlerotatus communis	Yes	No	Totiviridae	dsRNA	66.03	AJT39583.1	dsRNA virus environmental sample	2015-06-17	Adult	Female	Finland: Pohjanmaa, Pedersöre	63.6071 N 22.7055 E	25	Collection code: FI500.
Hattula totivirus 2	FIN/PP-2018/10	7388	Ochlerotatus communis	Yes	Yes	Totiviridae	dsRNA	65.93	AJT39583.1	dsRNA virus environmental sample	2015-06-17	Adult	Female	Finland: Pohjois-Pohjanmaa, Kalajoki	64.1637 N 23.6876 E	1	Collection code: FI505.
Hattula totivirus 3	FIN/KH-2018/47	6537	Ochlerotatus punctor/punctodes	Yes	Yes	Totiviridae	dsRNA	57.66	QHA33710.1	Atrato virus	2015-05-27	Adult	Female	Finland: Kanta-Häme, Hattula	61.0766 N 24.3912 E	100	Collection code: FI432.
Hattula totivirus 3	FIN/L-2018/23	2240	Ochlerotatus pullatus	Yes	No	Totiviridae	dsRNA	62.73	QHA33710.1	Atrato virus	2015-07-02	Adult	Female	Finland: Lappi	68 N		Pool prepared from two mosquito collections, FI652 and FI728, which were made separately on 02 and 22-Jul-2015 from Inari and Enontekio in Lapland.
Hattula totivirus 3	FIN/L-2018/26	2220	Ochlerotatus punctor/punctodes	Yes	No	Totiviridae	dsRNA	57.48	QHA33714.1	Murri virus	2015-07-26	Adult	Female	Finland: Lappi, Enontekiö	69.0617 N 20.7936 E	590	Collection code: FI671.
Hattula totivirus 3	FIN/L-2018/3	1075	Ochlerotatus punctor/punctodes	Yes	No	Totiviridae	dsRNA	71.43	QHA33714.1	Murri virus	2015-07-26	Adult	Female	Finland: Lappi, Enontekiö	69.0617 N 20.7936 E	590	Collection code: FI671.
Hattula totivirus 3	FIN/L-2018/85	7262	Ochlerotatus hexodontus	Yes	Yes	Totiviridae	dsRNA	57.66	QHA33710.1	Atrato virus	2015-07-22	Adult	Female	Finland: Lappi, Inari	69.2558 N 27.2301 E	207	Collection code: FI649.
Hattula totivirus 3	FIN/PK-2018/60	7233	Ochlerotatus communis	Yes	Yes	Totiviridae	dsRNA	57.54	QHA33714.1	Murri virus	2015-06-25	Adult	Female	Finland: Pohjois-Karjala, Ilomantsi	62.7189 N 31.0050 E	195	Collection code: FI532.
Hattula totivirus 3	FIN/PK-2018/62	6225	Ochlerotatus communis	Yes	Yes	Totiviridae	dsRNA	58.6	QHA33714.1	Murri virus	2015-06-26	Adult	Female	Finland: Pohjois-Karjala, Ilomantsi	62.7189 N 31.0050 E	195	Collection code: FI537.
Hattula totivirus 3	FIN/PK-2018/66	2966	Ochlerotatus intrudens	Yes	No	Totiviridae	dsRNA	59.07	QHA33714.1	Murri virus	2015-06-26	Adult	Female	Finland: Pohjois-Karjala, Ilomantsi	62.7189 N 31.0050 E	195	Collection code: FI537.
Hattula totivirus 3	FIN/U-2018/39	7255	Ochlerotatus punctor/punctodes	Yes	Yes	Totiviridae	dsRNA	57.46	QHA33710.1	Atrato virus	2017-08-22	Adult	Female	Finland: Uusimaa, Hanko	59.8439 N 23.2466 E	7	Collection code: FI1010. Overnight collection from 22 July 2017 to 23 July 2017.
Hattula totivirus 3	FIN/U-2018/45	7358	Ochlerotatus punctor/punctodes	Yes	Yes	Totiviridae	dsRNA	57.66	QHA33710.1	Atrato virus	2017-08-23	Adult	Female	Finland: Uusimaa, Hanko	59.8439 N 23.2466 E	7	Collection code: FI1011. Overnight collection from 23 July 2017 to 24 July 2017.
Ilomantsi toti-like virus 1	FIN/PK-2018/65	4506	Ochlerotatus intrudens	Yes	No	Totiviridae	dsRNA	76.01	QRW41699.1	Nuyav virus	2015-06-26	Adult	Female	Finland: Pohjois-Karjala, Ilomantsi	62.7189 N 31.0050 E	195	Collection code: FI537.
Ilomantsi toti-like virus 2	FIN/L-2018/7	1015	Ochlerotatus excrucians	Yes	No	Totiviridae	dsRNA	67.84	QRW41699.1	Nuyav virus	2015-07-22	Adult	Female	Finland: Lappi, Inari	69 N 27 E		Pool prepared from three mosquito collections, FI649, FI654 and FI655, which were made separately on 22 and 23-Jul-2015. FI649: 69.2558 N, 27.2301E, 207m. FI654: 69.6249 N, 29.0415 E, 119 m. FI655: 69.5095 N, 28.5965 E. 114 m.
Ilomantsi toti-like virus 2	FIN/L-2018/84	2362	Ochlerotatus excrucians	Yes	No	Totiviridae	dsRNA	69.73	QRW41699.1	Nuyav virus	2015-07-22	Adult	Female	Finland: Lappi, Inari	69.2558 N 27.2301 E	207	Collection code: FI649.
Ilomantsi toti-like virus 2	FIN/PK-2018/41	8226	Ochlerotatus hexodontus	Yes	Yes	Totiviridae	dsRNA	69.58	QRW41699.1	Nuyav virus	2015-06-25	Adult	Female	Finland: Pohjois-Karjala, Ilomantsi	62.7189 N 31.0050 E	195	Pool prepared from two mosquito collections, FI532 and FI 537, which were made at the same location over two days.
Ilomantsi toti-like virus 2	FIN/PK-2018/42	1429	Ochlerotatus cantans	Yes	No	Totiviridae	dsRNA	71.27	QRW41699.1	Nuyav virus	2015-06-26	Adult	Female	Finland: Pohjois-Karjala, Ilomantsi	62.7189 N 31.0050 E	195	Collection code: FI537.
Ilomantsi toti-like virus 2	FIN/PK-2018/69	3543	Ochlerotatus intrudens	Yes	No	Totiviridae	dsRNA	69.3	QRW41699.1	Nuyav virus	2015-06-26	Adult	Female	Finland: Pohjois-Karjala, Ilomantsi	62.7189 N 31.0050 E	195	Collection code: FI537.
Ilomantsi toti-like virus 2	FIN/PK-2018/76	2529	Ochlerotatus communis	Yes	No	Totiviridae	dsRNA	66.82	QRW41699.1	Nuyav virus	2015-06-27	Adult	Female	Finland: Pohjois-Karjala, Joensuu	62.7650 N 30.3541 E	102	Collection code: FI550.
Ilomantsi toti-like virus 3	FIN/PK-2018/58	2021	Ochlerotatus diantaeus	Yes	No	Totiviridae	dsRNA	37.9	QTW97791.1	Riboviria sp.	2015-06-25	Adult	Female	Finland: Pohjois-Karjala, Ilomantsi	62.7189 N 31.0050 E	195	Collection code: FI532.
Ilomantsi totivirus 1	FIN/PK-2018/58	1158	Ochlerotatus diantaeus	Yes	No	Totiviridae	dsRNA	64.58	AGW51771.1	uncultured virus	2015-06-25	Adult	Female	Finland: Pohjois-Karjala, Ilomantsi	62.7189 N 31.0050 E	195	Collection code: FI532.
Ilomantsi totivirus 1	FIN/PP-2018/82	6706	Ochlerotatus communis	Yes	Yes	Totiviridae	dsRNA	54.61	AGW51771.1	uncultured virus	2015-07-18	Adult	Female	Finland: Pohjois-Pohjanmaa, Kuusamo	66.1148 N 29.1976 E	287	Collection code: FI641.
Ilomantsi totivirus 2	FIN/PK-2018/42-1	1318	Ochlerotatus cantans	Yes	No	Totiviridae	dsRNA	59.68	AGW51771.1	uncultured virus	2015-06-26	Adult	Female	Finland: Pohjois-Karjala, Ilomantsi	62.7189 N 31.0050 E	195	Collection code: FI537.
Ilomantsi totivirus 2	FIN/PK-2018/42-2	1060	Ochlerotatus cantans	Yes	No	Totiviridae	dsRNA	72.16	AGW51771.1	uncultured virus	2015-06-26	Adult	Female	Finland: Pohjois-Karjala, Ilomantsi	62.7189 N 31.0050 E	195	Collection code: FI537.
Ilomantsi totivirus 2	FIN/PK-2018/76	2982	Ochlerotatus communis	Yes	No	Totiviridae	dsRNA	61.74	AGW51771.1	uncultured virus	2015-06-27	Adult	Female	Finland: Pohjois-Karjala, Joensuu	62.7650 N 30.3541 E	102	Collection code: FI550.
Ilomantsi totivirus 3	FIN/PK-2018/42	1152	Ochlerotatus cantans	Yes	No	Totiviridae	dsRNA	51.72	AJT39583.1	dsRNA virus environmental sample	2015-06-26	Adult	Female	Finland: Pohjois-Karjala, Ilomantsi	62.7189 N 31.0050 E	195	Collection code: FI537.
Inari toti-like virus	FIN/L-2018/84	1904	Ochlerotatus excrucians	Yes	No	Totiviridae	dsRNA	52.29	VFI65724.1	Umbelopsis ramanniana virus 2	2015-07-22	Adult	Female	Finland: Lappi, Inari	69.2558 N 27.2301 E	207	Collection code: FI649.
Inari toti-like virus	FIN/U-2018/93	2734	Ochlerotatus punctor/punctodes	Yes	No	Totiviridae	dsRNA	49.27	AZT88643.1	Thelebolus microsporus totivirus 1	2017-08-22	Adult	Female	Finland: Uusimaa, Hanko	59.8439 N 23.2466 E	7	Collection code: FI1009.
Inari totivirus 1	FIN/L-2018/7-1	1236	Ochlerotatus excrucians	Yes	No	Totiviridae	dsRNA	62.2	YP_009388609.1	Aedes alboannulatus toti-like virus 1	2015-07-22	Adult	Female	Finland: Lappi, Inari	69 N 27 E		Pool prepared from three mosquito collections, FI649, FI654 and FI655, which were made separately on 22 and 23-Jul-2015. FI649: 69.2558 N, 27.2301E, 207m. FI654: 69.6249 N, 29.0415 E, 119 m. FI655: 69.5095 N, 28.5965 E. 114 m.
Inari totivirus 1	FIN/L-2018/7-2	1274	Ochlerotatus excrucians	Yes	No	Totiviridae	dsRNA	50.93	AGW51771.1	uncultured virus	2015-07-22	Adult	Female	Finland: Lappi, Inari	69 N 27 E		Pool prepared from three mosquito collections, FI649, FI654 and FI655, which were made separately on 22 and 23-Jul-2015. FI649: 69.2558 N, 27.2301E, 207m. FI654: 69.6249 N, 29.0415 E, 119 m. FI655: 69.5095 N, 28.5965 E. 114 m.
Inari totivirus 1	FIN/L-2018/84-1	5806	Ochlerotatus excrucians	Yes	Yes	Totiviridae	dsRNA	57.46	AGW51771.1	uncultured virus	2015-07-22	Adult	Female	Finland: Lappi, Inari	69.2558 N 27.2301 E	207	Collection code: FI649.
Inari totivirus 1	FIN/L-2018/84-2	4287	Ochlerotatus excrucians	Yes	No	Totiviridae	dsRNA	48.98	AGW51771.1	uncultured virus	2015-07-22	Adult	Female	Finland: Lappi, Inari	69.2558 N 27.2301 E	207	Collection code: FI649.
Inari totivirus 2	FIN/L-2018/19	5631	Ochlerotatus diantaeus	Yes	Yes	Totiviridae	dsRNA	53.09	YP_009388611.1	Aedes camptorhynchus toti-like virus 1	2015-07-23	Adult	Female	Finland: Lappi, Inari	69 N 29 E	114	Pool prepared from two mosquito collections, FI654 and FI655, which were made separately on the same day. FI654: 69.6249 N, 29.0415 E, 119m. FI655: 69.5095 N, 28.5965 E. 114m.
Inari totivirus 2	FIN/L-2018/85	5588	Ochlerotatus hexodontus	Yes	Yes	Totiviridae	dsRNA	53.19	YP_009388611.1	Aedes camptorhynchus toti-like virus 1	2015-07-22	Adult	Female	Finland: Lappi, Inari	69.2558 N 27.2301 E	207	Collection code: FI649.
Inari totivirus 2	FIN/L-2018/88	6677	Ochlerotatus communis	Yes	Yes	Totiviridae	dsRNA	52.88	YP_009388611.1	Aedes camptorhynchus toti-like virus 1	2015-07-24	Adult	Female	Finland: Lappi, Utsjoki	69.4178 N 26.1809 E	359	Collection code: FI663.
Joutseno totivirus	FIN/EK-2018/40	7375	Ochlerotatus communis	Yes	Yes	Totiviridae	dsRNA	61.18	AJT39583.1	dsRNA virus environmental sample	2017-07-04	Adult	Female	Finland: Etelä-Karjala, Joutseno	61.0569 N 28.6785 E	92	Collection code: FI976.
Karstula totivirus	FIN/KS-2018/35	1074	Ochlerotatus communis	Yes	No	Totiviridae	dsRNA	41.18	AGW51771.1	uncultured virus	2015-06-18	Adult	Female	Finland: Keski-Suomi, Karstula	62.7665 N 24.6814 E	202	Collection code: FI520.
Kustavi toti-like virus	FIN/U-2018/44	1595	Ochlerotatus caspius	Yes	No	Totiviridae	dsRNA	89.98	QRW41699.1	Nuyav virus	2017-08-23	Adult	Female	Finland: Uusimaa, Hanko	59.8439 N 23.2466 E	7	Collection code: FI1011. Overnight collection from 23 July 2017 to 24 July 2017.
Kustavi toti-like virus	FIN/U-2018/92-1	2459	Ochlerotatus caspius	Yes	No	Totiviridae	dsRNA	89.16	QRW41699.1	Nuyav virus	2017-08-22	Adult	Female	Finland: Uusimaa, Hanko	59.8439 N 23.2466 E	7	Collection code: FI1009.
Kustavi toti-like virus	FIN/U-2018/92-2	3408	Ochlerotatus caspius	Yes	No	Totiviridae	dsRNA	90.62	QRW41699.1	Nuyav virus	2017-08-22	Adult	Female	Finland: Uusimaa, Hanko	59.8439 N 23.2466 E	7	Collection code: FI1009.
Kustavi toti-like virus	FIN/U-2018/94-1	1292	Ochlerotatus caspius	Yes	No	Totiviridae	dsRNA	91.38	QRW41699.1	Nuyav virus	2017-08-22	Adult	Female	Finland: Uusimaa, Hanko	59.8439 N 23.2466 E	7	Collection code: FI1010. Overnight collection from 22 July 2017 to 23 July 2017.
Kustavi toti-like virus	FIN/U-2018/94-2	8130	Ochlerotatus caspius	Yes	Yes	Totiviridae	dsRNA	89.31	QRW41699.1	Nuyav virus	2017-08-22	Adult	Female	Finland: Uusimaa, Hanko	59.8439 N 23.2466 E	7	Collection code: FI1010. Overnight collection from 22 July 2017 to 23 July 2017.
Kustavi toti-like virus	FIN/U-2018/95	5327	Ochlerotatus caspius	Yes	Yes	Totiviridae	dsRNA	89.31	QRW41699.1	Nuyav virus	2017-08-22	Adult	Female	Finland: Uusimaa, Hanko	59.8439 N 23.2466 E	7	Collection code: FI1010. Overnight collection from 22 July 2017 to 23 July 2017.
Kustavi toti-like virus	FIN/U-2018/96	3390	Ochlerotatus caspius	Yes	No	Totiviridae	dsRNA	89.31	QRW41699.1	Nuyav virus	2017-08-23	Adult	Female	Finland: Uusimaa, Hanko	59.8439 N 23.2466 E	7	Collection code: FI1011. Overnight collection from 23 July 2017 to 24 July 2017.
Kustavi toti-like virus	FIN/U-2018/97-1	2600	Ochlerotatus caspius	Yes	No	Totiviridae	dsRNA	89.31	QRW41699.1	Nuyav virus	2017-08-23	Adult	Female	Finland: Uusimaa, Hanko	59.8439 N 23.2466 E	7	Collection code: FI1011. Overnight collection from 23 July 2017 to 24 July 2017.
Kustavi toti-like virus	FIN/U-2018/97-2	2969	Ochlerotatus caspius	Yes	No	Totiviridae	dsRNA	88.62	QRW41699.1	Nuyav virus	2017-08-23	Adult	Female	Finland: Uusimaa, Hanko	59.8439 N 23.2466 E	7	Collection code: FI1011. Overnight collection from 23 July 2017 to 24 July 2017.
Kustavi toti-like virus	FIN/VS-2018/100	3362	Ochlerotatus caspius	Yes	No	Totiviridae	dsRNA	89.16	QRW41699.1	Nuyav virus	2017-08-24	Adult	Female	Finland: Varsinais-Suomi, Kustavi	60.5481 N 21.3696 E	1	Collection code: FI1015.
Kustavi toti-like virus	FIN/VS-2018/17	1461	Ochlerotatus caspius	Yes	No	Totiviridae	dsRNA	90.31	QRW41699.1	Nuyav virus	2017-07-11	Adult	Female	Finland: Varsinais-Suomi, Kustavi	60.5481 N 21.3696 E	7	Collection code: FI988.
Kustavi toti-like virus	FIN/VS-2018/99	1935	Ochlerotatus caspius	Yes	No	Totiviridae	dsRNA	88.94	QRW41699.1	Nuyav virus	2017-08-24	Adult	Female	Finland: Varsinais-Suomi, Kustavi	60.5481 N 21.3696 E	1	Collection code: FI1015.
Kuusamo toti-like virus	FIN/PP-2018/83	1292	Ochlerotatus communis	Yes	No	Totiviridae	dsRNA	86.43	QJI53453.1	Totiviridae sp.	2015-07-18	Adult	Female	Finland: Pohjois-Pohjanmaa, Kuusamo	66.1148 N 29.1976 E	287	Collection code: FI641.
Kuusamo totivirus 1	FIN/PP-2018/15	2267	Ochlerotatus punctor/punctodes	Yes	No	Totiviridae	dsRNA	73.75	AGW51771.1	uncultured virus	2015-07-09	Adult	Female	Finland: Pohjois-Pohjanmaa, Kuusamo	66.36 N 29.33 E	167	Pool prepared from two mosquito collections, FI618 and FI620, which both made on the same day. FI618: 66.3588 N, 29.3260 E. 254m. FI620: 66.3639 N, 29.3429 E, 167m.
Kuusamo totivirus 2	FIN/PP-2018/15	3924	Ochlerotatus punctor/punctodes	Yes	No	Totiviridae	dsRNA	45.61	AGW51771.1	uncultured virus	2015-07-09	Adult	Female	Finland: Pohjois-Pohjanmaa, Kuusamo	66.36 N 29.33 E	167	Pool prepared from two mosquito collections, FI618 and FI620, which both made on the same day. FI618: 66.3588 N, 29.3260 E. 254m. FI620: 66.3639 N, 29.3429 E, 167m.
Lestijarvi totivirus	FIN/KP-2018/33	2175	Ochlerotatus diantaeus	Yes	No	Totiviridae	dsRNA	42.51	AGW51771.1	uncultured virus	2015-06-18	Adult	Female	Finland: Keski-Pohjanmaa, Lestijärvi	63.6039 N 24.7534 E	163	Collection code: FI513.
Lestijarvi totivirus	FIN/L-2018/19	6606	Ochlerotatus diantaeus	Yes	Yes	Totiviridae	dsRNA	53.3	YP_009388611.1	Aedes camptorhynchus toti-like virus 1	2015-07-23	Adult	Female	Finland: Lappi, Inari	69 N 29 E	114	Pool prepared from two mosquito collections, FI654 and FI655, which were made separately on the same day. FI654: 69.6249 N, 29.0415 E, 119m. FI655: 69.5095 N, 28.5965 E. 114m.
Lestijarvi totivirus	FIN/PK-2018/58	6029	Ochlerotatus diantaeus	Yes	Yes	Totiviridae	dsRNA	53.3	YP_009388611.1	Aedes camptorhynchus toti-like virus 1	2015-06-25	Adult	Female	Finland: Pohjois-Karjala, Ilomantsi	62.7189 N 31.0050 E	195	Collection code: FI532.
Lestijarvi totivirus	FIN/PK-2018/63	1131	Ochlerotatus diantaeus	Yes	No	Totiviridae	dsRNA	39.84	AGW51771.1	uncultured virus	2015-06-26	Adult	Female	Finland: Pohjois-Karjala, Ilomantsi	62.7189 N 31.0050 E	195	Collection code: FI537.
Lestijarvi totivirus	FIN/PK-2018/64	2815	Ochlerotatus diantaeus	Yes	No	Totiviridae	dsRNA	42.51	AGW51771.1	uncultured virus	2015-06-26	Adult	Female	Finland: Pohjois-Karjala, Ilomantsi	62.7189 N 31.0050 E	195	Collection code: FI537.
Lestijarvi totivirus	FIN/PP-2018/82	6809	Ochlerotatus communis	Yes	Yes	Totiviridae	dsRNA	53.3	YP_009388611.1	Aedes camptorhynchus toti-like virus 1	2015-07-18	Adult	Female	Finland: Pohjois-Pohjanmaa, Kuusamo	66.1148 N 29.1976 E	287	Collection code: FI641.
Palkane toti-like virus	FIN/EK-2018/56	1502	Ochlerotatus communis	Yes	No	Totiviridae	dsRNA	75.45	QRW41699.1	Nuyav virus	2015-06-25	Adult	Female	Finland: Etelä-Karjala, Imatra	61.0213 N 28.9019 E	77	Collection code: FI531.
Palkane toti-like virus	FIN/L-2018/85	1039	Ochlerotatus hexodontus	Yes	No	Totiviridae	dsRNA	74.21	QRW41699.1	Nuyav virus	2015-07-22	Adult	Female	Finland: Lappi, Inari	69.2558 N 27.2301 E	207	Collection code: FI649.
Palkane toti-like virus	FIN/L-2018/90	8154	Ochlerotatus hexodontus	Yes	Yes	Totiviridae	dsRNA	72.59	QRW41699.1	Nuyav virus	2015-07-28	Adult	Female	Finland: Lappi, Enontekiö	69.0205 N 20.9304 E	580	Collection code: FI674.
Palkane toti-like virus	FIN/Pi-2018/52	3779	Ochlerotatus communis	Yes	No	Totiviridae	dsRNA	76.22	QRW41699.1	Nuyav virus	2015-06-19	Adult	Female	Finland: Pirkanmaa, Pälkäne	61.3473 N 24.7655 E	105	Collection code: FI525.
Palkane toti-like virus	FIN/PK-2018/60	6332	Ochlerotatus communis	Yes	Yes	Totiviridae	dsRNA	72.89	QRW41699.1	Nuyav virus	2015-06-25	Adult	Female	Finland: Pohjois-Karjala, Ilomantsi	62.7189 N 31.0050 E	195	Collection code: FI532.
Palkane toti-like virus	FIN/PK-2018/78	4219	Ochlerotatus communis	Yes	No	Totiviridae	dsRNA	76.81	QRW41699.1	Nuyav virus	2015-06-27	Adult	Female	Finland: Pohjois-Karjala, Joensuu	62.7650 N 30.3541 E	102	Collection code: FI550.
Palkane totivirus	FIN/EK-2018/40	6485	Ochlerotatus communis	Yes	No	Totiviridae	dsRNA	60.35	AGW51771.1	uncultured virus	2017-07-04	Adult	Female	Finland: Etelä-Karjala, Joutseno	61.0569 N 28.6785 E	92	Collection code: FI976.
Palkane totivirus	FIN/EK-2018/91	6532	Ochlerotatus communis	Yes	No	Totiviridae	dsRNA	60.16	AGW51771.1	uncultured virus	2017-07-04	Adult	Female	Finland: Etelä-Karjala, Joutseno	61.0569 N 28.6785 E	92	Collection code: FI976.
Palkane totivirus	FIN/Pi-2018/54-1	1559	Ochlerotatus communis	Yes	No	Totiviridae	dsRNA	60.29	AGW51771.1	uncultured virus	2015-06-19	Adult	Female	Finland: Pirkanmaa, Pälkäne	61.3473 N 24.7655 E	105	Collection code: FI525.
Palkane totivirus	FIN/Pi-2018/54-2	2735	Ochlerotatus communis	Yes	No	Totiviridae	dsRNA	60.88	AGW51771.1	uncultured virus	2015-06-19	Adult	Female	Finland: Pirkanmaa, Pälkäne	61.3473 N 24.7655 E	105	Collection code: FI525.
Palkane totivirus	FIN/Pi-2018/55	1109	Ochlerotatus communis	Yes	No	Totiviridae	dsRNA	61.96	AGW51771.1	uncultured virus	2015-06-19	Adult	Female	Finland: Pirkanmaa, Pälkäne	61.3473 N 24.7655 E	105	Collection code: FI525.
Utsjoki toti-like virus	FIN/L-2018/88	6502	Ochlerotatus communis	Yes	Yes	Totiviridae	dsRNA	34.55	YP_009342430.1	Wuhan insect virus 28	2015-07-24	Adult	Female	Finland: Lappi, Utsjoki	69.4178 N 26.1809 E	359	Collection code: FI663.
Vaasa toti-like virus	FIN/L-2018/7	1054	Ochlerotatus excrucians	Yes	No	Totiviridae	dsRNA	68.53	QRW41699.1	Nuyav virus	2015-07-22	Adult	Female	Finland: Lappi, Inari	69 N 27 E		Pool prepared from three mosquito collections, FI649, FI654 and FI655, which were made separately on 22 and 23-Jul-2015. FI649: 69.2558 N, 27.2301E, 207m. FI654: 69.6249 N, 29.0415 E, 119 m. FI655: 69.5095 N, 28.5965 E. 114 m.
Vaasa toti-like virus	FIN/L-2018/84	8241	Ochlerotatus excrucians	Yes	Yes	Totiviridae	dsRNA	69.73	QRW41699.1	Nuyav virus	2015-07-22	Adult	Female	Finland: Lappi, Inari	69.2558 N 27.2301 E	207	Collection code: FI649.
Vaasa toti-like virus	FIN/PK-2018/69	3705	Ochlerotatus intrudens	Yes	No	Totiviridae	dsRNA	68.98	QRW41699.1	Nuyav virus	2015-06-26	Adult	Female	Finland: Pohjois-Karjala, Ilomantsi	62.7189 N 31.0050 E	195	Collection code: FI537.
Vaasa toti-like virus	FIN/Po-2018/9	5330	Ochlerotatus excrucians	Yes	Yes	Totiviridae	dsRNA	69.28	QRW41699.1	Nuyav virus	2015-06-16	Adult	Female	Finland: Pohjanmaa, Vaasa	63.0410 N 21.3539 E	11	Collection code: FI487.
Vaasa totivirus	FIN/PK-2018/41	1080	Ochlerotatus hexodontus	Yes	No	Totiviridae	dsRNA	50	AJT39583.1	dsRNA virus environmental sample	2015-06-25	Adult	Female	Finland: Pohjois-Karjala, Ilomantsi	62.7189 N 31.0050 E	195	Pool prepared from two mosquito collections, FI532 and FI 537, which were made at the same location over two days.
Vaasa totivirus	FIN/Po-2018/9	2670	Ochlerotatus excrucians	Yes	No	Totiviridae	dsRNA	65.23	AJT39583.1	dsRNA virus environmental sample	2015-06-16	Adult	Female	Finland: Pohjanmaa, Vaasa	63.0410 N 21.3539 E	11	Collection code: FI487.
Enontekio virga-like virus 1	FIN/L-2018/90	6886	Ochlerotatus hexodontus	Yes	No	Virgaviridae	ssRNA(+)	62.86	QHA33758.1	Atrato Virga-like virus 6	2015-07-28	Adult	Female	Finland: Lappi, Enontekiö	69.0205 N 20.9304 E	580	Collection code: FI674.
Enontekio virga-like virus 2	FIN/L-2018/90	5674	Ochlerotatus hexodontus	Yes	No	Virgaviridae	ssRNA(+)	34.46	QHD64722.1	Plasmopara viticola lesion associated virga-like virus 1	2015-07-28	Adult	Female	Finland: Lappi, Enontekiö	69.0205 N 20.9304 E	580	Collection code: FI674.
Pedersore virga-like virus	FIN/EK-2018/40	1667	Ochlerotatus communis	Yes	No	Virgaviridae	ssRNA(+)	65.16	QTW97796.1	Riboviria sp.	2017-07-04	Adult	Female	Finland: Etelä-Karjala, Joutseno	61.0569 N 28.6785 E	92	Collection code: FI976.
Pedersore virga-like virus	FIN/L-2018/88	3039	Ochlerotatus communis	Yes	No	Virgaviridae	ssRNA(+)	56.47	QHA33742.1	Atrato Virga-like virus 3	2015-07-24	Adult	Female	Finland: Lappi, Utsjoki	69.4178 N 26.1809 E	359	Collection code: FI663.
Pedersore virga-like virus	FIN/L-2018/90	2064	Ochlerotatus hexodontus	Yes	No	Virgaviridae	ssRNA(+)	63.74	QTW97796.1	Riboviria sp.	2015-07-28	Adult	Female	Finland: Lappi, Enontekiö	69.0205 N 20.9304 E	580	Collection code: FI674.
Pedersore virga-like virus	FIN/Po-2018/31	1498	Ochlerotatus communis	Yes	No	Virgaviridae	ssRNA(+)	51.81	QHA33742.1	Atrato Virga-like virus 3	2015-06-17	Adult	Female	Finland: Pohjanmaa, Pedersöre	63.6071 N 22.7055 E	25	Collection code: FI500.
Pedersore virga-like virus	FIN/U-2018/93	5122	Ochlerotatus punctor/punctodes	Yes	No	Virgaviridae	ssRNA(+)	48.74	QHA33742.1	Atrato Virga-like virus 3	2017-08-22	Adult	Female	Finland: Uusimaa, Hanko	59.8439 N 23.2466 E	7	Collection code: FI1009.
Enontekio anphevirus 1	FIN/L-2018/90	1109	Ochlerotatus hexodontus	Yes	No	Xinmoviridae	ssRNA(-)	53.53	BBQ04822.1	Culex tritaeniorhynchus Anphevirus	2015-07-28	Adult	Female	Finland: Lappi, Enontekiö	69.0205 N 20.9304 E	580	Collection code: FI674.
Enontekio anphevirus 2	FIN/L-2018/90	2635	Ochlerotatus hexodontus	Yes	No	Xinmoviridae	ssRNA(-)	60.48	AWW13453.1	Aedes anphevirus	2015-07-28	Adult	Female	Finland: Lappi, Enontekiö	69.0205 N 20.9304 E	580	Collection code: FI674.
Hanko anphevirus	FIN/U-2018/96	4165	Ochlerotatus caspius	Yes	No	Xinmoviridae	ssRNA(-)	57.88	QNS17450.1	Serbia mononega-like virus 1	2017-08-23	Adult	Female	Finland: Uusimaa, Hanko	59.8439 N 23.2466 E	7	Collection code: FI1011. Overnight collection from 23 July 2017 to 24 July 2017.
Joensuu anphevirus	FIN/PK-2018/74	1124	Ochlerotatus communis	Yes	No	Xinmoviridae	ssRNA(-)	69.09	QEM39171.1	Guadeloupe mosquito mononega-like virus	2015-06-27	Adult	Female	Finland: Pohjois-Karjala, Joensuu	62.7650 N 30.3541 E	102	Collection code: FI550.
Joensuu anphevirus	FIN/PP-2018/82	2611	Ochlerotatus communis	Yes	No	Xinmoviridae	ssRNA(-)	66.93	QEM39171.1	Guadeloupe mosquito mononega-like virus	2015-07-18	Adult	Female	Finland: Pohjois-Pohjanmaa, Kuusamo	66.1148 N 29.1976 E	287	Collection code: FI641.
Joensuu anphevirus	FIN/PP-2018/83-1	2560	Ochlerotatus communis	Yes	No	Xinmoviridae	ssRNA(-)	65.41	QEM39171.1	Guadeloupe mosquito mononega-like virus	2015-07-18	Adult	Female	Finland: Pohjois-Pohjanmaa, Kuusamo	66.1148 N 29.1976 E	287	Collection code: FI641.
Joensuu anphevirus	FIN/PP-2018/83-2	2853	Ochlerotatus communis	Yes	No	Xinmoviridae	ssRNA(-)	57.4	QEM39171.1	Guadeloupe mosquito mononega-like virus	2015-07-18	Adult	Female	Finland: Pohjois-Pohjanmaa, Kuusamo	66.1148 N 29.1976 E	287	Collection code: FI641.
Joensuu anphevirus	FIN/U-2018/93-1	1639	Ochlerotatus punctor/punctodes	Yes	No	Xinmoviridae	ssRNA(-)	49.73	QEM39171.1	Guadeloupe mosquito mononega-like virus	2017-08-22	Adult	Female	Finland: Uusimaa, Hanko	59.8439 N 23.2466 E	7	Collection code: FI1009.
Joensuu anphevirus	FIN/U-2018/93-2	1522	Ochlerotatus punctor/punctodes	Yes	No	Xinmoviridae	ssRNA(-)	70.95	QEM39171.1	Guadeloupe mosquito mononega-like virus	2017-08-22	Adult	Female	Finland: Uusimaa, Hanko	59.8439 N 23.2466 E	7	Collection code: FI1009.
Enontekio yuevirus	FIN/L-2018/90	4095	Ochlerotatus hexodontus	Yes	No	Yueviridae	ssRNA(-)	38.47	YP_009337854.1	Shahe yuevirus-like virus 1	2015-07-28	Adult	Female	Finland: Lappi, Enontekiö	69.0205 N 20.9304 E	580	Collection code: FI674.
