# Supplementary material for: Characterisation of the RNA Virome of Nine Ochlerotatus Species in Finland
Source: Viruses. 2022 Jul 7;14(7):1489. doi: 10.3390/v14071489 (PMC9324324; doi:10.3390/v14071489)
Supplement: Supplementary file 1 [file viruses-14-01489-s001.zip › Table_S3.xlsx]

## Sheet: Aliusviridae
	Lestijarvi obscuruvirus FIN/KP-2018/32	Atrato Chu-like virus 5	Culverton virus	Hubei coleoptera virus 3	Scaldis River bee virus	Shayang Fly Virus 1	Taiyuan leafhopper virus
Lestijarvi obscuruvirus FIN/KP-2018/32	0	0.760117	0.850882	0.844018	0.839872	0.847188	0.849953
Atrato Chu-like virus 5	0.760117	0	0.84933	0.8478	0.851125	0.844352	0.853913
Culverton virus	0.850882	0.84933	0	0.812738	0.768204	0.836304	0.820442
Hubei coleoptera virus 3	0.844018	0.8478	0.812738	0	0.809891	0.833262	0.821289
Scaldis River bee virus	0.839872	0.851125	0.768204	0.809891	0	0.83408	0.819168
Shayang Fly Virus 1	0.847188	0.844352	0.836304	0.833262	0.83408	0	0.847532
Taiyuan leafhopper virus	0.849953	0.853913	0.820442	0.821289	0.819168	0.847532	0

## Sheet: Aspiviridae
	Kilpisjarvi aspivirus FIN/L-2018/90	Aspiviridae sp.	Blueberry mosaic associated ophiovirus	Blueberry mosaic associated virus	Citrus psorosis ophiovirus	Citrus psorosis virus	Culex tritaeniorhynchus Aspiviridae-related virus	Lettuce ring necrosis virus	Mirafiori lettuce big-vein ophiovirus	Mirafiori lettuce big-vein virus	Ranunculus white mottle virus	Sanya aspivirus 1	Sclerotinia sclerotiorum ophiovirus like virus 1	Wilkie ophio-like virus 1
Kilpisjarvi aspivirus FIN/L-2018/90	0	0.834266	0.883955	0.883955	0.86835	0.86835	0.818982	0.877058	0.890799	0.890799	0.889852	0.854306	0.832796	0.714228
Aspiviridae sp.	0.834266	0	0.900581	0.900178	0.904861	0.905187	0.85735	0.900826	0.895578	0.895989	0.893281	0.854896	0.852582	0.869138
Blueberry mosaic associated ophiovirus	0.883955	0.900581	0	0.090167	0.751608	0.751194	0.911681	0.782789	0.775523	0.774365	0.742711	0.902005	0.909278	0.902343
Blueberry mosaic associated virus	0.883955	0.900178	0.090167	0	0.752186	0.751772	0.911171	0.782789	0.775523	0.774365	0.741696	0.901752	0.910058	0.903259
Citrus psorosis ophiovirus	0.86835	0.904861	0.751608	0.752186	0	0.142442	0.908727	0.805515	0.798619	0.797775	0.77537	0.908383	0.911801	0.893446
Citrus psorosis virus	0.86835	0.905187	0.751194	0.751772	0.142442	0	0.910716	0.805975	0.799641	0.798236	0.774209	0.908839	0.911758	0.894305
Culex tritaeniorhynchus Aspiviridae-related virus	0.818982	0.85735	0.911681	0.911171	0.908727	0.910716	0	0.909682	0.906494	0.907013	0.900791	0.85904	0.859125	0.870417
Lettuce ring necrosis virus	0.877058	0.900826	0.782789	0.782789	0.805515	0.805975	0.909682	0	0.620037	0.620392	0.559561	0.909888	0.909936	0.90442
Mirafiori lettuce big-vein ophiovirus	0.890799	0.895578	0.775523	0.775523	0.798619	0.799641	0.906494	0.620037	0	0.0888523	0.560688	0.906597	0.909718	0.903906
Mirafiori lettuce big-vein virus	0.890799	0.895989	0.774365	0.774365	0.797775	0.798236	0.907013	0.620392	0.0888523	0	0.560688	0.906857	0.909718	0.90422
Ranunculus white mottle virus	0.889852	0.893281	0.742711	0.741696	0.77537	0.774209	0.900791	0.559561	0.560688	0.560688	0	0.901172	0.900251	0.906358
Sanya aspivirus 1	0.854306	0.854896	0.902005	0.901752	0.908383	0.908839	0.85904	0.909888	0.906597	0.906857	0.901172	0	0.835165	0.860906
Sclerotinia sclerotiorum ophiovirus like virus 1	0.832796	0.852582	0.909278	0.910058	0.911801	0.911758	0.859125	0.909936	0.909718	0.909718	0.900251	0.835165	0	0.876538
Wilkie ophio-like virus 1	0.714228	0.869138	0.902343	0.903259	0.893446	0.894305	0.870417	0.90442	0.903906	0.90422	0.906358	0.860906	0.876538	0

## Sheet: Botybirnavirus
	Palkane botybirna-like virus FIN/Pi-2018/51-1	Palkane botybirna-like virus FIN/Pi-2018/53	Palkane botybirna-like virus FIN/PK-2018/68	Palkane botybirna-like virus FIN/Pi-2018/55	Palkane botybirna-like virus FIN/Pi-2018/51-2	Palkane botybirna-like virus FIN/PK-2018/70	Palkane botybirna-like virus FIN/Pi-2018/52	Palkane botybirna-like virus FIN/Pi-2018/54	Grapevine-associated botybirnavirus 1	Sclerotinia sclerotiorum botybirnavirus 4	Sclerotinia sclerotiorum botybirnavirus 1-WX	Sclerotinia sclerotiorum botybirnavirus 5-WX1	Sclerotinia sclerotiorum botybirnavirus 5-WX2	Sclerotinia sclerotiorum botybirnavirus 3-WX	Sclerotinia sclerotiorum botybirnavirus 2-WX	Botrytis cinerea botybirnavirus 2	Sclerotinia sclerotiorum botybirnavirus 3S1/SX276	Erysiphe necator associated botybirnavirus 1	Ipomoea aquatica botybirnavirus	Plasmopara viticola lesion associated botybirna 1	Botryosphaeria dothidea botybirnavirus 1	Alternaria alternata botybirnavirus 1	Botrytis cinerea botybirnavirus 1	Sclerotinia sclerotiorum botybirnavirus 3	Bipolaris maydis botybirnavirus 1	Alternaria botybirnavirus 1	Sclerotinia sclerotiorum botybirnavirus 2	Sclerotinia sclerotiorum botybirnavirus 1	Botrytis porri botybirnavirus 1	Bremia lactucae associated dsRNA virus 1
Palkane botybirna-like virus FIN/Pi-2018/51-1	0	0	0.123091	0.0710669	0.220684	0.220684	0.0569803	0.220684	0.882327	0.882327	0.88048	0.878628	0.878628	0.883768	0.896973	0.873049	0.883768	0.876772	0.891509	0.876772	0.88048	0.894792	0.878628	0.881917	0.88048	0.88968	0.896973	0.882327	0.883768	0.772918
Palkane botybirna-like virus FIN/Pi-2018/53	0	0	0.111803	0.0535288	0.228604	0.225494	0.0375823	0.225494	0.890396	0.887052	0.881273	0.883754	0.882101	0.878144	0.888311	0.882009	0.882284	0.880198	0.892817	0.880198	0.886229	0.887227	0.88536	0.877314	0.886229	0.892011	0.889118	0.882101	0.878144	0.770379
Palkane botybirna-like virus FIN/PK-2018/68	0.123091	0.111803	0	0.0968246	0.167705	0.167705	0.0968246	0.167705	0.875535	0.864658	0.862832	0.864658	0.861002	0.848082	0.871925	0.866481	0.851793	0.851793	0.873732	0.851793	0.862832	0.861002	0.864658	0.848082	0.862832	0.871925	0.871925	0.862832	0.848082	0.733144
Palkane botybirna-like virus FIN/Pi-2018/55	0.0710669	0.0535288	0.0968246	0	0.185429	0.185429	0	0.185429	0.875155	0.866859	0.861844	0.866859	0.863519	0.851724	0.875155	0.866859	0.858484	0.853419	0.875155	0.853419	0.865191	0.863519	0.868525	0.851724	0.865191	0.873502	0.875155	0.861844	0.851724	0.7261
Palkane botybirna-like virus FIN/Pi-2018/51-2	0.220684	0.228604	0.167705	0.185429	0	0.0510643	0.316756	0.0288195	0.896953	0.895346	0.894836	0.896367	0.893814	0.893302	0.902986	0.897781	0.895857	0.895034	0.899472	0.895034	0.894325	0.897895	0.894832	0.892278	0.894325	0.898969	0.903988	0.895857	0.893814	0.777574
Palkane botybirna-like virus FIN/PK-2018/70	0.220684	0.225494	0.167705	0.185429	0.0510643	0	0.222439	0.0357371	0.891933	0.8919	0.891155	0.892644	0.888917	0.886833	0.894427	0.88731	0.889073	0.885615	0.894134	0.885615	0.890409	0.889819	0.888834	0.885336	0.890409	0.893401	0.895158	0.8919	0.886833	0.780689
Palkane botybirna-like virus FIN/Pi-2018/52	0.0569803	0.0375823	0.0968246	0	0.316756	0.222439	0	0.315302	0.897274	0.892679	0.890101	0.891648	0.890101	0.894735	0.903436	0.895655	0.8973	0.89595	0.899808	0.89595	0.892164	0.898835	0.895649	0.893708	0.892164	0.899301	0.904443	0.890617	0.894735	0.7779
Palkane botybirna-like virus FIN/Pi-2018/54	0.220684	0.225494	0.167705	0.185429	0.0288195	0.0357371	0.315302	0	0.901637	0.899319	0.898226	0.901501	0.898955	0.896815	0.90634	0.904425	0.89862	0.900128	0.904189	0.900128	0.898591	0.905126	0.902527	0.896454	0.898591	0.905232	0.907089	0.899319	0.896815	0.786323
Grapevine-associated botybirnavirus 1	0.882327	0.890396	0.875535	0.875155	0.896953	0.891933	0.897274	0.901637	0	0.725866	0.726302	0.72281	0.722372	0.838201	0.833024	0.770257	0.840123	0.825285	0.520788	0.825285	0.724558	0.835729	0.634038	0.838201	0.72543	0.519223	0.83494	0.728041	0.838586	0.902378
Sclerotinia sclerotiorum botybirnavirus 4	0.882327	0.887052	0.864658	0.866859	0.895346	0.8919	0.892679	0.899319	0.725866	0	0.42457	0.422731	0.415292	0.833342	0.836965	0.751559	0.834329	0.82399	0.727934	0.82399	0.136753	0.825814	0.74428	0.833342	0.1405	0.727893	0.838319	0.42701	0.832684	0.897648
Sclerotinia sclerotiorum botybirnavirus 1-WX	0.88048	0.881273	0.862832	0.861844	0.894836	0.891155	0.890101	0.898226	0.726302	0.42457	0	0.389472	0.378651	0.834329	0.834929	0.751559	0.834986	0.824357	0.727934	0.824357	0.422731	0.830489	0.745829	0.833342	0.42457	0.72911	0.836626	0.101929	0.833342	0.892688
Sclerotinia sclerotiorum botybirnavirus 5-WX1	0.878628	0.883754	0.864658	0.866859	0.896367	0.892644	0.891648	0.901501	0.72281	0.422731	0.389472	0	0.211365	0.836627	0.836965	0.74964	0.837938	0.820313	0.727506	0.820313	0.4215	0.828823	0.749302	0.835315	0.4215	0.729514	0.838319	0.390138	0.835971	0.894551
Sclerotinia sclerotiorum botybirnavirus 5-WX2	0.878628	0.882101	0.861002	0.863519	0.893814	0.888917	0.890101	0.898955	0.722372	0.415292	0.378651	0.211365	0	0.836299	0.837304	0.751943	0.83761	0.820682	0.728362	0.820682	0.413412	0.827821	0.748917	0.835643	0.415292	0.730324	0.838658	0.379336	0.836299	0.895791
Sclerotinia sclerotiorum botybirnavirus 3-WX	0.883768	0.878144	0.848082	0.851724	0.893302	0.886833	0.894735	0.896815	0.838201	0.833342	0.834329	0.836627	0.836299	0	0.837702	0.849347	0.133701	0.808722	0.836622	0.808722	0.834	0.613628	0.841406	0.137577	0.835315	0.837022	0.840385	0.834329	0.12559	0.895417
Sclerotinia sclerotiorum botybirnavirus 2-WX	0.896973	0.888311	0.871925	0.875155	0.902986	0.894427	0.903436	0.90634	0.833024	0.836965	0.834929	0.836965	0.837304	0.837702	0	0.832847	0.84005	0.822063	0.838549	0.822063	0.835948	0.837541	0.841829	0.837702	0.836626	0.838129	0.146333	0.834929	0.837366	0.896268
Botrytis cinerea botybirnavirus 2	0.873049	0.882009	0.866481	0.866859	0.897781	0.88731	0.895655	0.904425	0.770257	0.751559	0.751559	0.74964	0.751943	0.849347	0.832847	0	0.849699	0.836235	0.776281	0.836235	0.751943	0.84495	0.771364	0.848994	0.752326	0.775738	0.833561	0.750792	0.848994	0.902265
Sclerotinia sclerotiorum botybirnavirus 3S1/SX276	0.883768	0.882284	0.851793	0.858484	0.895857	0.889073	0.8973	0.89862	0.840123	0.834329	0.834986	0.837938	0.83761	0.133701	0.84005	0.849699	0	0.81058	0.837768	0.81058	0.834986	0.619708	0.841406	0.17005	0.836299	0.838108	0.842725	0.834986	0.153816	0.896653
Erysiphe necator associated botybirnavirus 1	0.876772	0.880198	0.851793	0.853419	0.895034	0.885615	0.89595	0.900128	0.825285	0.82399	0.824357	0.820313	0.820682	0.808722	0.822063	0.836235	0.81058	0	0.82719	0	0.82399	0.807296	0.833592	0.809466	0.82509	0.829542	0.821701	0.825457	0.808722	0.887066
Ipomoea aquatica botybirnavirus	0.891509	0.892817	0.873732	0.875155	0.899472	0.894134	0.899808	0.904189	0.520788	0.727934	0.727934	0.727506	0.728362	0.836622	0.838549	0.776281	0.837768	0.82719	0	0.82719	0.727078	0.836083	0.641015	0.837004	0.727078	0.110566	0.84081	0.728362	0.836622	0.896291
Plasmopara viticola lesion associated botybirna 1	0.876772	0.880198	0.851793	0.853419	0.895034	0.885615	0.89595	0.900128	0.825285	0.82399	0.824357	0.820313	0.820682	0.808722	0.822063	0.836235	0.81058	0	0.82719	0	0.82399	0.807296	0.833592	0.809466	0.82509	0.829542	0.821701	0.825457	0.808722	0.887066
Botryosphaeria dothidea botybirnavirus 1	0.88048	0.886229	0.862832	0.865191	0.894325	0.890409	0.892164	0.898591	0.724558	0.136753	0.422731	0.4215	0.413412	0.834	0.835948	0.751943	0.834986	0.82399	0.727078	0.82399	0	0.826818	0.743504	0.833672	0.0852803	0.727487	0.837304	0.425181	0.833342	0.898266
Alternaria alternata botybirnavirus 1	0.894792	0.887227	0.861002	0.863519	0.897895	0.889819	0.898835	0.905126	0.835729	0.825814	0.830489	0.828823	0.827821	0.613628	0.837541	0.84495	0.619708	0.807296	0.836083	0.807296	0.826818	0	0.838044	0.612755	0.827487	0.838333	0.840585	0.830489	0.614936	0.896289
Botrytis cinerea botybirnavirus 1	0.878628	0.88536	0.864658	0.868525	0.894832	0.888834	0.895649	0.902527	0.634038	0.74428	0.745829	0.749302	0.748917	0.841406	0.841829	0.771364	0.841406	0.833592	0.641015	0.833592	0.743504	0.838044	0	0.842107	0.744668	0.639313	0.842177	0.746989	0.840003	0.89455
Sclerotinia sclerotiorum botybirnavirus 3	0.881917	0.877314	0.848082	0.851724	0.892278	0.885336	0.893708	0.896454	0.838201	0.833342	0.833342	0.835315	0.835643	0.137577	0.837702	0.848994	0.17005	0.809466	0.837004	0.809466	0.833672	0.612755	0.842107	0	0.834986	0.837746	0.840385	0.833342	0.166929	0.895417
Bipolaris maydis botybirnavirus 1	0.88048	0.886229	0.862832	0.865191	0.894325	0.890409	0.892164	0.898591	0.72543	0.1405	0.42457	0.4215	0.415292	0.835315	0.836626	0.752326	0.836299	0.82509	0.727078	0.82509	0.0852803	0.827487	0.744668	0.834986	0	0.727487	0.837642	0.42701	0.834658	0.898266
Alternaria botybirnavirus 1	0.88968	0.892011	0.871925	0.873502	0.898969	0.893401	0.899301	0.905232	0.519223	0.727893	0.72911	0.729514	0.730324	0.837022	0.838129	0.775738	0.838108	0.829542	0.110566	0.829542	0.727487	0.838333	0.639313	0.837746	0.727487	0	0.840273	0.729514	0.837022	0.898717
Sclerotinia sclerotiorum botybirnavirus 2	0.896973	0.889118	0.871925	0.875155	0.903988	0.895158	0.904443	0.907089	0.83494	0.838319	0.836626	0.838319	0.838658	0.840385	0.146333	0.833561	0.842725	0.821701	0.84081	0.821701	0.837304	0.840585	0.842177	0.840385	0.837642	0.840273	0	0.836626	0.84005	0.896268
Sclerotinia sclerotiorum botybirnavirus 1	0.882327	0.882101	0.862832	0.861844	0.895857	0.8919	0.890617	0.899319	0.728041	0.42701	0.101929	0.390138	0.379336	0.834329	0.834929	0.750792	0.834986	0.825457	0.728362	0.825457	0.425181	0.830489	0.746989	0.833342	0.42701	0.729514	0.836626	0	0.833342	0.892688
Botrytis porri botybirnavirus 1	0.883768	0.878144	0.848082	0.851724	0.893814	0.886833	0.894735	0.896815	0.838586	0.832684	0.833342	0.835971	0.836299	0.12559	0.837366	0.848994	0.153816	0.808722	0.836622	0.808722	0.833342	0.614936	0.840003	0.166929	0.834658	0.837022	0.84005	0.833342	0	0.895417
Bremia lactucae associated dsRNA virus 1	0.772918	0.770379	0.733144	0.7261	0.777574	0.780689	0.7779	0.786323	0.902378	0.897648	0.892688	0.894551	0.895791	0.895417	0.896268	0.902265	0.896653	0.887066	0.896291	0.887066	0.898266	0.896289	0.89455	0.895417	0.898266	0.898717	0.896268	0.892688	0.895417	0

## Sheet: Chrysoviridae
	Lestijarvi alphachrysovirus FIN/L-2018/88	Hanko alphachrysovirus FIN/U-2018/97	Enontekio alphachrysovirus FIN/L-2018/3	Lestijarvi alphachrysovirus FIN/PP-2018/28	Lestijarvi alphachrysovirus FIN/KP-2018/32	Keturi virus	Agaricus bisporus virus 1	Alternaria alternata chrysovirus 1	Alternaria solani chrysovirus 1	Amasya cherry disease associated chrysovirus	Anthurium mosaic-associated virus	Aspergillus fumigatus chrysovirus	Aspergillus thermomutatus chrysovirus 1	Beauveria bassiana chrysovirus 1	Beauveria bassiana chrysovirus 2	Bipolaris maydis chrysovirus 1	Botryosphaeria dothidea chrysovirus	Botryosphaeria dothidea chrysovirus 1	Brassica campestris chrysovirus 1	Broome chryso-like virus 1	Chrysothrix chrysovirus 1	Chrysoviridae sp.	Chrysovirus-like	Colletotrichum fructicola chrysovirus 1	Colletotrichum gloeosporioides chrysovirus 1	Coniothyrium diplodiella chrysovirus 1	Cryphonectria nitschkei chrysovirus 1	Erysiphe necator associated chrysovirus 1	Erysiphe necator associated chrysovirus 3	Eskilstorp virus	Evros chryso-like virus	Fusarium graminearum dsRNA mycovirus 2	Fusarium graminearum mycovirus China 9	Fusarium oxysporum chrysovirus 1	Fusarium oxysporum f. sp. dianthi mycovirus 1	Fusarium sacchari chrysovirus 1	Grapevine associated chrysovirus-1	Helminthosporium victoriae 145S virus	Isaria javanica chrysovirus 1	Lepraria chrysovirus 1	Macrophomina phaseolina chrysovirus 1	Macrophomina phaseolina chrysovirus 2	Macrophomina phaseolina chrysovirus 3	Macrophomina phaseolina chrysovirus 4	Magnaporthe oryzae chrysovirus 1	Neofusicoccum parvum chrysovirus 1	Penicillium chrysogenum virus	Penicillium italicum chrysovirus	Penicillium janczewskii chrysovirus 1
Lestijarvi alphachrysovirus FIN/L-2018/88	0	0.523605	0.445224	0.320573	0.054965	0.523166	0.909212	0.901488	0.880194	0.875362	0.858567	0.899735	0.894965	0.872232	0.907672	0.874254	0.906894	0.905835	0.869684	0.601875	0.872795	0.6041	0.772703	0.895608	0.882984	0.897958	0.859504	0.898686	0.866837	0.592844	0.640085	0.907268	0.907795	0.874151	0.908072	0.90439	0.865872	0.880434	0.870617	0.867583	0.878249	0.900465	0.912633	0.898209	0.901553	0.907766	0.866298	0.869565	0.900265
Hanko alphachrysovirus FIN/U-2018/97	0.523605	0	0.50344	0.506844	0.499244	0.476261	0.90922	0.90547	0.87937	0.874649	0.85591	0.904018	0.896854	0.87534	0.904898	0.884322	0.907284	0.906144	0.867813	0.602428	0.871213	0.598321	0.749149	0.897192	0.880679	0.902353	0.868845	0.909405	0.872984	0.585425	0.643123	0.90655	0.908253	0.864414	0.909114	0.906853	0.865865	0.886072	0.871803	0.868363	0.877825	0.904948	0.915461	0.899735	0.909091	0.907754	0.866471	0.868845	0.901174
Enontekio alphachrysovirus FIN/L-2018/3	0.445224	0.50344	0	0.435472	0.418601	0.518875	0.904587	0.904326	0.883481	0.879959	0.862469	0.901174	0.900885	0.876516	0.908324	0.883153	0.907284	0.906144	0.87019	0.604878	0.871213	0.606506	0.769309	0.893157	0.884194	0.900636	0.871213	0.903954	0.868845	0.59141	0.63382	0.908253	0.909952	0.870841	0.90572	0.904018	0.866507	0.883737	0.87003	0.870694	0.870173	0.90096	0.920104	0.888322	0.901101	0.908893	0.866471	0.869438	0.902313
Lestijarvi alphachrysovirus FIN/PP-2018/28	0.320573	0.506844	0.435472	0	0.286972	0.512938	0.904706	0.90013	0.876646	0.86948	0.850984	0.893954	0.88748	0.867222	0.901573	0.871256	0.901425	0.900834	0.863167	0.597555	0.864219	0.601679	0.767948	0.894666	0.875734	0.890255	0.854655	0.89705	0.858808	0.586636	0.647522	0.902671	0.903842	0.867934	0.900434	0.896906	0.85917	0.875734	0.864227	0.867583	0.875694	0.89537	0.914062	0.881396	0.895375	0.902276	0.86118	0.864212	0.892771
Lestijarvi alphachrysovirus FIN/KP-2018/32	0.054965	0.499244	0.418601	0.286972	0	0.496209	0.897745	0.884348	0.874475	0.861994	0.838049	0.885479	0.883474	0.861126	0.902451	0.873124	0.893044	0.891311	0.851151	0.569889	0.859338	0.572533	NA	0.882598	0.875152	0.877461	0.853294	0.863816	0.85575	0.530548	0.630248	0.89098	0.891843	0.859489	0.897861	0.896146	0.858495	0.876652	0.861126	0.851984	0.866469	0.88875	0.87014	0.899735	0.890474	0.897338	0.853049	0.857546	0.887207
Keturi virus	0.523166	0.476261	0.518875	0.512938	0.496209	0	0.908648	0.90521	0.878586	0.86942	0.856385	0.898146	0.892275	0.865755	0.902888	0.876811	0.907423	0.906365	0.869275	0.601875	0.861938	0.6041	0.775069	0.89668	0.879244	0.894213	0.856082	0.89705	0.862498	0.586636	0.633223	0.907268	0.908848	0.870011	0.906496	0.903336	0.85784	0.878295	0.861409	0.871725	0.868052	0.899408	0.908331	0.894427	0.900493	0.902986	0.861923	0.861923	0.895491
Agaricus bisporus virus 1	0.909212	0.90922	0.904587	0.904706	0.897745	0.908648	0	0.842387	0.906944	0.908195	0.906853	0.829481	0.831694	0.907183	0.857922	0.901388	0.839189	0.839763	0.903802	0.906953	0.902034	0.909212	0.926226	0.844667	0.908669	0.832405	0.907385	0.847708	0.907754	0.902272	0.912564	0.846769	0.850149	0.894006	0.848775	0.847088	0.904983	0.901388	0.907183	0.907132	0.910129	0.836946	0.879836	0.831314	0.852598	0.857361	0.90146	0.900885	0.832935
Alternaria alternata chrysovirus 1	0.901488	0.90547	0.904326	0.90013	0.884348	0.90521	0.842387	0	0.898255	0.899995	0.891723	0.744283	0.663135	0.901893	0.776122	0.897921	0.662919	0.661565	0.905517	0.903085	0.906154	0.90202	0.910259	0.707745	0.908025	0.755759	0.898312	0.777778	0.909404	0.899199	0.911439	0.802471	0.804732	0.894427	0.799321	0.803274	0.899275	0.894099	0.901893	0.911613	0.908429	0.744552	0.785674	0.713917	0.786245	0.776355	0.904632	0.904092	0.75805
Alternaria solani chrysovirus 1	0.880194	0.87937	0.883481	0.876646	0.874475	0.878586	0.906944	0.898255	0	0.754351	0.848817	0.89094	0.884941	0.787859	0.894537	0.530439	0.891795	0.892344	0.799628	0.879122	0.786062	0.882867	0.896186	0.889596	0.783917	0.892456	0.78342	0.896286	0.788446	0.869368	0.881271	0.900304	0.900846	0.765722	0.903651	0.903651	0.77963	0.524316	0.787859	0.776753	0.781966	0.896596	0.927094	0.863576	0.899735	0.898466	0.791968	0.792556	0.886013
Amasya cherry disease associated chrysovirus	0.875362	0.874649	0.879959	0.86948	0.861994	0.86942	0.908195	0.899995	0.754351	0	0.852853	0.886131	0.885061	0.793191	0.89901	0.760982	0.895739	0.897376	0.806427	0.871585	0.797459	0.875362	0.893543	0.891908	0.799208	0.896937	0.790187	0.894765	0.798985	0.865229	0.884173	0.900948	0.901489	0.775677	0.90375	0.903211	0.794649	0.760982	0.790861	0.79104	0.78933	0.895078	0.922848	0.875272	0.898759	0.900201	0.79321	0.791451	0.889415
Anthurium mosaic-associated virus	0.858567	0.85591	0.862469	0.850984	0.838049	0.856385	0.906853	0.891723	0.848817	0.852853	0	0.897424	0.889983	0.847998	0.907391	0.850237	0.88695	0.888037	0.846423	0.845391	0.839576	0.849255	0.872662	0.89948	0.850886	0.893673	0.842927	0.890071	0.847998	0.837903	0.862347	0.90202	0.902553	0.842795	0.899456	0.896785	0.841731	0.850791	0.846893	0.8473	0.849102	0.900393	0.91942	0.888132	0.909191	0.906954	0.839474	0.841158	0.894213
Aspergillus fumigatus chrysovirus	0.899735	0.904018	0.901174	0.893954	0.885479	0.898146	0.829481	0.744283	0.89094	0.886131	0.897424	0	0.737329	0.903225	0.787779	0.893341	0.738826	0.738217	0.888983	0.895491	0.893451	0.896554	0.903091	0.750038	0.904485	0.725866	0.890774	0.744946	0.903758	0.88839	0.907183	0.794332	0.79716	0.886405	0.796855	0.794601	0.898763	0.89062	0.901087	0.896658	0.896364	0.717439	0.755229	0.695828	0.788213	0.783978	0.89356	0.894644	0.565434
Aspergillus thermomutatus chrysovirus 1	0.894965	0.896854	0.900885	0.88748	0.883474	0.892275	0.831694	0.663135	0.884941	0.885061	0.889983	0.737329	0	0.89421	0.779173	0.886287	0.655634	0.65632	0.894537	0.897646	0.896831	0.899786	0.888889	0.711568	0.894866	0.742802	0.893089	0.759416	0.897467	0.891653	0.898045	0.797309	0.79902	0.882072	0.794148	0.79643	0.88833	0.886287	0.890394	0.892744	0.897031	0.719712	0.755229	0.697923	0.777879	0.779986	0.895301	0.895847	0.747634
Beauveria bassiana chrysovirus 1	0.872232	0.87534	0.876516	0.867222	0.861126	0.865755	0.907183	0.901893	0.787859	0.793191	0.847998	0.903225	0.89421	0	0.90512	0.788303	0.897678	0.897137	0.80138	0.872769	0.644426	0.872769	0.878948	0.908963	0.795609	0.905945	0.717862	0.897272	0.584406	0.864913	0.873205	0.902294	0.903366	0.783644	0.901857	0.903999	0.564539	0.790058	0.398606	0.80003	0.682997	0.903953	0.921583	0.892181	0.906611	0.90468	0.638573	0.637156	0.901087
Beauveria bassiana chrysovirus 2	0.907672	0.904898	0.908324	0.901573	0.902451	0.902888	0.857922	0.776122	0.894537	0.89901	0.907391	0.787779	0.779173	0.90512	0	0.890923	0.782544	0.780798	0.910458	0.902888	0.903011	0.897542	0.901819	0.779734	0.908659	0.775883	0.901629	0.785148	0.905657	0.891507	0.907214	0.826823	0.829019	0.895806	0.825523	0.823322	0.899018	0.886523	0.9078	0.90365	0.908429	0.777499	0.809321	0.762542	0.686766	0.516976	0.896178	0.896724	0.789497
Bipolaris maydis chrysovirus 1	0.874254	0.884322	0.883153	0.871256	0.873124	0.876811	0.901388	0.897921	0.530439	0.760982	0.850237	0.893341	0.886287	0.788303	0.890923	0	0.894209	0.89202	0.798676	0.876811	0.789466	0.879486	0.891782	0.893662	0.783188	0.891584	0.77895	0.89409	0.779469	0.867296	0.87992	0.901591	0.903211	0.767928	0.908148	0.907075	0.770637	0.28466	0.788889	0.770431	0.775907	0.892475	0.923068	0.869444	0.899941	0.893772	0.787696	0.788876	0.888983
Botryosphaeria dothidea chrysovirus	0.906894	0.907284	0.907284	0.901425	0.893044	0.907423	0.839189	0.662919	0.891795	0.895739	0.88695	0.738826	0.655634	0.897678	0.782544	0.894209	0	0.137176	0.899658	0.903714	0.898675	0.905305	0.930218	0.715355	0.903253	0.763468	0.901181	0.770691	0.903607	0.899319	0.91268	0.8	0.802836	0.887646	0.793217	0.791501	0.896973	0.894755	0.901455	0.903466	0.904242	0.736056	0.773001	0.70023	0.782769	0.77694	0.89878	0.89878	0.752693
Botryosphaeria dothidea chrysovirus 1	0.905835	0.906144	0.906144	0.900834	0.891311	0.906365	0.839763	0.661565	0.892344	0.897376	0.888037	0.738217	0.65632	0.897137	0.780798	0.89202	0.137176	0	0.900201	0.903714	0.898132	0.905305	0.930218	0.714092	0.904337	0.765236	0.901181	0.768909	0.903607	0.899944	0.913252	0.800568	0.803402	0.886952	0.791501	0.789781	0.895762	0.893115	0.900377	0.902081	0.903705	0.736666	0.771402	0.704822	0.782188	0.777525	0.897694	0.89878	0.754483
Brassica campestris chrysovirus 1	0.869684	0.867813	0.87019	0.863167	0.851151	0.869275	0.903802	0.905517	0.799628	0.806427	0.846423	0.888983	0.894537	0.80138	0.910458	0.798676	0.899658	0.900201	0	0.870225	0.808145	0.872923	0.905322	0.901286	0.80905	0.904191	0.796126	0.89358	0.807622	0.862513	0.8805	0.90105	0.902131	0.788286	0.903849	0.904925	0.804785	0.800998	0.799525	0.807637	0.810128	0.898427	0.909614	0.890305	0.905165	0.912157	0.810197	0.810755	0.888983
Broome chryso-like virus 1	0.601875	0.602428	0.604878	0.597555	0.569889	0.601875	0.906953	0.903085	0.879122	0.871585	0.845391	0.895491	0.897646	0.872769	0.902888	0.876811	0.903714	0.903714	0.870225	0	0.875487	0.340997	0.770329	0.890229	0.885114	0.898491	0.858365	0.89705	0.870617	0.266702	0.562588	0.903573	0.905158	0.873462	0.903336	0.901751	0.861556	0.8799	0.872769	0.871725	0.871285	0.909393	0.921175	0.907595	0.902612	0.900854	0.867389	0.867933	0.893362
Chrysothrix chrysovirus 1	0.872795	0.871213	0.871213	0.864219	0.859338	0.861938	0.902034	0.906154	0.786062	0.797459	0.839576	0.893451	0.896831	0.644426	0.903011	0.789466	0.898675	0.898132	0.808145	0.875487	0	0.876562	0.866025	0.901388	0.810578	0.902131	0.724188	0.895441	0.631288	0.869368	0.873234	0.89855	0.900173	0.781354	0.903508	0.9078	0.620433	0.789466	0.647393	0.788389	0.691274	0.892585	0.914121	0.871319	0.900016	0.90203	0.645735	0.644305	0.896702
Chrysoviridae sp.	0.6041	0.598321	0.606506	0.601679	0.572533	0.6041	0.909212	0.90202	0.882867	0.875362	0.849255	0.896554	0.899786	0.872769	0.897542	0.879486	0.905305	0.905305	0.872923	0.340997	0.876562	0	0.767948	0.892384	0.886709	0.893677	0.859504	0.89377	0.869539	0.316889	0.559126	0.905158	0.905686	0.872083	0.903863	0.901223	0.862791	0.883634	0.869539	0.868275	0.871823	0.909393	0.924005	0.905726	0.900493	0.895502	0.868478	0.869022	0.893362
Chrysovirus-like	0.772703	0.749149	0.769309	0.767948	NA	0.775069	0.926226	0.910259	0.896186	0.893543	0.872662	0.903091	0.888889	0.878948	0.901819	0.891782	0.930218	0.930218	0.905322	0.770329	0.866025	0.767948	0	0.916246	0.892232	0.927406	0.857864	0.927406	0.876714	0.763163	0.770329	0.918354	0.918354	0.898293	0.92489	0.918354	0.866678	0.896186	0.867722	0.869979	0.874475	0.900819	0.906522	0	0.907892	0.909091	0.866025	0.866025	0.916605
Colletotrichum fructicola chrysovirus 1	0.895608	0.897192	0.893157	0.894666	0.882598	0.89668	0.844667	0.707745	0.889596	0.891908	0.89948	0.750038	0.711568	0.908963	0.779734	0.893662	0.715355	0.714092	0.901286	0.890229	0.901388	0.892384	0.916246	0	0.90812	0.766412	0.895868	0.7897	0.910564	0.883903	0.9028	0.804167	0.80586	0.890706	0.811857	0.80906	0.900824	0.892567	0.907359	0.896384	0.904778	0.730584	0.751237	0.7014	0.780897	0.782283	0.895517	0.896062	0.753629
Colletotrichum gloeosporioides chrysovirus 1	0.882984	0.880679	0.884194	0.875734	0.875152	0.879244	0.908669	0.908025	0.783917	0.799208	0.850886	0.904485	0.894866	0.795609	0.908659	0.783188	0.903253	0.904337	0.80905	0.885114	0.810578	0.886709	0.892232	0.90812	0	0.908214	0.793628	0.900496	0.79693	0.873473	0.890761	0.913762	0.91483	0.598891	0.914917	0.917047	0.789733	0.783188	0.795026	0.696981	0.800046	0.903607	0.928985	0.882984	0.910472	0.908214	0.792118	0.789757	0.899632
Coniothyrium diplodiella chrysovirus 1	0.897958	0.902353	0.900636	0.890255	0.877461	0.894213	0.832405	0.755759	0.892456	0.896937	0.893673	0.725866	0.742802	0.905945	0.775883	0.891584	0.763468	0.765236	0.904191	0.898491	0.902131	0.893677	0.927406	0.766412	0.908214	0	0.899525	0.590919	0.907454	0.884402	0.903013	0.803673	0.806478	0.893046	0.803906	0.802225	0.899735	0.889939	0.905849	0.903083	0.90648	0.726158	0.779363	0.705983	0.775181	0.767902	0.900509	0.900509	0.717797
Cryphonectria nitschkei chrysovirus 1	0.859504	0.868845	0.871213	0.854655	0.853294	0.856082	0.907385	0.898312	0.78342	0.790187	0.842927	0.890774	0.893089	0.717862	0.901629	0.77895	0.901181	0.901181	0.796126	0.858365	0.724188	0.859504	0.857864	0.895868	0.793628	0.899525	0	0.898083	0.720526	0.852063	0.864791	0.89984	0.900391	0.781821	0.898293	0.897742	0.715928	0.77957	0.716526	0.785388	0.70235	0.899395	0.928985	0.878528	0.904035	0.904934	0.709811	0.712505	0.893543
Erysiphe necator associated chrysovirus 1	0.898686	0.909405	0.903954	0.89705	0.863816	0.89705	0.847708	0.777778	0.896286	0.894765	0.890071	0.744946	0.759416	0.897272	0.785148	0.89409	0.770691	0.768909	0.89358	0.89705	0.895441	0.89377	0.927406	0.7897	0.900496	0.590919	0.898083	0	0.898781	0.896231	0.907166	0.80117	0.803745	0.901445	0.810305	0.809456	0.897085	0.894933	0.897109	0.904838	0.905588	0.730922	0.774597	0	0.784942	0.779258	0.900496	0.901335	0.739394
Erysiphe necator associated chrysovirus 3	0.866837	0.872984	0.868845	0.858808	0.85575	0.862498	0.907754	0.909404	0.788446	0.798985	0.847998	0.903758	0.897467	0.584406	0.905657	0.779469	0.903607	0.903607	0.807622	0.870617	0.631288	0.869539	0.876714	0.910564	0.79693	0.907454	0.720526	0.898781	0	0.861089	0.870867	0.907642	0.908708	0.775213	0.905068	0.906136	0.27429	0.781834	0.589835	0.790287	0.676835	0.903953	0.928985	0.88654	0.907485	0.90468	0.637512	0.634628	0.903225
Eskilstorp virus	0.592844	0.585425	0.59141	0.586636	0.530548	0.586636	0.902272	0.899199	0.869368	0.865229	0.837903	0.88839	0.891653	0.864913	0.891507	0.867296	0.899319	0.899944	0.862513	0.266702	0.869368	0.316889	0.763163	0.883903	0.873473	0.884402	0.852063	0.896231	0.861089	0	0.543075	0.892296	0.894177	0.868286	0.893677	0.889285	0.857533	0.871577	0.864913	0.868275	0.865708	0.90734	0.924005	0.893237	0.897562	0.891637	0.8604	0.862333	0.884597
Evros chryso-like virus	0.640085	0.643123	0.63382	0.647522	0.630248	0.633223	0.912564	0.911439	0.881271	0.884173	0.862347	0.907183	0.898045	0.873205	0.907214	0.87992	0.91268	0.913252	0.8805	0.562588	0.873234	0.559126	0.770329	0.9028	0.890761	0.903013	0.864791	0.907166	0.870867	0.543075	0	0.911922	0.913061	0.879465	0.910503	0.909364	0.862978	0.88269	0.873205	0.879323	0.876254	0.913625	0.926827	0.906465	0.908024	0.905007	0.87444	0.875028	0.906041
Fusarium graminearum dsRNA mycovirus 2	0.907268	0.90655	0.908253	0.902671	0.89098	0.907268	0.846769	0.802471	0.900304	0.900948	0.90202	0.794332	0.797309	0.902294	0.826823	0.901591	0.8	0.800568	0.90105	0.903573	0.89855	0.905158	0.918354	0.804167	0.913762	0.803673	0.89984	0.80117	0.907642	0.892296	0.911922	0	0.12927	0.89785	0.606136	0.602491	0.900078	0.899426	0.910305	0.906597	0.907203	0.794481	0.838433	0.791839	0.826823	0.818163	0.91003	0.909497	0.788646
Fusarium graminearum mycovirus China 9	0.907795	0.908253	0.909952	0.903842	0.891843	0.908848	0.850149	0.804732	0.900846	0.901489	0.902553	0.79716	0.79902	0.903366	0.829019	0.903211	0.802836	0.803402	0.902131	0.905158	0.900173	0.905686	0.918354	0.80586	0.91483	0.806478	0.900391	0.803745	0.908708	0.894177	0.913061	0.12927	0	0.899216	0.611923	0.609036	0.901276	0.90105	0.911367	0.908655	0.908268	0.797313	0.838433	0.797907	0.828471	0.820381	0.911097	0.910564	0.791494
Fusarium oxysporum chrysovirus 1	0.874151	0.864414	0.870841	0.867934	0.859489	0.870011	0.894006	0.894427	0.765722	0.775677	0.842795	0.886405	0.882072	0.783644	0.895806	0.767928	0.887646	0.886952	0.788286	0.873462	0.781354	0.872083	0.898293	0.890706	0.598891	0.893046	0.781821	0.901445	0.775213	0.868286	0.879465	0.89785	0.899216	0	0.90045	0.903855	0.775984	0.767148	0.780589	0.708951	0.77552	0.893737	0.933503	0.848279	0.900875	0.892354	0.777522	0.775213	0.882227
Fusarium oxysporum f. sp. dianthi mycovirus 1	0.908072	0.909114	0.90572	0.900434	0.897861	0.906496	0.848775	0.799321	0.903651	0.90375	0.899456	0.796855	0.794148	0.901857	0.825523	0.908148	0.793217	0.791501	0.903849	0.903336	0.903508	0.903863	0.92489	0.811857	0.914917	0.803906	0.898293	0.810305	0.905068	0.893677	0.910503	0.606136	0.611923	0.90045	0	0.332601	0.897561	0.907611	0.904534	0.912643	0.896046	0.795879	0.842235	0.779562	0.829361	0.817421	0.904242	0.904778	0.79798
Fusarium sacchari chrysovirus 1	0.90439	0.906853	0.904018	0.896906	0.896146	0.903336	0.847088	0.803274	0.903651	0.903211	0.896785	0.794601	0.79643	0.903999	0.823322	0.907075	0.791501	0.789781	0.904925	0.901751	0.9078	0.901223	0.918354	0.80906	0.917047	0.802225	0.897742	0.809456	0.906136	0.889285	0.909364	0.602491	0.609036	0.903855	0.332601	0	0.898162	0.906001	0.905068	0.917413	0.899812	0.79757	0.834892	0.783676	0.824423	0.81853	0.904242	0.904778	0.79234
Grapevine associated chrysovirus-1	0.865872	0.865865	0.866507	0.85917	0.858495	0.85784	0.904983	0.899275	0.77963	0.794649	0.841731	0.898763	0.88833	0.564539	0.899018	0.770637	0.896973	0.895762	0.804785	0.861556	0.620433	0.862791	0.866678	0.900824	0.789733	0.899735	0.715928	0.897085	0.27429	0.857533	0.862978	0.900078	0.901276	0.775984	0.897561	0.898162	0	0.775413	0.573719	0.783091	0.672648	0.898532	0.933399	0.878487	0.904045	0.897209	0.622631	0.620951	0.895151
Helminthosporium victoriae 145S virus	0.880434	0.886072	0.883737	0.875734	0.876652	0.878295	0.901388	0.894099	0.524316	0.760982	0.850791	0.89062	0.886287	0.790058	0.886523	0.28466	0.894755	0.893115	0.800998	0.8799	0.789466	0.883634	0.896186	0.892567	0.783188	0.889939	0.77957	0.894933	0.781834	0.871577	0.88269	0.899426	0.90105	0.767148	0.907611	0.906001	0.775413	0	0.790058	0.771204	0.772328	0.891389	0.921583	0.865536	0.896702	0.893772	0.785331	0.787105	0.884055
Isaria javanica chrysovirus 1	0.870617	0.871803	0.87003	0.864227	0.861126	0.861409	0.907183	0.901893	0.787859	0.790861	0.846893	0.901087	0.890394	0.398606	0.9078	0.788889	0.901455	0.900377	0.799525	0.872769	0.647393	0.869539	0.867722	0.907359	0.795026	0.905849	0.716526	0.897109	0.589835	0.864913	0.873205	0.910305	0.911367	0.780589	0.904534	0.905068	0.573719	0.790058	0	0.792546	0.677672	0.904486	0.926031	0.895922	0.905645	0.905753	0.634875	0.637002	0.900552
Lepraria chrysovirus 1	0.867583	0.868363	0.870694	0.867583	0.851984	0.871725	0.907132	0.911613	0.776753	0.79104	0.8473	0.896658	0.892744	0.80003	0.90365	0.770431	0.903466	0.902081	0.807637	0.871725	0.788389	0.868275	0.869979	0.896384	0.696981	0.903083	0.785388	0.904838	0.790287	0.868275	0.879323	0.906597	0.908655	0.708951	0.912643	0.917413	0.783091	0.771204	0.792546	0	0.801041	0.905222	0.936509	0.873334	0.901215	0.904471	0.791045	0.789522	0.893869
Macrophomina phaseolina chrysovirus 1	0.878249	0.877825	0.870173	0.875694	0.866469	0.868052	0.910129	0.908429	0.781966	0.78933	0.849102	0.896364	0.897031	0.682997	0.908429	0.775907	0.904242	0.903705	0.810128	0.871285	0.691274	0.871823	0.874475	0.904778	0.800046	0.90648	0.70235	0.905588	0.676835	0.865708	0.876254	0.907203	0.908268	0.77552	0.896046	0.899812	0.672648	0.772328	0.677672	0.801041	0	0.899252	0.930656	0.877058	0.912871	0.910122	0.678125	0.678798	0.899582
Macrophomina phaseolina chrysovirus 2	0.900465	0.904948	0.90096	0.89537	0.88875	0.899408	0.836946	0.744552	0.896596	0.895078	0.900393	0.717439	0.719712	0.903953	0.777499	0.892475	0.736056	0.736666	0.898427	0.909393	0.892585	0.909393	0.900819	0.730584	0.903607	0.726158	0.899395	0.730922	0.903953	0.90734	0.913625	0.794481	0.797313	0.893737	0.795879	0.79757	0.898532	0.891389	0.904486	0.905222	0.899252	0	0.148522	0.148835	0.77645	0.772502	0.897242	0.898862	0.723013
Macrophomina phaseolina chrysovirus 3	0.912633	0.915461	0.920104	0.914062	0.87014	0.908331	0.879836	0.785674	0.927094	0.922848	0.91942	0.755229	0.755229	0.921583	0.809321	0.923068	0.773001	0.771402	0.909614	0.921175	0.914121	0.924005	0.906522	0.751237	0.928985	0.779363	0.928985	0.774597	0.928985	0.924005	0.926827	0.838433	0.838433	0.933503	0.842235	0.834892	0.933399	0.921583	0.926031	0.936509	0.930656	0.148522	0	NA	0.804218	0.796869	0.921583	0.920095	0.763358
Macrophomina phaseolina chrysovirus 4	0.898209	0.899735	0.888322	0.881396	0.899735	0.894427	0.831314	0.713917	0.863576	0.875272	0.888132	0.695828	0.697923	0.892181	0.762542	0.869444	0.70023	0.704822	0.890305	0.907595	0.871319	0.905726	0	0.7014	0.882984	0.705983	0.878528	0	0.88654	0.893237	0.906465	0.791839	0.797907	0.848279	0.779562	0.783676	0.878487	0.865536	0.895922	0.873334	0.877058	0.148835	NA	0	0.759232	0.737961	0.877058	0.878963	0.711568
Magnaporthe oryzae chrysovirus 1	0.901553	0.909091	0.901101	0.895375	0.890474	0.900493	0.852598	0.786245	0.899735	0.898759	0.909191	0.788213	0.777879	0.906611	0.686766	0.899941	0.782769	0.782188	0.905165	0.902612	0.900016	0.900493	0.907892	0.780897	0.910472	0.775181	0.904035	0.784942	0.907485	0.897562	0.908024	0.826823	0.828471	0.900875	0.829361	0.824423	0.904045	0.896702	0.905645	0.901215	0.912871	0.77645	0.804218	0.759232	0	0.682515	0.90122	0.902294	0.789357
Neofusicoccum parvum chrysovirus 1	0.907766	0.907754	0.908893	0.902276	0.897338	0.902986	0.857361	0.776355	0.898466	0.900201	0.906954	0.783978	0.779986	0.90468	0.516976	0.893772	0.77694	0.777525	0.912157	0.900854	0.90203	0.895502	0.909091	0.782283	0.908214	0.767902	0.904934	0.779258	0.90468	0.891637	0.905007	0.818163	0.820381	0.892354	0.817421	0.81853	0.897209	0.893772	0.905753	0.904471	0.910122	0.772502	0.796869	0.737961	0.682515	0	0.89901	0.89901	0.787424
Penicillium chrysogenum virus	0.866298	0.866471	0.866471	0.86118	0.853049	0.861923	0.90146	0.904632	0.791968	0.79321	0.839474	0.89356	0.895301	0.638573	0.896178	0.787696	0.89878	0.897694	0.810197	0.867389	0.645735	0.868478	0.866025	0.895517	0.792118	0.900509	0.709811	0.900496	0.637512	0.8604	0.87444	0.91003	0.911097	0.777522	0.904242	0.904242	0.622631	0.785331	0.634875	0.791045	0.678125	0.897242	0.921583	0.877058	0.90122	0.89901	0	0.119683	0.891932
Penicillium italicum chrysovirus	0.869565	0.868845	0.869438	0.864212	0.857546	0.861923	0.900885	0.904092	0.792556	0.791451	0.841158	0.894644	0.895847	0.637156	0.896724	0.788876	0.89878	0.89878	0.810755	0.867933	0.644305	0.869022	0.866025	0.896062	0.789757	0.900509	0.712505	0.901335	0.634628	0.862333	0.875028	0.909497	0.910564	0.775213	0.904778	0.904778	0.620951	0.787105	0.637002	0.789522	0.678798	0.898862	0.920095	0.878963	0.902294	0.89901	0.119683	0	0.89356
Penicillium janczewskii chrysovirus 1	0.900265	0.901174	0.902313	0.892771	0.887207	0.895491	0.832935	0.75805	0.886013	0.889415	0.894213	0.565434	0.747634	0.901087	0.789497	0.888983	0.752693	0.754483	0.888983	0.893362	0.896702	0.893362	0.916605	0.753629	0.899632	0.717797	0.893543	0.739394	0.903225	0.884597	0.906041	0.788646	0.791494	0.882227	0.79798	0.79234	0.895151	0.884055	0.900552	0.893869	0.899582	0.723013	0.763358	0.711568	0.789357	0.787424	0.891932	0.89356	0
Penicillium janczewskii chrysovirus 2	0.901488	0.901567	0.900419	0.894189	0.886281	0.898285	0.827781	0.692976	0.889366	0.892782	0.892915	0.737939	0.628036	0.900713	0.77811	0.881855	0.670552	0.670552	0.89727	0.898285	0.898466	0.900422	0.913997	0.710611	0.906849	0.743948	0.89253	0.757994	0.900173	0.893545	0.907993	0.787839	0.789564	0.891112	0.79896	0.795557	0.894549	0.880188	0.902332	0.901822	0.90297	0.735446	0.772049	0.70023	0.776235	0.777172	0.897482	0.898027	0.74159
Penicillium raistrickii chrysovirus 1	0.868478	0.871213	0.866471	0.864212	0.851243	0.861374	0.898008	0.897044	0.789611	0.791451	0.840597	0.89356	0.89202	0.636734	0.897815	0.788876	0.897694	0.89878	0.806647	0.870109	0.639274	0.869022	0.868313	0.891696	0.790348	0.898342	0.711159	0.90385	0.63318	0.8604	0.872675	0.907359	0.908429	0.7698	0.899402	0.902631	0.620109	0.788286	0.63658	0.791045	0.680811	0.896161	0.918605	0.875149	0.90283	0.897921	0.346514	0.339987	0.894102
Penicillium roseopurpureum chrysovirus 1	0.867389	0.864687	0.864687	0.859965	0.853049	0.856422	0.90318	0.900846	0.784282	0.796134	0.840036	0.896267	0.897482	0.636446	0.901082	0.788286	0.902571	0.902571	0.80908	0.863019	0.626888	0.863566	0.866025	0.895517	0.785608	0.898884	0.709136	0.899655	0.625161	0.856522	0.864986	0.909497	0.910564	0.772898	0.900479	0.903705	0.604753	0.785923	0.635584	0.78876	0.686151	0.897783	0.918605	0.880863	0.90122	0.896831	0.405866	0.399193	0.895726
Persea americana chrysovirus	0.860987	0.854113	0.86009	0.852415	0.844499	0.854406	0.908549	0.898738	0.843949	0.853056	0.604194	0.896355	0.891069	0.847062	0.910047	0.843149	0.893995	0.893995	0.853256	0.853855	0.83519	0.857703	0.874863	0.903758	0.857754	0.902256	0.832456	0.904234	0.843162	0.845899	0.863807	0.902553	0.903085	0.846383	0.899989	0.899989	0.841099	0.840334	0.839805	0.852543	0.847062	0.896136	0.916515	0.882541	0.91392	0.906422	0.836773	0.839603	0.89314
Pestalotiopsis theae chrysovirus 1	0.877144	0.875348	0.879049	0.868271	0.865123	0.873781	0.911181	0.90679	0.782461	0.79356	0.846319	0.900755	0.891909	0.801956	0.905098	0.776098	0.900113	0.898979	0.806919	0.877703	0.798832	0.880494	0.881176	0.90114	0.592991	0.904739	0.793208	0.89392	0.793017	0.87125	0.885887	0.905606	0.907288	0.609949	0.904943	0.906628	0.786221	0.775473	0.796511	0.699112	0.795072	0.907682	0.939422	0.897424	0.910927	0.905764	0.794106	0.794106	0.903004
Raphanus sativas chrysovirus 1	0.867785	0.87019	0.87019	0.859858	0.858395	0.869131	0.903802	0.907136	0.794381	0.805853	0.855252	0.903069	0.893989	0.78732	0.910458	0.793427	0.903453	0.903453	0.613096	0.869947	0.806572	0.871026	0.878948	0.900744	0.819911	0.91055	0.794303	0.90522	0.79615	0.859003	0.8767	0.897256	0.898342	0.789809	0.905463	0.906538	0.784206	0.796347	0.786161	0.805407	0.80105	0.907014	0.930459	0.888424	0.905314	0.91483	0.802798	0.802798	0.896596
Salado virus	0.619897	0.605693	0.611365	0.611969	0.580395	0.613649	0.902986	0.908388	0.876562	0.871175	0.855839	0.902378	0.89389	0.876647	0.910319	0.881858	0.905305	0.906365	0.874127	0.631606	0.874411	0.637246	0.79835	0.89668	0.885114	0.900623	0.869127	0.904386	0.878782	0.613652	0.676226	0.907795	0.909373	0.873462	0.90597	0.90439	0.871389	0.882154	0.87397	0.876531	0.878904	0.908871	0.914062	0.915034	0.903141	0.908824	0.871866	0.87349	0.898676
Shuangao chryso-like virus 1	0.61292	0.606506	0.60813	0.605775	0.586865	0.601132	0.905822	0.90627	0.877513	0.868878	0.849255	0.893895	0.896575	0.866837	0.901821	0.877882	0.909008	0.907952	0.868601	0.403473	0.872255	0.406785	0.770329	0.893997	0.882451	0.896889	0.857224	0.901948	0.862498	0.371585	0.546836	0.906741	0.908321	0.868627	0.901223	0.901751	0.85908	0.880434	0.866296	0.871725	0.868052	0.9031	0.911201	0.907595	0.904726	0.899786	0.86466	0.866298	0.894427
Soufli chryso-like virus	0.606317	0.602428	0.607319	0.602501	0.573851	0.601875	0.909212	0.903085	0.880194	0.872126	0.848153	0.894959	0.895502	0.870078	0.897006	0.877346	0.903183	0.904245	0.870765	0.288417	0.874411	0.323498	0.760759	0.889149	0.88405	0.896889	0.859504	0.894591	0.868459	0.158444	0.554768	0.902514	0.904102	0.868627	0.901223	0.898574	0.860319	0.880968	0.869539	0.868966	0.873434	0.908347	0.921175	0.907595	0.901024	0.898717	0.865753	0.867389	0.892829
Verticillium dahliae chrysovirus 1	0.872384	0.868845	0.865877	0.866776	0.851492	0.863714	0.912494	0.909404	0.797724	0.798146	0.8514	0.897871	0.895297	0.72111	0.90287	0.781736	0.897678	0.898218	0.7984	0.863714	0.733751	0.862079	0.89838	0.897137	0.801327	0.907988	0.593141	0.901284	0.724979	0.858023	0.872648	0.911017	0.911547	0.778755	0.908986	0.907923	0.719571	0.780551	0.72237	0.792933	0.707107	0.905985	0.939251	0.880863	0.902592	0.909404	0.735131	0.738828	0.900016
Xanthi chryso-like virus	0.608526	0.603246	0.607319	0.605775	0.576477	0.606317	0.910339	0.903616	0.879122	0.872126	0.845944	0.896023	0.896575	0.871694	0.899684	0.875738	0.903714	0.904775	0.870765	0.282146	0.873873	0.327619	0.765559	0.890768	0.882984	0.896355	0.859504	0.895412	0.870078	0.0970269	0.556515	0.902514	0.904102	0.869319	0.903336	0.900694	0.862174	0.8799	0.870078	0.869657	0.870747	0.909393	0.924005	0.905726	0.90367	0.898717	0.866298	0.867933	0.892829
Zea mays chrysovirus	0.857671	0.852311	0.857106	0.846212	0.841741	0.850485	0.900604	0.896479	0.842734	0.855236	0.666667	0.899888	0.891932	0.853105	0.913223	0.851483	0.892264	0.891181	0.848752	0.847704	0.84186	0.852148	0.865468	0.901522	0.851581	0.900986	0.834794	0.898107	0.849775	0.840556	0.863797	0.901288	0.901821	0.831209	0.90032	0.899252	0.842362	0.847563	0.84699	0.853913	0.850331	0.900192	0.913601	0.891461	0.911028	0.911636	0.83666	0.838934	0.897215
Zea mays chrysovirus 1	0.860743	0.852912	0.857704	0.849161	0.84358	0.851456	0.902313	0.898096	0.844995	0.857042	0.674446	0.90202	0.894102	0.859125	0.91428	0.854703	0.894427	0.893346	0.857617	0.848705	0.84705	0.852554	0.863234	0.902592	0.852853	0.902156	0.839451	0.900765	0.852902	0.841815	0.864114	0.902355	0.902888	0.834121	0.902454	0.901388	0.844255	0.8514	0.854069	0.855451	0.854871	0.901786	0.915059	0.891461	0.914092	0.912166	0.844922	0.847083	0.899888
[truncated: 13 more columns]

## Sheet: Chuviridae
	Kustavi chuvirus 2 FIN/VS-2018/17	Hattula chuvirus FIN/PP-2018/28-1	Kustavi chuvirus 1 FIN/VS-2018/17	Hattula chuvirus FIN/PP-2018/28-2	Hattula chuvirus FIN/KH-2018/29	Hattula chuvirus FIN/KP-2018/32	Hattula chuvirus FIN/KS-2018/35	Hattula chuvirus FIN/PP-2018/10-2	Hattula chuvirus FIN/PK-2018/74	Hattula chuvirus FIN/PP-2018/10-1	Hattula chuvirus FIN/L-2018/1-2	Hattula chuvirus FIN/L-2018/1-1	Hattula chuvirus FIN/L-2018/2	Hattula chuvirus FIN/EK-2018/40	Chuvirus Mos8Chu0	Amblyomma dissimile mivirus	Atrato Chu-like virus 1	Atrato Chu-like virus 2	Beihai barnacle virus 9	Beihai hermit crab virus 3	Blacklegged tick chuvirus-2	Blattodean chu-related virus OKIAV148	Bole Tick Virus 3	Cane toad-associated chuvirus	Changping Tick Virus 2	Changping Tick Virus 3	Changping mivirus	Chuviridae sp.	Coleopteran chu-related virus OKIAV127	Coleopteran chu-related virus OKIAV151	Culex mosquito virus 4	Culex mosquito virus 5	Dermapteran chu-related virus OKIAV142	Genoa virus	Grylloblattodean chu-related virus OKIAV120	Guangdong red-banded snake chuvirus-like virus	Hancheng leafhopper mivirus	Hebei mivirus 1	Hebei mivirus 2	Hebei mivirus 3	Hemipteran chu-related virus OKIAV138	Hemipteran chu-related virus OKIAV139	Hemipteran chu-related virus OKIAV140	Herr Frank virus 1	Hubei chuvirus-like virus 1	Hubei chuvirus-like virus 3	Hubei odonate virus 11	Hymenopteran chu-related virus OKIAV122	Hymenopteran chu-related virus OKIAV123
Kustavi chuvirus 2 FIN/VS-2018/17	0	NA	NA	0.563397	0.55922	0.563397	0.563397	NA	0.563397	0.563397	NA	0.558389	0.558389	NA	0.458993	0.872242	0.565884	0.851889	0.8693	0.904389	0.818793	NA	0.856013	NA	0.855236	0.856013	0.848528	0.825645	0.887625	0.818793	0.839181	0.840858	0.844182	0.848055	0.908054	0.806492	0.90627	0.851889	0.850963	0.861034	0.843917	0.837519	0.868888	0.80765	0.807801	0.784741	0.85944	0.946864	0.908893
Hattula chuvirus FIN/PP-2018/28-1	NA	0	NA	NA	0.119183	0.0753778	0.0753778	NA	0.0753778	0.0753778	0.226134	NA	0.226134	0.119183	0.583874	0.856905	0.543557	0.847791	0.883573	0.906442	0.85021	0.862701	0.85021	0.912603	0.845154	0.853564	0.8652	0.81475	0.930949	NA	0.827535	0.827078	0.853108	0.876682	0.88952	0.862701	0.904248	0.860233	0.859799	0.855236	0.886059	0.833333	0.863263	0.868091	0.826898	0.834431	0.868966	0.907669	0.913908
Kustavi chuvirus 1 FIN/VS-2018/17	NA	NA	0	0.533254	0.535472	0.533254	0.535472	NA	0.533254	0.533254	NA	0.528792	0.528792	NA	0.424376	0.782097	0.569776	0.791772	0.829347	0.854282	0.71956	0.673942	0.767354	NA	0.76071	0.775579	0.754008	0.728325	0.819076	0.743841	0.71956	0.722239	0.757367	0.767354	0.855363	0.766672	0.84494	0.754008	0.75328	0.770655	0.807641	0.78856	0.777214	0.769984	0.723079	0.728325	0.785335	0.824192	0.827251
Hattula chuvirus FIN/PP-2018/28-2	0.563397	NA	0.533254	0	0.0731762	0.0245588	0.0245588	0	0.0245588	0	NA	0.218284	0.215503	NA	0.61935	0.868334	0.639774	0.87427	0.891077	0.901785	0.838586	0.66608	0.861309	NA	0.862241	0.870145	0.858922	0.827958	0.823301	0.844191	0.83724	0.837782	0.857482	0.857985	0.903516	0.841334	0.904263	0.85816	0.857767	0.859921	0.815239	0.817336	0.793218	0.849094	0.840347	0.830574	0.871142	0.829711	0.90437
Hattula chuvirus FIN/KH-2018/29	0.55922	0.119183	0.535472	0.0731762	0	0.0829819	0.0874706	NA	0.0829819	0.0874706	0.214691	0.193606	0.197536	0.0491473	0.546463	0.820093	0.543445	0.82106	0.855158	0.883541	0.776651	0.777536	0.803783	0.898342	0.804458	0.8119	0.807443	0.771031	0.834274	0.751557	0.770261	0.770243	0.805096	0.816823	0.873672	0.803106	0.879442	0.805455	0.806018	0.808608	0.837148	0.811075	0.800414	0.812729	0.774699	0.771615	0.822206	0.868016	0.8759
Hattula chuvirus FIN/KP-2018/32	0.563397	0.0753778	0.533254	0.0245588	0.0829819	0	0.0300285	0	0.0300285	0.0258285	0.223831	0.218284	0.215495	0.0851257	0.60891	0.860005	0.618884	0.86323	0.889042	0.901457	0.835829	0.778351	0.853133	0.898342	0.852371	0.859835	0.852676	0.823	0.834274	0.83745	0.827797	0.82812	0.853195	0.855886	0.898017	0.843638	0.902915	0.851252	0.852595	0.853843	0.836064	0.811763	0.801152	0.852239	0.833167	0.828422	0.866164	0.868016	0.904413
Hattula chuvirus FIN/KS-2018/35	0.563397	0.0753778	0.535472	0.0245588	0.0874706	0.0300285	0	0	0.0300285	0.036527	0.223831	0.219661	0.216539	0.0851257	0.60928	0.860005	0.619613	0.863517	0.889042	0.901732	0.835829	0.778351	0.853133	0.898342	0.852371	0.859835	0.852676	0.822714	0.835269	0.837091	0.827797	0.82812	0.853195	0.855886	0.898017	0.843638	0.902915	0.851252	0.852595	0.853843	0.836064	0.811763	0.801152	0.852239	0.833167	0.828422	0.866164	0.868016	0.904413
Hattula chuvirus FIN/PP-2018/10-2	NA	NA	NA	0	NA	0	0	0	0	0	NA	0.245376	0.239983	NA	0.695912	0.905254	0.712638	0.936643	0.95604	0.940736	0.924211	NA	0.922266	NA	0.923823	0.927577	0.917581	0.911028	NA	0.918073	0.906033	0.909322	0.926277	0.912352	0.94462	0.896421	0.927393	0.916013	0.91576	0.921646	NA	1	NA	0.9156	0.907198	0.918657	0.930532	NA	0.93999
Hattula chuvirus FIN/PK-2018/74	0.563397	0.0753778	0.533254	0.0245588	0.0829819	0.0300285	0.0300285	0	0	0.0258285	0.223831	0.219661	0.216539	0.0851257	0.60891	0.860005	0.619249	0.863517	0.889042	0.901457	0.835829	0.778351	0.853133	0.898342	0.852371	0.860111	0.852676	0.822714	0.834274	0.837091	0.827797	0.82812	0.853195	0.855886	0.898017	0.843638	0.902915	0.851252	0.852595	0.853843	0.836064	0.811763	0.801152	0.852239	0.833167	0.828422	0.866164	0.868016	0.904413
Hattula chuvirus FIN/PP-2018/10-1	0.563397	0.0753778	0.533254	0	0.0874706	0.0258285	0.036527	0	0.0258285	0	0.228263	0.206394	0.209832	0.0851257	0.543194	0.831889	0.547296	0.835955	0.86512	0.888918	0.792152	0.778351	0.81891	0.898342	0.818625	0.828499	0.820747	0.781541	0.834274	0.773687	0.787005	0.78688	0.822606	0.827479	0.881671	0.817774	0.886713	0.819474	0.820463	0.823	0.836064	0.811736	0.801152	0.824251	0.790024	0.783449	0.837366	0.868016	0.883663
Hattula chuvirus FIN/L-2018/1-2	NA	0.226134	NA	NA	0.214691	0.223831	0.223831	NA	0.223831	0.228263	0	NA	0.0447661	0.214748	0.584265	0.846228	0.555533	0.842303	0.885283	0.910527	0.842665	0.856875	0.84783	0.897289	0.839946	0.846582	0.852464	0.823534	0.908514	0.751809	0.816926	0.816497	0.856349	0.868448	0.884426	0.865109	0.909996	0.847479	0.856441	0.854376	0.875159	0.818952	0.849148	0.87715	0.824975	0.831278	0.865411	0.904429	0.911342
Hattula chuvirus FIN/L-2018/1-1	0.558389	NA	0.528792	0.218284	0.193606	0.218284	0.219661	0.245376	0.219661	0.206394	NA	0	0.0347314	NA	0.618376	0.867596	0.639774	0.875042	0.890695	0.901411	0.837045	0.66608	0.859824	NA	0.86335	0.869779	0.860403	0.825653	0.825838	0.84494	0.834918	0.835459	0.855971	0.857241	0.903889	0.842886	0.90202	0.860017	0.860002	0.857318	0.81335	0.813973	0.793218	0.848329	0.840726	0.827495	0.871513	0.825897	0.90437
Hattula chuvirus FIN/L-2018/2	0.558389	0.226134	0.528792	0.215503	0.197536	0.215495	0.216539	0.239983	0.216539	0.209832	0.0447661	0.0347314	0	0.214228	0.607427	0.858893	0.617788	0.863804	0.887352	0.902008	0.833533	0.778351	0.852295	0.892744	0.853209	0.859835	0.853234	0.821283	0.836263	0.83745	0.825763	0.826081	0.850893	0.855053	0.898017	0.844786	0.901817	0.851812	0.85374	0.852168	0.834979	0.808195	0.800414	0.851392	0.832028	0.825553	0.866164	0.865171	0.904146
Hattula chuvirus FIN/EK-2018/40	NA	0.119183	NA	NA	0.0491473	0.0851257	0.0851257	NA	0.0851257	0.0851257	0.214748	NA	0.214228	0	0.583592	0.854516	0.553862	0.838708	0.881917	0.907162	0.840771	0.844944	0.84285	0.902095	0.83354	0.838433	0.852671	0.809998	0.902986	0.72111	0.817996	0.817506	0.850812	0.867453	0.883452	0.852272	0.902571	0.848294	0.847883	0.85016	0.875836	0.822977	0.847791	0.861034	0.826394	0.829434	0.85909	0.908195	0.909533
Chuvirus Mos8Chu0	0.458993	0.583874	0.424376	0.61935	0.546463	0.60891	0.60928	0.695912	0.60891	0.543194	0.584265	0.618376	0.607427	0.583592	0	0.859449	0.641813	0.864665	0.887753	0.900681	0.83236	0.782411	0.852854	0.888523	0.848169	0.863627	0.848439	0.824986	0.843186	0.835979	0.826053	0.828411	0.853482	0.849759	0.898912	0.845359	0.900168	0.847326	0.8503	0.849089	0.833348	0.815906	0.798195	0.847144	0.832598	0.833539	0.866997	0.874242	0.905139
Amblyomma dissimile mivirus	0.872242	0.856905	0.782097	0.868334	0.820093	0.860005	0.860005	0.905254	0.860005	0.831889	0.846228	0.867596	0.858893	0.854516	0.859449	0	0.864161	0.871302	0.891636	0.90204	0.855275	0.808457	0.781453	0.918815	0.776466	0.787035	0.776165	0.860227	0.844036	0.859017	0.850599	0.85327	0.814923	0.772244	0.901945	0.862215	0.903811	0.775864	0.776389	0.765673	0.793217	0.781394	0.748426	0.85616	0.851462	0.865206	0.859885	0.866455	0.903366
Atrato Chu-like virus 1	0.565884	0.543557	0.569776	0.639774	0.543445	0.618884	0.619613	0.712638	0.619249	0.547296	0.555533	0.639774	0.617788	0.553862	0.641813	0.864161	0	0.857102	0.889264	0.903059	0.828434	0.783221	0.8562	0.901127	0.851252	0.861348	0.848842	0.825852	0.846136	0.837198	0.835022	0.835074	0.857493	0.853385	0.897718	0.851071	0.901542	0.847326	0.849725	0.856627	0.832804	0.810576	0.798195	0.849978	0.829085	0.829085	0.861429	0.871418	0.905528
Atrato Chu-like virus 2	0.851889	0.847791	0.791772	0.87427	0.82106	0.86323	0.863517	0.936643	0.863517	0.835955	0.842303	0.875042	0.863804	0.838708	0.864665	0.871302	0.857102	0	0.873729	0.899926	0.856856	0.806305	0.864454	0.892765	0.868519	0.872629	0.865383	0.857196	0.834313	0.862382	0.860868	0.866534	0.872058	0.862383	0.899561	0.860436	0.89482	0.865383	0.866903	0.865027	0.837584	0.820039	0.811414	0.858272	0.849386	0.859262	0.874357	0.858001	0.898072
Beihai barnacle virus 9	0.8693	0.883573	0.829347	0.891077	0.855158	0.889042	0.889042	0.95604	0.889042	0.86512	0.885283	0.890695	0.887352	0.881917	0.887753	0.891636	0.889264	0.873729	0	0.913057	0.885132	0.863601	0.884153	0.905039	0.887426	0.892044	0.885346	0.894149	0.872647	0.8967	0.877014	0.882045	0.891235	0.883578	0.903839	0.879526	0.901579	0.885424	0.887723	0.882045	0.875	0.844991	0.853942	0.880494	0.889106	0.887625	0.889038	0.879152	0.909071
Beihai hermit crab virus 3	0.904389	0.906442	0.854282	0.901785	0.883541	0.901457	0.901732	0.940736	0.901457	0.888918	0.910527	0.901411	0.902008	0.907162	0.900681	0.90204	0.903059	0.899926	0.913057	0	0.903211	0.87672	0.902528	0.891592	0.905434	0.901061	0.902405	0.901286	0.801195	0.903908	0.90538	0.906679	0.904894	0.899972	0.899166	0.901251	0.873226	0.902681	0.903918	0.900853	0.89288	0.879276	0.874673	0.903938	0.903769	0.896842	0.905511	0.835147	0.881102
Blacklegged tick chuvirus-2	0.818793	0.85021	0.71956	0.838586	0.776651	0.835829	0.835829	0.924211	0.835829	0.792152	0.842665	0.837045	0.833533	0.840771	0.83236	0.855275	0.828434	0.856856	0.885132	0.903211	0	0.752323	0.834296	0.897527	0.833982	0.83801	0.84268	0.821823	0.845714	0.809709	0.834523	0.836805	0.838489	0.834095	0.899267	0.845932	0.895407	0.840875	0.841686	0.834208	0.805494	0.792392	0.763248	0.843236	0.812697	0.816205	0.837149	0.853118	0.889001
Blattodean chu-related virus OKIAV148	NA	0.862701	0.673942	0.66608	0.777536	0.778351	0.778351	NA	0.778351	0.778351	0.856875	0.66608	0.778351	0.844944	0.782411	0.808457	0.783221	0.806305	0.863601	0.87672	0.752323	0	0.777366	0.884965	0.781916	0.78223	0.785147	0.775413	0.819493	0.65317	0.774267	0.775921	0.773928	0.78626	0.861693	0.799328	0.859406	0.78434	0.78095	0.764245	0.813993	0.753855	0.752026	0.796196	0.785335	0.761061	0.77803	0.854423	0.861072
Bole Tick Virus 3	0.856013	0.85021	0.767354	0.861309	0.803783	0.853133	0.853133	0.922266	0.853133	0.81891	0.84783	0.859824	0.852295	0.84285	0.852854	0.781453	0.8562	0.864454	0.884153	0.902528	0.834296	0.777366	0	0.894143	0.700667	0.786159	0.705955	0.851817	0.850761	0.847923	0.849473	0.851846	0.80157	0.732334	0.903568	0.859407	0.900702	0.705296	0.709293	0.730361	0.784598	0.766854	0.724834	0.852391	0.837139	0.848394	0.851652	0.872031	0.904193
Cane toad-associated chuvirus	NA	0.912603	NA	NA	0.898342	0.898342	0.898342	NA	0.898342	0.898342	0.897289	NA	0.892744	0.902095	0.888523	0.918815	0.901127	0.892765	0.905039	0.891592	0.897527	0.884965	0.894143	0	0.888146	0.882716	0.893858	0.902671	0.930513	0.847791	0.903137	0.914732	0.892143	0.906827	0.897109	0.90428	0.910609	0.893858	0.893571	0.894143	0.90103	0.873823	0.873285	0.900337	0.881443	0.892171	0.914991	0.904038	0.916246
Changping Tick Virus 2	0.855236	0.845154	0.76071	0.862241	0.804458	0.852371	0.852371	0.923823	0.852371	0.818625	0.839946	0.86335	0.853209	0.83354	0.848169	0.776466	0.851252	0.868519	0.887426	0.905434	0.833982	0.781916	0.700667	0.888146	0	0.780189	0.606092	0.841707	0.843888	0.849019	0.842581	0.844663	0.797287	0.742576	0.89728	0.85226	0.899984	0.604943	0.608479	0.734974	0.775764	0.757923	0.715798	0.851051	0.836942	0.845554	0.850681	0.867317	0.900261
Changping Tick Virus 3	0.856013	0.853564	0.775579	0.870145	0.8119	0.859835	0.859835	0.927577	0.860111	0.828499	0.846582	0.869779	0.859835	0.838433	0.863627	0.787035	0.861348	0.872629	0.892044	0.901061	0.83801	0.78223	0.786159	0.882716	0.780189	0	0.778136	0.852125	0.843888	0.854411	0.85588	0.859935	0.819735	0.767823	0.90378	0.858559	0.903189	0.780189	0.781923	0.778842	0.790928	0.771858	0.731695	0.861339	0.842188	0.851573	0.854969	0.87146	0.900703
Changping mivirus	0.848528	0.8652	0.754008	0.858922	0.807443	0.852676	0.852676	0.917581	0.852676	0.820747	0.852464	0.860403	0.853234	0.852671	0.848439	0.776165	0.848842	0.865383	0.885346	0.902405	0.84268	0.785147	0.705955	0.893858	0.606092	0.778136	0	0.845154	0.837952	0.849798	0.843198	0.845848	0.799688	0.749438	0.899059	0.854534	0.902448	0.159719	0.160204	0.74445	0.781575	0.746429	0.708355	0.849347	0.840317	0.843957	0.849555	0.866169	0.900668
Chuviridae sp.	0.825645	0.81475	0.728325	0.827958	0.771031	0.823	0.822714	0.911028	0.822714	0.781541	0.823534	0.825653	0.821283	0.809998	0.824986	0.860227	0.825852	0.857196	0.894149	0.901286	0.821823	0.775413	0.851817	0.902671	0.841707	0.852125	0.845154	0	0.850963	0.822101	0.824575	0.828377	0.85119	0.850207	0.892586	0.849821	0.907645	0.844794	0.847407	0.845675	0.826247	0.800625	0.785795	0.853471	0.820623	0.818493	0.855186	0.8629	0.89448
Coleopteran chu-related virus OKIAV127	0.887625	0.930949	0.819076	0.823301	0.834274	0.834274	0.835269	NA	0.834274	0.834274	0.908514	0.825838	0.836263	0.902986	0.843186	0.844036	0.846136	0.834313	0.872647	0.801195	0.845714	0.819493	0.850761	0.930513	0.843888	0.843888	0.837952	0.850963	0	0.848612	0.854925	0.853689	0.851469	0.848803	0.846148	0.839935	0.666667	0.838944	0.838354	0.848803	0.861201	0.853953	0.85998	0.838944	0.848372	0.833278	0.85103	0.672534	0.664211
Coleopteran chu-related virus OKIAV151	0.818793	NA	0.743841	0.844191	0.751557	0.83745	0.837091	0.918073	0.837091	0.773687	0.751809	0.84494	0.83745	0.72111	0.835979	0.859017	0.837198	0.862382	0.8967	0.903908	0.809709	0.65317	0.847923	0.847791	0.849019	0.854411	0.849798	0.822101	0.848612	0	0.83431	0.833364	0.844391	0.851277	0.90253	0.850317	0.90253	0.846913	0.847219	0.844598	0.793906	0.78579	0.763121	0.848901	0.821305	0.802389	0.852642	0.822703	0.898048
Culex mosquito virus 4	0.839181	0.827535	0.71956	0.83724	0.770261	0.827797	0.827797	0.906033	0.827797	0.787005	0.816926	0.834918	0.825763	0.817996	0.826053	0.850599	0.835022	0.860868	0.877014	0.90538	0.834523	0.774267	0.849473	0.903137	0.842581	0.85588	0.843198	0.824575	0.854925	0.83431	0	0.324782	0.847085	0.851051	0.902505	0.84958	0.902843	0.843153	0.845196	0.848528	0.81594	0.793604	0.772462	0.852985	0.825776	0.822556	0.847934	0.869024	0.897431
Culex mosquito virus 5	0.840858	0.827078	0.722239	0.837782	0.770243	0.82812	0.82812	0.909322	0.82812	0.78688	0.816497	0.835459	0.826081	0.817506	0.828411	0.85327	0.835074	0.866534	0.882045	0.906679	0.836805	0.775921	0.851846	0.914732	0.844663	0.859935	0.845848	0.828377	0.853689	0.833364	0.324782	0	0.849527	0.852571	0.904263	0.852357	0.903312	0.84495	0.847041	0.850326	0.818914	0.796569	0.773682	0.853662	0.827846	0.823451	0.852026	0.870614	0.897602
Dermapteran chu-related virus OKIAV142	0.844182	0.853108	0.757367	0.857482	0.805096	0.853195	0.853195	0.926277	0.853195	0.822606	0.856349	0.855971	0.850893	0.850812	0.853482	0.814923	0.857493	0.872058	0.891235	0.904894	0.838489	0.773928	0.80157	0.892143	0.797287	0.819735	0.799688	0.85119	0.851469	0.844391	0.847085	0.849527	0	0.79502	0.896952	0.859891	0.905958	0.800587	0.800966	0.789312	0.787839	0.754287	0.704172	0.86014	0.8375	0.843383	0.855392	0.862593	0.90125
Genoa virus	0.848055	0.876682	0.767354	0.857985	0.816823	0.855886	0.855886	0.912352	0.855886	0.827479	0.868448	0.857241	0.855053	0.867453	0.849759	0.772244	0.853385	0.862383	0.883578	0.899972	0.834095	0.78626	0.732334	0.906827	0.742576	0.767823	0.749438	0.850207	0.848803	0.851277	0.851051	0.852571	0.79502	0	0.896751	0.861457	0.902194	0.749438	0.750139	0.716273	0.786329	0.764601	0.708773	0.859519	0.843038	0.846152	0.85372	0.879974	0.907265
Grylloblattodean chu-related virus OKIAV120	0.908054	0.88952	0.855363	0.903516	0.873672	0.898017	0.898017	0.94462	0.898017	0.881671	0.884426	0.903889	0.898017	0.883452	0.898912	0.901945	0.897718	0.899561	0.903839	0.899166	0.899267	0.861693	0.903568	0.897109	0.89728	0.90378	0.899059	0.892586	0.846148	0.90253	0.902505	0.904263	0.896952	0.896751	0	0.895213	0.886123	0.899651	0.899665	0.898305	0.881176	0.886405	0.861357	0.892494	0.892228	0.893472	0.896894	0.853175	0.883715
Guangdong red-banded snake chuvirus-like virus	0.806492	0.862701	0.766672	0.841334	0.803106	0.843638	0.843638	0.896421	0.843638	0.817774	0.865109	0.842886	0.844786	0.852272	0.845359	0.862215	0.851071	0.860436	0.879526	0.901251	0.845932	0.799328	0.859407	0.90428	0.85226	0.858559	0.854534	0.849821	0.839935	0.850317	0.84958	0.852357	0.859891	0.861457	0.895213	0	0.894315	0.854818	0.855108	0.852958	0.838406	0.818672	0.798745	0.714766	0.833341	0.849963	0.85731	0.863868	0.896937
Hancheng leafhopper mivirus	0.90627	0.904248	0.84494	0.904263	0.879442	0.902915	0.902915	0.927393	0.902915	0.886713	0.909996	0.90202	0.901817	0.902571	0.900168	0.903811	0.901542	0.89482	0.901579	0.873226	0.895407	0.859406	0.900702	0.910609	0.899984	0.903189	0.902448	0.907645	0.666667	0.90253	0.902843	0.903312	0.905958	0.902194	0.886123	0.894315	0	0.902175	0.901476	0.903362	0.883754	0.872448	0.868066	0.896764	0.899346	0.897444	0.905033	0.720826	0.786291
Hebei mivirus 1	0.851889	0.860233	0.754008	0.85816	0.805455	0.851252	0.851252	0.916013	0.851252	0.819474	0.847479	0.860017	0.851812	0.848294	0.847326	0.775864	0.847326	0.865383	0.885424	0.902681	0.840875	0.78434	0.705296	0.893858	0.604943	0.780189	0.159719	0.844794	0.838944	0.846913	0.843153	0.84495	0.800587	0.749438	0.899651	0.854818	0.902175	0	0.0436021	0.743193	0.782154	0.748999	0.709186	0.849631	0.838912	0.843311	0.848991	0.865594	0.90053
Hebei mivirus 2	0.850963	0.859799	0.75328	0.857767	0.806018	0.852595	0.852595	0.91576	0.852595	0.820463	0.856441	0.860002	0.85374	0.847883	0.8503	0.776389	0.849725	0.866903	0.887723	0.903918	0.841686	0.78095	0.709293	0.893571	0.608479	0.781923	0.160204	0.847407	0.838354	0.847219	0.845196	0.847041	0.800966	0.750139	0.899665	0.855108	0.901476	0.0436021	0	0.745356	0.781833	0.748512	0.709196	0.849788	0.842248	0.844169	0.849708	0.861337	0.900077
Hebei mivirus 3	0.861034	0.855236	0.770655	0.859921	0.808608	0.853843	0.853843	0.921646	0.853843	0.823	0.854376	0.857318	0.852168	0.85016	0.849089	0.765673	0.856627	0.865027	0.882045	0.900853	0.834208	0.764245	0.730361	0.894143	0.734974	0.778842	0.74445	0.845675	0.848803	0.844598	0.848528	0.850326	0.789312	0.716273	0.898305	0.852958	0.903362	0.743193	0.745356	0	0.788057	0.76523	0.71292	0.848494	0.839257	0.844753	0.850914	0.866886	0.903947
Hemipteran chu-related virus OKIAV138	0.843917	0.886059	0.807641	0.815239	0.837148	0.836064	0.836064	NA	0.836064	0.836064	0.875159	0.81335	0.834979	0.875836	0.833348	0.793217	0.832804	0.837584	0.875	0.89288	0.805494	0.813993	0.784598	0.90103	0.775764	0.790928	0.781575	0.826247	0.861201	0.793906	0.81594	0.818914	0.787839	0.786329	0.881176	0.838406	0.883754	0.782154	0.781833	0.788057	0	0.730677	0.761624	0.830152	0.820189	0.814644	0.828709	0.877484	0.879732
Hemipteran chu-related virus OKIAV139	0.837519	0.833333	0.78856	0.817336	0.811075	0.811763	0.811763	1	0.811763	0.811736	0.818952	0.813973	0.808195	0.822977	0.815906	0.781394	0.810576	0.820039	0.844991	0.879276	0.792392	0.753855	0.766854	0.873823	0.757923	0.771858	0.746429	0.800625	0.853953	0.78579	0.793604	0.796569	0.754287	0.764601	0.886405	0.818672	0.872448	0.748999	0.748512	0.76523	0.730677	0	0.757604	0.824762	0.800625	0.79542	0.818259	0.868232	0.872872
Hemipteran chu-related virus OKIAV140	0.868888	0.863263	0.777214	0.793218	0.800414	0.801152	0.801152	NA	0.801152	0.801152	0.849148	0.793218	0.800414	0.847791	0.798195	0.748426	0.798195	0.811414	0.853942	0.874673	0.763248	0.752026	0.724834	0.873285	0.715798	0.731695	0.708355	0.785795	0.85998	0.763121	0.772462	0.773682	0.704172	0.708773	0.861357	0.798745	0.868066	0.709186	0.709196	0.71292	0.761624	0.757604	0	0.788205	0.772154	0.779302	0.808748	0.855596	0.860383
Herr Frank virus 1	0.80765	0.868091	0.769984	0.849094	0.812729	0.852239	0.852239	0.9156	0.852239	0.824251	0.87715	0.848329	0.851392	0.861034	0.847144	0.85616	0.849978	0.858272	0.880494	0.903938	0.843236	0.796196	0.852391	0.900337	0.851051	0.861339	0.849347	0.853471	0.838944	0.848901	0.852985	0.853662	0.86014	0.859519	0.892494	0.714766	0.896764	0.849631	0.849788	0.848494	0.830152	0.824762	0.788205	0	0.832448	0.847632	0.854083	0.861875	0.897625
Hubei chuvirus-like virus 1	0.807801	0.826898	0.723079	0.840347	0.774699	0.833167	0.833167	0.907198	0.833167	0.790024	0.824975	0.840726	0.832028	0.826394	0.832598	0.851462	0.829085	0.849386	0.889106	0.903769	0.812697	0.785335	0.837139	0.881443	0.836942	0.842188	0.840317	0.820623	0.848372	0.821305	0.825776	0.827846	0.8375	0.843038	0.892228	0.833341	0.899346	0.838912	0.842248	0.839257	0.820189	0.800625	0.772154	0.832448	0	0.805142	0.84191	0.859303	0.896732
Hubei chuvirus-like virus 3	0.784741	0.834431	0.728325	0.830574	0.771615	0.828422	0.828422	0.918657	0.828422	0.783449	0.831278	0.827495	0.825553	0.829434	0.833539	0.865206	0.829085	0.859262	0.887625	0.896842	0.816205	0.761061	0.848394	0.892171	0.845554	0.851573	0.843957	0.818493	0.833278	0.802389	0.822556	0.823451	0.843383	0.846152	0.893472	0.849963	0.897444	0.843311	0.844169	0.844753	0.814644	0.79542	0.779302	0.847632	0.805142	0	0.855207	0.860002	0.897505
Hubei odonate virus 11	0.85944	0.868966	0.785335	0.871142	0.822206	0.866164	0.866164	0.930532	0.866164	0.837366	0.865411	0.871513	0.866164	0.85909	0.866997	0.859885	0.861429	0.874357	0.889038	0.905511	0.837149	0.77803	0.851652	0.914991	0.850681	0.854969	0.849555	0.855186	0.85103	0.852642	0.847934	0.852026	0.855392	0.85372	0.896894	0.85731	0.905033	0.848991	0.849708	0.850914	0.828709	0.818259	0.808748	0.854083	0.84191	0.855207	0	0.86804	0.901354
Hymenopteran chu-related virus OKIAV122	0.946864	0.907669	0.824192	0.829711	0.868016	0.868016	0.868016	NA	0.868016	0.868016	0.904429	0.825897	0.865171	0.908195	0.874242	0.866455	0.871418	0.858001	0.879152	0.835147	0.853118	0.854423	0.872031	0.904038	0.867317	0.87146	0.866169	0.8629	0.672534	0.822703	0.869024	0.870614	0.862593	0.879974	0.853175	0.863868	0.720826	0.865594	0.861337	0.866886	0.877484	0.868232	0.855596	0.861875	0.859303	0.860002	0.86804	0	0.347912
Hymenopteran chu-related virus OKIAV123	0.908893	0.913908	0.827251	0.90437	0.8759	0.904413	0.904413	0.93999	0.904413	0.883663	0.911342	0.90437	0.904146	0.909533	0.905139	0.903366	0.905528	0.898072	0.909071	0.881102	0.889001	0.861072	0.904193	0.916246	0.900261	0.900703	0.900668	0.89448	0.664211	0.898048	0.897431	0.897602	0.90125	0.907265	0.883715	0.896937	0.786291	0.90053	0.900077	0.903947	0.879732	0.872872	0.860383	0.897625	0.896732	0.897505	0.901354	0.347912	0
Hymenopteran chu-related virus OKIAV124	0.908893	0.906103	0.827251	0.890597	0.87625	0.893641	0.893641	0.937171	0.893641	0.885146	0.909996	0.892035	0.894951	0.905512	0.901144	0.895085	0.898867	0.891123	0.905182	0.870194	0.889581	0.853681	0.894362	0.909484	0.895472	0.889496	0.890235	0.891957	0.655544	0.890684	0.897205	0.897087	0.89389	0.898153	0.881837	0.896258	0.774259	0.890892	0.889503	0.898416	0.882319	0.868978	0.863807	0.886947	0.889159	0.889553	0.901772	0.55959	0.635776
Hymenopteran chu-related virus OKIAV125	0.910486	0.917011	0.828775	0.899597	0.875473	0.90122	0.90122	0.935215	0.901488	0.884105	0.916331	0.898507	0.900414	0.914868	0.904631	0.89962	0.909287	0.895834	0.908799	0.876997	0.892512	0.852938	0.900173	0.914897	0.900005	0.900182	0.898531	0.897984	0.672766	0.897648	0.898562	0.8982	0.900973	0.904338	0.892058	0.901575	0.786769	0.897573	0.896981	0.89807	0.880768	0.869525	0.867898	0.896276	0.899149	0.901223	0.904877	0.589388	0.677673
Hymenopteran chu-related virus OKIAV126	0.923133	0.898231	0.828775	0.900754	0.872458	0.899161	0.899161	0.930415	0.899161	0.883051	0.900231	0.900754	0.898624	0.897415	0.902572	0.895293	0.902424	0.88778	0.911921	0.879527	0.892836	0.847721	0.898053	0.91084	0.901925	0.898882	0.897498	0.899346	0.658032	0.896038	0.898337	0.89985	0.898205	0.899299	0.892947	0.899114	0.789076	0.895726	0.895094	0.898925	0.88025	0.875095	0.861069	0.89827	0.894374	0.897344	0.903607	0.642244	0.734348
Hymenopteran chu-related virus OKIAV146	0.808407	NA	0.736985	0.838983	0.757972	0.83369	0.83369	0.899346	0.83369	0.784314	0.632456	0.839743	0.834058	0.534522	0.833771	0.85361	0.832333	0.855169	0.884877	0.900926	0.82394	0.698979	0.849955	0.801784	0.84403	0.852223	0.84164	0.829993	0.838749	0.831418	0.845311	0.845467	0.843653	0.840486	0.895859	0.84104	0.894997	0.840802	0.84038	0.83938	0.80035	0.791962	0.758213	0.840797	0.782036	0.830355	0.844687	0.849533	0.900836
Hymenopteran chu-related virus OKIAV147	0.820512	0.828619	0.736985	0.842558	0.781228	0.835183	0.835183	0.919618	0.835467	0.79383	0.829156	0.84028	0.832906	0.832276	0.828888	0.866984	0.836972	0.866881	0.887437	0.906442	0.843343	0.793374	0.85021	0.896946	0.852955	0.85554	0.853005	0.840464	0.845435	0.853149	0.838818	0.840869	0.85463	0.849448	0.900044	0.853983	0.906154	0.852676	0.85519	0.849759	0.819265	0.808013	0.78458	0.855194	0.82816	0.837871	0.862011	0.869718	0.902042
Imjin River virus 1	0.843721	0.817081	0.717794	0.836467	0.769225	0.827216	0.827216	0.912598	0.827216	0.785245	0.815637	0.835692	0.826344	0.810471	0.821094	0.853735	0.830694	0.862324	0.879613	0.906746	0.832496	0.766818	0.847479	0.903137	0.847151	0.852212	0.842912	0.826606	0.85298	0.834672	0.421735	0.437018	0.84943	0.851902	0.902803	0.851887	0.902022	0.842581	0.844903	0.848244	0.812594	0.79421	0.781568	0.853556	0.822272	0.821386	0.847934	0.869024	0.896627
Karukera tick virus	0.851427	0.868496	0.752323	0.855926	0.80794	0.851812	0.851812	0.920707	0.851812	0.820747	0.85742	0.857044	0.851812	0.858471	0.849011	0.776767	0.850693	0.866525	0.888568	0.902957	0.837436	0.78434	0.701993	0.89528	0.600325	0.777488	0.422577	0.847032	0.844873	0.848318	0.841147	0.843229	0.805661	0.748506	0.899355	0.855385	0.902175	0.416497	0.418216	0.738779	0.779836	0.756655	0.719901	0.851051	0.838912	0.840499	0.850681	0.869608	0.897565
Lampyris noctiluca chuvirus-like virus 1	0.807801	0.848055	0.728325	0.84068	0.78134	0.837678	0.837678	0.927613	0.837395	0.795678	0.846212	0.841058	0.837395	0.847021	0.839058	0.862231	0.834563	0.865883	0.887694	0.902059	0.819913	0.786143	0.848134	0.900602	0.842734	0.855203	0.845916	0.821964	0.830282	0.807573	0.821038	0.825776	0.841383	0.847203	0.894187	0.857518	0.896806	0.844993	0.845609	0.852115	0.822397	0.805032	0.77551	0.848619	0.809983	0.751715	0.849837	0.862154	0.897104
Leveillula taurica associated chu-like virus 1	0.857593	0.886059	0.807641	0.87768	0.843115	0.876553	0.876553	0.936394	0.876279	0.852951	0.88258	0.875104	0.874636	0.875642	0.869962	0.837428	0.870514	0.876031	0.896085	0.912136	0.851455	0.824192	0.831765	0.902095	0.828512	0.847268	0.832028	0.865128	0.861201	0.873299	0.863776	0.867011	0.83698	0.833823	0.908546	0.875297	0.907953	0.832511	0.83288	0.828853	0.0300421	0.736171	0.761624	0.863571	0.865613	0.862623	0.86991	0.88198	0.913495
Lishi spider virus 1	0.802538	0.813592	0.72658	0.832109	0.764585	0.824541	0.824541	0.909027	0.824541	0.782299	0.806226	0.830205	0.821103	0.806982	0.825671	0.850053	0.826345	0.859777	0.886648	0.89877	0.820468	0.775905	0.840597	0.897218	0.845154	0.846815	0.840497	0.815156	0.82659	0.801179	0.817766	0.821284	0.841866	0.84936	0.892288	0.8475	0.896783	0.84152	0.844337	0.846029	0.822397	0.784842	0.76909	0.849337	0.797778	0.796175	0.841519	0.860026	0.895227
Megalopteran chu-related virus OKIAV119	0.903642	0.91576	0.883033	0.923473	0.892039	0.91693	0.91693	0.960892	0.91693	0.897121	0.906069	0.922009	0.915564	0.914253	0.91693	0.916537	0.911727	0.905669	0.916966	0.907223	0.906198	0.881754	0.912551	0.910299	0.909898	0.911584	0.909073	0.913506	0.858962	0.907993	0.910838	0.911667	0.914509	0.90948	0.818792	0.907878	0.909038	0.909898	0.911046	0.912275	0.885955	0.879379	0.871202	0.910291	0.908179	0.909954	0.913563	0.872542	0.906589
Megalopteran chu-related virus OKIAV130	NA	0.881642	0.806478	0.801119	0.843006	0.843006	0.843006	NA	0.843006	0.843006	0.886713	0.798786	0.844009	0.883348	0.851991	0.849007	0.84801	0.838463	0.873285	0.825859	0.842875	0.83056	0.853706	0.900505	0.853706	0.837672	0.853706	0.84643	0.639959	0.813592	0.851271	0.855423	0.853165	0.844724	0.85006	0.847164	0.717946	0.853706	0.853436	0.845727	0.857143	0.855473	0.847756	0.842424	0.839578	0.844009	0.851991	0.692586	0.694929
Mivirus sp.	0.849743	0.863548	0.752323	0.858532	0.806947	0.852092	0.852092	0.917581	0.852092	0.820323	0.85122	0.860017	0.85265	0.851214	0.847888	0.775864	0.848169	0.865669	0.884851	0.901578	0.842018	0.783533	0.705955	0.893858	0.604943	0.777488	0.0913717	0.844794	0.837952	0.848668	0.843439	0.845809	0.799688	0.749127	0.89817	0.854818	0.902175	0.150756	0.151042	0.743508	0.782154	0.747072	0.708355	0.848778	0.839755	0.843873	0.849555	0.866169	0.90053
Neuropteran chu-related virus OKIAV150	0.798369	NA	0.749873	0.801047	0.751718	0.801047	0.801047	0.916698	0.801047	0.789222	NA	0.800358	0.800358	NA	0.799669	0.824648	0.793441	0.847689	0.877009	0.90045	0.778005	0.675909	0.813087	NA	0.802573	0.81899	0.803954	0.783653	0.850339	0.738752	0.8008	0.802375	0.804114	0.811269	0.875231	0.813076	0.894927	0.803264	0.803219	0.809214	0.782368	0.784696	0.77612	0.815816	0.757906	0.750597	0.820322	0.84865	0.886046
Orthopteran chu-related virus OKIAV116	0.889123	0.870388	0.871489	0.873285	0.868835	0.868835	0.868835	NA	0.868835	0.868835	0.879049	0.871355	0.867231	0.882843	0.869636	0.874195	0.871236	0.860841	0.883395	0.867619	0.86442	0.851757	0.87085	0.920358	0.875224	0.882005	0.869636	0.859029	0.86006	0.870079	0.876997	0.876019	0.87424	0.878037	0.748666	0.862171	0.865431	0.868033	0.867237	0.863603	0.870461	0.870048	0.87424	0.864002	0.867429	0.864013	0.877425	0.860271	0.86146
Orthopteran chu-related virus OKIAV152	0.797241	0.800641	0.72658	0.841972	0.768518	0.829263	0.829263	0.919866	0.829263	0.786524	0.791394	0.841594	0.82812	0.797306	0.82896	0.860437	0.832883	0.857493	0.892171	0.904289	0.823479	0.778351	0.842405	0.895533	0.843017	0.849342	0.848718	0.81861	0.843902	0.807316	0.830276	0.833205	0.84474	0.839533	0.901425	0.849821	0.900672	0.847246	0.849069	0.842771	0.81853	0.797614	0.790289	0.849837	0.797724	0.78789	0.850166	0.863459	0.896866
Panonychus citri mivirus	NA	0.847486	0.75306	0.76484	0.786968	0.786968	0.786968	NA	0.786968	0.786968	0.829682	0.762252	0.784557	0.830551	0.784557	0.802955	0.772393	0.821811	0.843249	0.874664	0.754147	0.760755	0.786968	0.853966	0.783349	0.776062	0.777282	0.793362	0.851279	0.761812	0.771663	0.775328	0.770166	0.773618	0.867409	0.80829	0.862233	0.776062	0.776313	0.776062	0.816497	0.80119	0.769177	0.795224	0.76971	0.769937	0.789371	0.867378	0.872769
Phasmatodean chu-related virus OKIAV118	0.921714	0.906069	0.880161	0.908695	0.889045	0.905958	0.905958	0.93039	0.905958	0.896183	0.911107	0.910216	0.907209	0.905496	0.907209	0.90948	0.905645	0.900908	0.902036	0.897306	0.901094	0.86338	0.901388	0.882154	0.910384	0.905048	0.904762	0.900094	0.864086	0.905985	0.90123	0.903211	0.905052	0.905846	0.795479	0.901506	0.902475	0.904449	0.905105	0.900638	0.893957	0.889161	0.877687	0.896139	0.897081	0.902391	0.904705	0.855956	0.898609
Phasmatodean chu-related virus OKIAV1344	0.912282	NA	0.897758	0.892446	0.892446	0.892446	0.892446	NA	0.892446	0.892446	NA	0.889964	0.889964	NA	0.88872	0.888194	0.884978	0.890693	0.894922	0.885517	0.888458	0.890277	0.893928	NA	0.900617	0.885418	0.893184	0.872085	0.899898	0.879964	0.889964	0.889705	0.892932	0.904086	0.756138	0.883328	0.891939	0.891939	0.892424	0.875298	0.892168	0.898146	0.891133	0.880786	0.883452	0.883452	0.897391	0.88752	0.876863
Sanxia atyid shrimp virus 4	0.816497	0.861464	0.773282	0.849625	0.815846	0.851934	0.851934	0.906619	0.851934	0.824504	0.875317	0.847338	0.850244	0.861034	0.852215	0.869097	0.850808	0.864514	0.880736	0.909179	0.854905	0.807332	0.864285	0.887019	0.857023	0.863448	0.860177	0.85816	0.841336	0.853061	0.852673	0.854774	0.858425	0.860238	0.898945	0.784981	0.903737	0.861222	0.860238	0.858129	0.841378	0.817679	0.807221	0.776502	0.833245	0.852188	0.866861	0.868173	0.898789
Shuangao lacewing virus	0.9195	0.908966	0.84285	0.905966	0.87948	0.903365	0.903365	0.92822	0.903365	0.890198	0.904954	0.904841	0.901901	0.907036	0.90049	0.903657	0.906233	0.897754	0.913867	0.892772	0.899234	0.855848	0.903149	0.915909	0.900379	0.903072	0.903603	0.899873	0.752626	0.9003	0.908412	0.909325	0.897346	0.90328	0.898624	0.900426	0.852019	0.903603	0.903628	0.900983	0.877636	0.87122	0.860177	0.895554	0.903004	0.902153	0.904161	0.780341	0.852002
Sichuan mosquito mivirus	0.9195	0.908461	0.84285	0.905966	0.884354	0.905139	0.905139	0.92822	0.905139	0.89325	0.913467	0.904841	0.903752	0.908401	0.902414	0.903445	0.907583	0.896961	0.914011	0.894049	0.899326	0.86433	0.90385	0.913112	0.901161	0.904332	0.905066	0.901627	0.752626	0.9003	0.908267	0.909134	0.897776	0.905421	0.898927	0.901089	0.853644	0.905066	0.904664	0.900723	0.878929	0.87122	0.860177	0.896396	0.905285	0.903982	0.904179	0.786649	0.851995
Soybean thrips chu-like virus 1	0.832441	0.823446	0.723079	0.838077	0.772031	0.828079	0.828079	0.915864	0.828079	0.785544	0.821584	0.837694	0.828366	0.82047	0.829497	0.860233	0.828079	0.865454	0.889616	0.909919	0.822833	0.778845	0.844832	0.900525	0.84225	0.848237	0.840367	0.827528	0.843339	0.84079	0.836774	0.837402	0.843287	0.846886	0.905439	0.85403	0.907281	0.838281	0.840185	0.843009	0.818159	0.799038	0.783076	0.851224	0.818127	0.827485	0.847376	0.87464	0.904416
Suffolk virus	0.847579	0.87014	0.75904	0.854936	0.817805	0.85422	0.85422	0.911322	0.85422	0.827082	0.868767	0.856423	0.856164	0.861727	0.853107	0.765537	0.855609	0.877145	0.888854	0.903934	0.834672	0.781421	0.734092	0.894143	0.735018	0.773575	0.751608	0.854563	0.842901	0.845506	0.849631	0.851434	0.796223	0.696189	0.906327	0.864481	0.901748	0.750058	0.750775	0.70546	0.781124	0.757018	0.717043	0.863722	0.843038	0.847826	0.858248	0.875444	0.904949
Tacheng Tick Virus 4	0.835467	0.858132	0.754967	0.857838	0.798775	0.851207	0.851207	0.933053	0.851207	0.813653	0.848378	0.857838	0.850357	0.848294	0.854601	0.863438	0.846296	0.840047	0.871582	0.898802	0.842312	0.782009	0.857758	0.897253	0.856011	0.864006	0.859666	0.842211	0.845154	0.84089	0.85041	0.853948	0.858713	0.852777	0.895501	0.848655	0.892143	0.859946	0.861801	0.854265	0.834034	0.810966	0.786149	0.848241	0.843495	0.844707	0.870448	0.856349	0.888292
Turkana Chu-like virus	0.713074	0.726918	0.654393	0.762711	0.68497	0.75221	0.752517	0.855683	0.751903	0.694175	0.728912	0.764339	0.75221	0.727508	0.755536	0.866572	0.754488	0.856272	0.890893	0.903016	0.824865	0.765213	0.850857	0.89527	0.856698	0.858843	0.850667	0.818683	0.827276	0.843297	0.830096	0.829265	0.854358	0.855614	0.901646	0.845236	0.901388	0.84894	0.85164	0.852373	0.832804	0.808791	0.798195	0.845846	0.825033	0.819354	0.860177	0.863885	0.902632
Wenling crustacean virus 13	0.82111	0.83887	0.738705	0.834291	0.77726	0.831568	0.831568	0.908413	0.831568	0.791332	0.842862	0.834291	0.832423	0.835201	0.837226	0.8544	0.834218	0.859877	0.879993	0.893108	0.834899	0.791772	0.843706	0.885392	0.839436	0.843796	0.846832	0.833577	0.844453	0.836339	0.841863	0.843648	0.847467	0.842705	0.894665	0.845154	0.897694	0.845074	0.847414	0.843711	0.812784	0.797614	0.780518	0.851934	0.82732	0.839589	0.85142	0.865027	0.899043
Wenling crustacean virus 14	0.819383	0.862316	0.757367	0.839053	0.786916	0.838525	0.838808	0.917827	0.838525	0.800431	0.855132	0.839811	0.838808	0.851111	0.844115	0.858235	0.842269	0.860387	0.877562	0.894317	0.836292	0.771478	0.848159	0.876838	0.845875	0.851822	0.843716	0.833812	0.852272	0.835914	0.843002	0.847064	0.848367	0.846035	0.895971	0.840924	0.902841	0.84363	0.845935	0.845634	0.822219	0.803026	0.782784	0.850352	0.830523	0.841684	0.855454	0.870148	0.90185
Wenling crustacean virus 15	0.893784	0.889623	0.818566	0.895335	0.861746	0.89254	0.89254	0.939944	0.89254	0.871414	0.892788	0.895713	0.893373	0.883622	0.896698	0.889441	0.890592	0.900604	0.892838	0.914648	0.889884	0.857295	0.887387	0.9113	0.891256	0.89096	0.890977	0.887002	0.866734	0.901344	0.888996	0.890331	0.896539	0.890361	0.909451	0.894875	0.919824	0.891534	0.891057	0.886184	0.873891	0.875999	0.844853	0.892521	0.889108	0.893647	0.893419	0.893987	0.916612
Wenling fish chu-like virus	0.815908	0.860976	0.773282	0.845211	0.803929	0.84586	0.84586	0.914004	0.84586	0.818207	0.859888	0.845998	0.846731	0.853334	0.846731	0.863247	0.849756	0.865367	0.884461	0.908487	0.850593	0.805947	0.855602	0.907075	0.858907	0.857779	0.855546	0.8495	0.844873	0.853761	0.851774	0.852248	0.857389	0.86155	0.902011	0.741652	0.899226	0.855756	0.85578	0.853404	0.831711	0.815903	0.803483	0.736526	0.845731	0.847065	0.867367	0.871757	0.904559
Wenzhou crab virus 2	0.82167	0.87178	0.716024	0.840745	0.793325	0.842957	0.843237	0.913638	0.842957	0.806311	0.868722	0.8415	0.843796	0.862135	0.839921	0.861286	0.838296	0.860112	0.886184	0.903032	0.815526	0.769006	0.846239	0.89499	0.84752	0.853427	0.847591	0.834423	0.856413	0.83857	0.852573	0.851547	0.85652	0.848718	0.901775	0.837006	0.904288	0.8478	0.849056	0.842024	0.818347	0.80703	0.79206	0.838204	0.820346	0.836604	0.858132	0.875802	0.906243
Wuchang Cockroach Virus 3	0.791908	0.825174	0.742133	0.835066	0.777771	0.827801	0.827801	0.915552	0.827801	0.786963	0.81607	0.834306	0.826945	0.81849	0.825788	0.86118	0.825801	0.859043	0.890583	0.902741	0.83086	0.777536	0.847826	0.896372	0.85013	0.851628	0.85019	0.824632	0.837449	0.802912	0.827947	0.829717	0.849136	0.847904	0.903141	0.850166	0.902701	0.849018	0.85058	0.846269	0.821846	0.796407	0.794015	0.843778	0.80239	0.790385	0.855174	0.865457	0.906017
Wuhan Louse Fly Virus 7	0.860976	0.863548	0.777214	0.860567	0.813046	0.8544	0.8544	0.911059	0.8544	0.82555	0.854708	0.860567	0.8544	0.847054	0.857126	0.81822	0.856423	0.874007	0.884215	0.904234	0.850797	0.791376	0.801574	0.904534	0.797939	0.820189	0.809866	0.862739	0.856349	0.85812	0.861691	0.861538	0.813721	0.80241	0.899267	0.867007	0.903109	0.808775	0.810269	0.793187	0.790859	0.782802	0.744649	0.866025	0.852626	0.85452	0.86186	0.87959	0.910739
Wuhan Mosquito Virus 8	0.840366	0.826436	0.721321	0.837626	0.772428	0.828485	0.828485	0.902732	0.828485	0.788869	0.818651	0.836853	0.827614	0.81549	0.82616	0.85415	0.831961	0.86827	0.88294	0.907742	0.832898	0.772779	0.850453	0.906827	0.844991	0.857981	0.843033	0.826712	0.85298	0.833223	0.442314	0.328893	0.851608	0.85373	0.900305	0.850366	0.900822	0.841554	0.843268	0.851491	0.820018	0.792547	0.777787	0.852829	0.826756	0.819437	0.853759	0.869316	0.89813
Wuhan louse fly virus 6	0.871846	0.87178	0.775579	0.867497	0.823494	0.865271	0.865271	0.917257	0.864996	0.835579	0.868744	0.868599	0.865271	0.862427	0.864929	0.824859	0.86671	0.880762	0.889828	0.905963	0.843604	0.791976	0.804348	0.896672	0.801031	0.824576	0.816592	0.868606	0.855896	0.858432	0.856424	0.858232	0.815412	0.806037	0.904857	0.865885	0.907598	0.815826	0.8163	0.799475	0.792513	0.783992	0.740146	0.865746	0.855352	0.857323	0.860394	0.883796	0.91318
Wuhan mivirus	0.863092	0.845154	0.778845	0.867783	0.816007	0.858629	0.858629	0.923594	0.858629	0.827502	0.843384	0.869629	0.859739	0.838433	0.853057	0.643895	0.855569	0.869379	0.888433	0.906004	0.850453	0.795849	0.784809	0.916296	0.776528	0.792884	0.782235	0.854384	0.85113	0.859257	0.854949	0.85932	0.806599	0.776881	0.902429	0.85832	0.906679	0.781636	0.782179	0.768595	0.793788	0.77683	0.747289	0.854534	0.844873	0.859799	0.84812	0.873873	0.909009
Wuhan tick virus 2	0.868115	0.848528	0.778845	0.865933	0.815027	0.857239	0.857239	0.922033	0.857239	0.826661	0.843384	0.869629	0.859739	0.844317	0.854732	0.642467	0.855569	0.868524	0.88786	0.907919	0.848745	0.797436	0.782717	0.914928	0.776528	0.792003	0.784327	0.853556	0.85016	0.858211	0.856084	0.859887	0.806898	0.779279	0.90421	0.858888	0.907501	0.784028	0.784323	0.767073	0.797776	0.777449	0.747289	0.855385	0.847678	0.859524	0.849821	0.873873	0.907139
Xinjiang mivirus 1	0.851427	0.846168	0.754967	0.858434	0.793779	0.849922	0.849922	0.917581	0.849922	0.8119	0.834334	0.860292	0.850538	0.833509	0.846216	0.771406	0.845287	0.866732	0.885307	0.898939	0.834319	0.748801	0.700026	0.877359	0.602408	0.776386	0.171935	0.843041	0.840635	0.847517	0.842778	0.84493	0.793964	0.741689	0.899301	0.848842	0.898857	0.115116	0.113025	0.737853	0.765573	0.749359	0.708773	0.846724	0.834274	0.837871	0.844665	0.852476	0.89794
Xinzhou nematode virus 5	0.85858	0.893115	0.821546	0.878114	0.855015	0.879903	0.879903	0.914879	0.879903	0.86188	0.901236	0.876397	0.878979	0.894427	0.876821	0.894121	0.88236	0.880809	0.890489	0.902874	0.880171	0.84089	0.884571	0.69936	0.879431	0.886272	0.879431	0.883243	0.865789	0.87823	0.886361	0.890297	0.882093	0.881607	0.898416	0.881223	0.904944	0.880053	0.880644	0.87689	0.878809	0.857644	0.844647	0.882021	0.882054	0.883369	0.8905	0.879515	0.902441
[truncated: 39 more columns]

## Sheet: Endornaviridae
	Tvarminne alphaendornavirus FIN/U-2018/93	Hallsjon virus FIN/U-2018/93	Agaricus bisporus endornavirus 1	Alphaendornavirus sp.	Alternaria brassicicola betaendornavirus 1	Arthrocladiella mougeotii alphaendornavirus	Bell pepper alphaendornavirus	Botrytis cinerea betaendornavirus 1	Botrytis cinerea endornavirus 2	Botrytis cinerea endornavirus 3	Bremia lactucae associated endornavirus 1	Brown algae endornavirus 1	Brown algae endornavirus 2	Ceratobasidium endornavirus 1	Ceratobasidium endornavirus 2	Ceratobasidium endornavirus A	Ceratobasidium endornavirus D	Ceratobasidium endornavirus E	Ceratobasidium endornavirus F	Ceratobasidium endornavirus G	Ceratobasidium endornavirus H	Chalara endornavirus CeEV1	Cluster bean endornavirus 1	Cucumis melo alphaendornavirus	Diatom colony associated dsRNA virus 15	Diplodia seriata endornavirus 1	Erysiphe cichoracearum alphaendornavirus	Fagopyrum esculentum endornavirus 1	Forneby virus	Geranium carolinianum endornavirus	Grapevine endophyte alphaendornavirus	Gremmeniella abietina endornavirus 1	Gremmeniella abietina type B RNA virus XL2	Gyromitra esculenta endornavirus 1	Hallsjon virus	Helianthus annuus alphaendornavirus	Helicobasidium mompa alphaendornavirus 1	Hordeum vulgare alphaendornavirus	Hot pepper alphaendornavirus	Hydrocotyle umbellata endornavirus	Hygrophorus penarioides endornavirus 1	Kerstinbo virus	Lagenaria siceraria endornavirus-California	Lagenaria siceraria endornavirus-Hubei	Macrophomina phaseolina endornavirus 1	Macrophomina phaseolina endornavirus 2	Morchella importuna endornavirus 1	Morchella importuna endornavirus 2	Morchella importuna endornavirus 3
Tvarminne alphaendornavirus FIN/U-2018/93	0	0.890088	0.905522	0.898574	0.928254	0.913059	0.895207	0.929432	0.930909	0.931112	0.897624	0.888344	0.901925	0.926457	0.910472	0.915207	0.900297	0.938456	0.916818	0.908937	0.89899	0.90167	0.891899	0.896868	0.913507	0.923133	0.914221	0.89592	0.910213	0.908312	0.912993	0.920031	0.920506	0.917221	0.86862	0.899417	0.907269	0.896519	0.896672	0.898073	0.899988	0.883537	0.90001	0.90055	0.902462	0.90197	0.929475	0.908998	0.928321
Hallsjon virus FIN/U-2018/93	0.890088	0	0.893111	0.876913	0.91823	0.902642	0.875419	0.916162	0.926461	0.92528	0.888904	0.883143	0.889128	0.924692	0.903301	0.905677	0.892785	0.926953	0.915409	0.90982	0.891784	0.904571	0.885874	0.897616	0.906103	0.915929	0.900996	0.878331	0.904903	0.903393	0.903916	0.916452	0.917245	0.901327	0.0476461	0.887432	0.889616	0.892358	0.87535	0.892306	0.895336	0.887606	0.896224	0.89424	0.896253	0.893924	0.927257	0.897027	0.924739
Agaricus bisporus endornavirus 1	0.905522	0.893111	0	0.887508	0.921942	0.902071	0.887987	0.921752	0.927546	0.925789	0.89194	0.891593	0.895099	0.924627	0.905195	0.902792	0.89621	0.929369	0.914138	0.91023	0.889976	0.897432	0.890883	0.895033	0.904413	0.921801	0.903258	0.886764	0.908832	0.89902	0.897728	0.921732	0.921485	0.902626	0.876348	0.877058	0.890898	0.893077	0.887322	0.893722	0.898466	0.887003	0.89871	0.894498	0.897683	0.899355	0.92298	0.901545	0.929881
Alphaendornavirus sp.	0.898574	0.876913	0.887508	0	0.915435	0.898454	0.616486	0.921909	0.917097	0.915831	0.895376	0.881523	0.888229	0.923186	0.903066	0.899753	0.904987	0.921768	0.906885	0.911365	0.906207	0.896805	0.869641	0.894718	0.899848	0.912195	0.898393	0.834746	0.902253	0.907232	0.900675	0.91578	0.915053	0.906679	0.853564	0.888108	0.896834	0.871611	0.621317	0.892241	0.886773	0.873031	0.894201	0.891381	0.885237	0.88289	0.925317	0.902445	0.922454
Alternaria brassicicola betaendornavirus 1	0.928254	0.91823	0.921942	0.915435	0	0.921745	0.916399	0.890386	0.886272	0.886272	0.913058	0.918796	0.918357	0.9176	0.926587	0.920006	0.920366	0.890749	0.903302	0.936097	0.923118	0.921598	0.911486	0.922243	0.921954	0.802844	0.919077	0.914254	0.926494	0.928904	0.918509	0.890125	0.890535	0.932528	0.882242	0.92311	0.926988	0.908216	0.920628	0.922329	0.916794	0.916672	0.922526	0.923381	0.898135	0.890282	0.896713	0.921262	0.891395
Arthrocladiella mougeotii alphaendornavirus	0.913059	0.902642	0.902071	0.898454	0.921745	0	0.899802	0.92529	0.928863	0.928177	0.903262	0.901072	0.906085	0.932913	0.905442	0.914316	0.913996	0.931229	0.918195	0.92104	0.904247	0.830129	0.899111	0.906865	0.869021	0.916992	0.732835	0.900708	0.917709	0.914028	0.727822	0.923782	0.924046	0.910348	0.886114	0.896777	0.906101	0.90339	0.900301	0.908047	0.897359	0.894682	0.910153	0.905687	0.90989	0.911605	0.925643	0.911963	0.929067
Bell pepper alphaendornavirus	0.895207	0.875419	0.887987	0.616486	0.916399	0.899802	0	0.922874	0.918526	0.916864	0.895719	0.882053	0.887841	0.924949	0.905867	0.899436	0.905346	0.921569	0.909445	0.906327	0.90791	0.893929	0.865013	0.895743	0.899555	0.909951	0.900492	0.829084	0.900937	0.90455	0.901388	0.913992	0.913272	0.906454	0.845154	0.892906	0.897519	0.872651	0.499072	0.893498	0.884723	0.870981	0.893181	0.896692	0.890106	0.885621	0.922822	0.901278	0.925007
Botrytis cinerea betaendornavirus 1	0.929432	0.916162	0.921752	0.921909	0.890386	0.92529	0.922874	0	0.85909	0.857133	0.923548	0.91559	0.923425	0.915128	0.930857	0.92271	0.926245	0.889641	0.90098	0.919661	0.926456	0.916505	0.915097	0.929479	0.929903	0.890198	0.927406	0.913714	0.928689	0.923897	0.920786	0.796068	0.796262	0.918914	0.8967	0.921828	0.925884	0.916955	0.924041	0.925458	0.924631	0.922038	0.928373	0.927677	0.910286	0.912143	0.896264	0.927548	0.871457
Botrytis cinerea endornavirus 2	0.930909	0.926461	0.927546	0.917097	0.886272	0.928863	0.918526	0.85909	0	0.26622	0.924798	0.924482	0.92552	0.909859	0.928996	0.922279	0.925908	0.886233	0.888183	0.922108	0.924314	0.924412	0.924255	0.928968	0.930749	0.887149	0.928876	0.923494	0.929346	0.930758	0.92377	0.853305	0.853661	0.92739	0.911252	0.926865	0.927215	0.920077	0.919245	0.925194	0.921711	0.927639	0.931629	0.929368	0.909061	0.905768	0.902035	0.931119	0.853706
Botrytis cinerea endornavirus 3	0.931112	0.92528	0.925789	0.915831	0.886272	0.928177	0.916864	0.857133	0.26622	0	0.924798	0.922776	0.92468	0.910442	0.927366	0.922726	0.926732	0.886233	0.888183	0.919039	0.924666	0.923942	0.923322	0.928968	0.930964	0.887906	0.928422	0.922874	0.92878	0.930347	0.923541	0.852236	0.852414	0.924114	0.909862	0.926447	0.927215	0.917338	0.918831	0.926654	0.923193	0.925033	0.930172	0.928743	0.907871	0.905165	0.900406	0.930425	0.852789
Bremia lactucae associated endornavirus 1	0.897624	0.888904	0.89194	0.895376	0.913058	0.903262	0.895719	0.923548	0.924798	0.924798	0	0.880756	0.89515	0.933616	0.905619	0.901276	0.900498	0.930056	0.913815	0.908756	0.902671	0.896564	0.899278	0.895605	0.904209	0.918842	0.902823	0.898553	0.894427	0.908985	0.901401	0.924001	0.92347	0.906115	0.864665	0.895224	0.898786	0.898745	0.896442	0.89993	0.888932	0.880822	0.896554	0.897612	0.891875	0.89282	0.92714	0.905861	0.930978
Brown algae endornavirus 1	0.888344	0.883143	0.891593	0.881523	0.918796	0.901072	0.882053	0.91559	0.924482	0.922776	0.880756	0	0.891622	0.919223	0.900707	0.898557	0.892952	0.93524	0.912618	0.912285	0.893691	0.896554	0.884112	0.892358	0.898951	0.917621	0.903103	0.879387	0.906795	0.896731	0.900515	0.919158	0.91866	0.905187	0.850292	0.886272	0.898961	0.887584	0.88017	0.898527	0.896029	0.882041	0.890855	0.889876	0.894724	0.890923	0.918886	0.899953	0.926104
Brown algae endornavirus 2	0.901925	0.889128	0.895099	0.888229	0.918357	0.906085	0.887841	0.923425	0.92552	0.92468	0.89515	0.891622	0	0.929552	0.913354	0.907805	0.900702	0.931311	0.913405	0.924398	0.894577	0.898053	0.889749	0.880534	0.907562	0.920514	0.902326	0.893494	0.902037	0.904838	0.899495	0.921563	0.921808	0.911015	0.882162	0.900255	0.900895	0.897058	0.885118	0.887579	0.898252	0.88632	0.88653	0.886294	0.892388	0.895086	0.927515	0.906774	0.926875
Ceratobasidium endornavirus 1	0.926457	0.924692	0.924627	0.923186	0.9176	0.932913	0.924949	0.915128	0.909859	0.910442	0.933616	0.919223	0.929552	0	0.922911	0.922214	0.920788	0.908375	0.911503	0.937381	0.915929	0.926447	0.92582	0.922476	0.936499	0.925136	0.931708	0.92653	0.935783	0.927173	0.935493	0.907273	0.907874	0.924984	0.920985	0.924882	0.925729	0.917761	0.923728	0.933716	0.916315	0.904884	0.926463	0.923889	0.92134	0.918708	0.913951	0.930865	0.895136
Ceratobasidium endornavirus 2	0.910472	0.903301	0.905195	0.903066	0.926587	0.905442	0.905867	0.930857	0.928996	0.927366	0.905619	0.900707	0.913354	0.922911	0	0.82749	0.913502	0.930949	0.920909	0.914722	0.915895	0.904999	0.901827	0.912281	0.915425	0.923163	0.908342	0.909718	0.91565	0.918777	0.906589	0.922381	0.922624	0.847892	0.872253	0.900545	0.907319	0.913319	0.90559	0.913303	0.903149	0.891761	0.912256	0.912684	0.904999	0.903648	0.92643	0.832253	0.933093
Ceratobasidium endornavirus A	0.915207	0.905677	0.902792	0.899753	0.920006	0.914316	0.899436	0.92271	0.922279	0.922726	0.901276	0.898557	0.907805	0.922214	0.82749	0	0.910389	0.92749	0.919108	0.916515	0.908823	0.906726	0.896521	0.913313	0.916794	0.920717	0.915423	0.900086	0.915645	0.916157	0.91268	0.915869	0.915356	0.830899	0.878693	0.895589	0.904935	0.907439	0.899394	0.909736	0.900061	0.890745	0.911319	0.913775	0.904317	0.902348	0.924136	0.819427	0.928399
Ceratobasidium endornavirus D	0.900297	0.892785	0.89621	0.904987	0.920366	0.913996	0.905346	0.926245	0.925908	0.926732	0.900498	0.892952	0.900702	0.920788	0.913502	0.910389	0	0.928191	0.920502	0.923386	0.77112	0.903136	0.895831	0.908331	0.909174	0.914772	0.911766	0.901153	0.91225	0.9158	0.919379	0.924632	0.924395	0.915626	0.864046	0.897739	0.902917	0.905786	0.901484	0.912057	0.899411	0.885575	0.908803	0.908466	0.894958	0.894013	0.927892	0.909283	0.92786
Ceratobasidium endornavirus E	0.938456	0.926953	0.929369	0.921768	0.890749	0.931229	0.921569	0.889641	0.886233	0.886233	0.930056	0.93524	0.931311	0.908375	0.930949	0.92749	0.928191	0	0.926999	0.920526	0.9318	0.930949	0.918128	0.934448	0.929354	0.896842	0.937619	0.921855	0.932757	0.926122	0.927824	0.881626	0.881364	0.931902	0.92752	0.93246	0.936833	0.925963	0.921871	0.931819	0.927753	0.931487	0.940755	0.936684	0.917946	0.918971	0.897887	0.931165	0.879898
Ceratobasidium endornavirus F	0.916818	0.915409	0.914138	0.906885	0.903302	0.918195	0.909445	0.90098	0.888183	0.888183	0.913815	0.912618	0.913405	0.911503	0.920909	0.919108	0.920502	0.926999	0	0.915105	0.911905	0.920849	0.920209	0.91096	0.917112	0.902184	0.917424	0.905442	0.923103	0.924262	0.921352	0.907236	0.906883	0.919988	0.894703	0.912366	0.911834	0.915252	0.912292	0.909491	0.91541	0.907285	0.909849	0.910123	0.920863	0.920924	0.915996	0.918677	0.906729
Ceratobasidium endornavirus G	0.908937	0.90982	0.91023	0.911365	0.936097	0.92104	0.906327	0.919661	0.922108	0.919039	0.908756	0.912285	0.924398	0.937381	0.914722	0.916515	0.923386	0.920526	0.915105	0	0.921699	0.910958	0.907332	0.909219	0.924068	0.924315	0.921271	0.90944	0.922801	0.917819	0.917716	0.914046	0.912961	0.917313	0.89759	0.915795	0.915648	0.908572	0.905822	0.915763	0.913836	0.906374	0.912124	0.914358	0.924375	0.921898	0.933813	0.916152	0.916233
Ceratobasidium endornavirus H	0.89899	0.891784	0.889976	0.906207	0.923118	0.904247	0.90791	0.926456	0.924314	0.924666	0.902671	0.893691	0.894577	0.915929	0.915895	0.908823	0.77112	0.9318	0.911905	0.921699	0	0.896486	0.897144	0.9053	0.906419	0.91806	0.90893	0.906078	0.90742	0.914362	0.906563	0.918426	0.917999	0.915789	0.862316	0.892921	0.898342	0.90224	0.904314	0.906744	0.898601	0.889362	0.899634	0.89996	0.879623	0.880771	0.926472	0.909027	0.92925
Chalara endornavirus CeEV1	0.90167	0.904571	0.897432	0.896805	0.921598	0.830129	0.893929	0.916505	0.924412	0.923942	0.896564	0.896554	0.898053	0.926447	0.904999	0.906726	0.903136	0.930949	0.920849	0.910958	0.896486	0	0.897975	0.900219	0.861468	0.917365	0.832304	0.897085	0.914381	0.916485	0.832515	0.916644	0.916644	0.90414	0.902748	0.897707	0.903919	0.898726	0.893889	0.905902	0.898328	0.894527	0.907115	0.907219	0.904154	0.907975	0.920539	0.904417	0.92128
Cluster bean endornavirus 1	0.891899	0.885874	0.890883	0.869641	0.911486	0.899111	0.865013	0.915097	0.924255	0.923322	0.899278	0.884112	0.889749	0.92582	0.901827	0.896521	0.895831	0.918128	0.920209	0.907332	0.897144	0.897975	0	0.895556	0.904983	0.908714	0.900725	0.870185	0.900508	0.895764	0.901776	0.91191	0.911647	0.905677	0.873502	0.894277	0.898759	0.811668	0.867813	0.893939	0.886776	0.880242	0.901705	0.898312	0.887923	0.887673	0.920839	0.904749	0.917294
Cucumis melo alphaendornavirus	0.896868	0.897616	0.895033	0.894718	0.922243	0.906865	0.895743	0.929479	0.928968	0.928968	0.895605	0.892358	0.880534	0.922476	0.912281	0.913313	0.908331	0.934448	0.91096	0.909219	0.9053	0.900219	0.895556	0	0.910123	0.929355	0.908927	0.89701	0.88657	0.908813	0.906579	0.927422	0.927422	0.914883	0.881575	0.900428	0.896072	0.897634	0.893497	0.840144	0.902923	0.889264	0.742585	0.74313	0.898895	0.90099	0.931192	0.910228	0.927613
Diatom colony associated dsRNA virus 15	0.913507	0.906103	0.904413	0.899848	0.921954	0.869021	0.899555	0.929903	0.930749	0.930964	0.904209	0.898951	0.907562	0.936499	0.915425	0.916794	0.909174	0.929354	0.917112	0.924068	0.906419	0.861468	0.904983	0.910123	0	0.92628	0.868575	0.903262	0.914338	0.910465	0.866178	0.925931	0.925931	0.90994	0.894427	0.904862	0.911565	0.905761	0.901635	0.909516	0.902151	0.894052	0.909402	0.907465	0.908777	0.909667	0.934615	0.914891	0.933363
Diplodia seriata endornavirus 1	0.923133	0.915929	0.921801	0.912195	0.802844	0.916992	0.909951	0.890198	0.887149	0.887906	0.918842	0.917621	0.920514	0.925136	0.923163	0.920717	0.914772	0.896842	0.902184	0.924315	0.91806	0.917365	0.908714	0.929355	0.92628	0	0.923746	0.915125	0.933851	0.921477	0.919866	0.891849	0.891433	0.925351	0.882398	0.919885	0.928864	0.9139	0.913328	0.92016	0.917481	0.914156	0.9278	0.926683	0.897916	0.89587	0.896749	0.91785	0.889732
Erysiphe cichoracearum alphaendornavirus	0.914221	0.900996	0.903258	0.898393	0.919077	0.732835	0.900492	0.927406	0.928876	0.928422	0.902823	0.903103	0.902326	0.931708	0.908342	0.915423	0.911766	0.937619	0.917424	0.921271	0.90893	0.832304	0.900725	0.908927	0.868575	0.923746	0	0.899528	0.914863	0.915419	0.609068	0.921637	0.921637	0.913314	0.891608	0.898407	0.90588	0.906267	0.897339	0.911916	0.900839	0.891162	0.908935	0.906552	0.907416	0.908931	0.927194	0.914265	0.925362
Fagopyrum esculentum endornavirus 1	0.89592	0.878331	0.886764	0.834746	0.914254	0.900708	0.829084	0.913714	0.923494	0.922874	0.898553	0.879387	0.893494	0.92653	0.909718	0.900086	0.901153	0.921855	0.905442	0.90944	0.906078	0.897085	0.870185	0.89701	0.903262	0.915125	0.899528	0	0.909531	0.904904	0.903216	0.910978	0.910736	0.910174	0.854084	0.889052	0.894864	0.874782	0.831346	0.897633	0.890107	0.87342	0.898461	0.899796	0.892143	0.887981	0.926106	0.905017	0.923983
Forneby virus	0.910213	0.904903	0.908832	0.902253	0.926494	0.917709	0.900937	0.928689	0.929346	0.92878	0.894427	0.906795	0.902037	0.935783	0.91565	0.915645	0.91225	0.932757	0.923103	0.922801	0.90742	0.914381	0.900508	0.88657	0.914338	0.933851	0.914863	0.909531	0	0.91509	0.915531	0.924796	0.924143	0.914091	0.938163	0.908456	0.915264	0.905533	0.901854	0.888343	0.908599	0.892116	0.89375	0.890534	0.920383	0.923548	0.930132	0.913197	0.931097
Geranium carolinianum endornavirus	0.908312	0.903393	0.89902	0.907232	0.928904	0.914028	0.90455	0.923897	0.930758	0.930347	0.908985	0.896731	0.904838	0.927173	0.918777	0.916157	0.9158	0.926122	0.924262	0.917819	0.914362	0.916485	0.895764	0.908813	0.910465	0.921477	0.915419	0.904904	0.91509	0	0.91577	0.922764	0.923014	0.919384	0.887218	0.902659	0.91168	0.903442	0.901238	0.909124	0.912621	0.907697	0.91165	0.912067	0.910089	0.911131	0.929237	0.9153	0.933824
Grapevine endophyte alphaendornavirus	0.912993	0.903916	0.897728	0.900675	0.918509	0.727822	0.901388	0.920786	0.92377	0.923541	0.901401	0.900515	0.899495	0.935493	0.906589	0.91268	0.919379	0.927824	0.921352	0.917716	0.906563	0.832515	0.901776	0.906579	0.866178	0.919866	0.609068	0.903216	0.915531	0.91577	0	0.92009	0.92009	0.912294	0.877373	0.901278	0.910178	0.902671	0.898268	0.907732	0.898008	0.896071	0.909215	0.907229	0.907126	0.908339	0.925849	0.914526	0.923504
Gremmeniella abietina endornavirus 1	0.920031	0.916452	0.921732	0.91578	0.890125	0.923782	0.913992	0.796068	0.853305	0.852236	0.924001	0.919158	0.921563	0.907273	0.922381	0.915869	0.924632	0.881626	0.907236	0.914046	0.918426	0.916644	0.91191	0.927422	0.925931	0.891849	0.921637	0.910978	0.924796	0.922764	0.92009	0	0.110673	0.918027	0.876947	0.917776	0.925551	0.915754	0.914512	0.930007	0.914404	0.916669	0.929107	0.928647	0.899641	0.901284	0.903448	0.917649	0.869703
Gremmeniella abietina type B RNA virus XL2	0.920506	0.917245	0.921485	0.915053	0.890535	0.924046	0.913272	0.796262	0.853661	0.852414	0.92347	0.91866	0.921808	0.907874	0.922624	0.915356	0.924395	0.881364	0.906883	0.912961	0.917999	0.916644	0.911647	0.927422	0.925931	0.891433	0.921637	0.910736	0.924143	0.923014	0.92009	0.110673	0	0.917761	0.876947	0.918015	0.925551	0.914737	0.913792	0.930007	0.914404	0.915969	0.928613	0.928894	0.898983	0.900621	0.903101	0.917382	0.870056
Gyromitra esculenta endornavirus 1	0.917221	0.901327	0.902626	0.906679	0.932528	0.910348	0.906454	0.918914	0.92739	0.924114	0.906115	0.905187	0.911015	0.924984	0.847892	0.830899	0.915626	0.931902	0.919988	0.917313	0.915789	0.90414	0.905677	0.914883	0.90994	0.925351	0.913314	0.910174	0.914091	0.919384	0.912294	0.918027	0.917761	0	0.865436	0.899982	0.909908	0.911224	0.905099	0.915602	0.899923	0.89576	0.914337	0.91314	0.903898	0.903696	0.927916	0.770183	0.929627
Hallsjon virus	0.86862	0.0476461	0.876348	0.853564	0.882242	0.886114	0.845154	0.8967	0.911252	0.909862	0.864665	0.850292	0.882162	0.920985	0.872253	0.878693	0.864046	0.92752	0.894703	0.89759	0.862316	0.902748	0.873502	0.881575	0.894427	0.882398	0.891608	0.854084	0.938163	0.887218	0.877373	0.876947	0.876947	0.865436	0	0.873	0.885451	0.869201	0.842736	0.881917	0.892847	0.8733	0.874903	0.876182	0.867533	0.869539	0.890277	0.886336	0.904908
Helianthus annuus alphaendornavirus	0.899417	0.887432	0.877058	0.888108	0.92311	0.896777	0.892906	0.921828	0.926865	0.926447	0.895224	0.886272	0.900255	0.924882	0.900545	0.895589	0.897739	0.93246	0.912366	0.915795	0.892921	0.897707	0.894277	0.900428	0.904862	0.919885	0.898407	0.889052	0.908456	0.902659	0.901278	0.917776	0.918015	0.899982	0.873	0	0.891268	0.898345	0.888515	0.899735	0.891301	0.887415	0.899933	0.895864	0.895447	0.895332	0.921471	0.895964	0.930276
Helicobasidium mompa alphaendornavirus 1	0.907269	0.889616	0.890898	0.896834	0.926988	0.906101	0.897519	0.925884	0.927215	0.927215	0.898786	0.898961	0.900895	0.925729	0.907319	0.904935	0.902917	0.936833	0.911834	0.915648	0.898342	0.903919	0.898759	0.896072	0.911565	0.928864	0.90588	0.894864	0.915264	0.91168	0.910178	0.925551	0.925551	0.909908	0.885451	0.891268	0	0.902279	0.896762	0.902024	0.892909	0.883699	0.899581	0.896861	0.901994	0.899695	0.926968	0.911758	0.93059
Hordeum vulgare alphaendornavirus	0.896519	0.892358	0.893077	0.871611	0.908216	0.90339	0.872651	0.916955	0.920077	0.917338	0.898745	0.887584	0.897058	0.917761	0.913319	0.907439	0.905786	0.925963	0.915252	0.908572	0.90224	0.898726	0.811668	0.897634	0.905761	0.9139	0.906267	0.874782	0.905533	0.903442	0.902671	0.915754	0.914737	0.911224	0.869201	0.898345	0.902279	0	0.872297	0.905835	0.896601	0.883374	0.902678	0.901874	0.878301	0.880419	0.922548	0.913513	0.918753
Hot pepper alphaendornavirus	0.896672	0.87535	0.887322	0.621317	0.920628	0.900301	0.499072	0.924041	0.919245	0.918831	0.896442	0.88017	0.885118	0.923728	0.90559	0.899394	0.901484	0.921871	0.912292	0.905822	0.904314	0.893889	0.867813	0.893497	0.901635	0.913328	0.897339	0.831346	0.901854	0.901238	0.898268	0.914512	0.913792	0.905099	0.842736	0.888515	0.896762	0.872297	0	0.892887	0.88407	0.874029	0.893339	0.895066	0.893219	0.890871	0.924956	0.902995	0.925063
Hydrocotyle umbellata endornavirus	0.898073	0.892306	0.893722	0.892241	0.922329	0.908047	0.893498	0.925458	0.925194	0.926654	0.89993	0.898527	0.887579	0.933716	0.913303	0.909736	0.912057	0.931819	0.909491	0.915763	0.906744	0.905902	0.893939	0.840144	0.909516	0.92016	0.911916	0.897633	0.888343	0.909124	0.907732	0.930007	0.930007	0.915602	0.881917	0.899735	0.902024	0.905835	0.892887	0	0.905229	0.886916	0.846806	0.844882	0.904223	0.901907	0.928554	0.912508	0.930624
Hygrophorus penarioides endornavirus 1	0.899988	0.895336	0.898466	0.886773	0.916794	0.897359	0.884723	0.924631	0.921711	0.923193	0.888932	0.896029	0.898252	0.916315	0.903149	0.900061	0.899411	0.927753	0.91541	0.913836	0.898601	0.898328	0.886776	0.902923	0.902151	0.917481	0.900839	0.890107	0.908599	0.912621	0.898008	0.914404	0.914404	0.899923	0.892847	0.891301	0.892909	0.896601	0.88407	0.905229	0	0.888414	0.905033	0.904839	0.888191	0.884739	0.926224	0.903038	0.927758
Kerstinbo virus	0.883537	0.887606	0.887003	0.873031	0.916672	0.894682	0.870981	0.922038	0.927639	0.925033	0.880822	0.882041	0.88632	0.904884	0.891761	0.890745	0.885575	0.931487	0.907285	0.906374	0.889362	0.894527	0.880242	0.889264	0.894052	0.914156	0.891162	0.87342	0.892116	0.907697	0.896071	0.916669	0.915969	0.89576	0.8733	0.887415	0.883699	0.883374	0.874029	0.886916	0.888414	0	0.891374	0.888488	0.873505	0.873855	0.925854	0.895658	0.925931
Lagenaria siceraria endornavirus-California	0.90001	0.896224	0.89871	0.894201	0.922526	0.910153	0.893181	0.928373	0.931629	0.930172	0.896554	0.890855	0.88653	0.926463	0.912256	0.911319	0.908803	0.940755	0.909849	0.912124	0.899634	0.907115	0.901705	0.742585	0.909402	0.9278	0.908935	0.898461	0.89375	0.91165	0.909215	0.929107	0.928613	0.914337	0.874903	0.899933	0.899581	0.902678	0.893339	0.846806	0.905033	0.891374	0	0.4655	0.898884	0.898438	0.930095	0.911301	0.935094
Lagenaria siceraria endornavirus-Hubei	0.90055	0.89424	0.894498	0.891381	0.923381	0.905687	0.896692	0.927677	0.929368	0.928743	0.897612	0.889876	0.886294	0.923889	0.912684	0.913775	0.908466	0.936684	0.910123	0.914358	0.89996	0.907219	0.898312	0.74313	0.907465	0.926683	0.906552	0.899796	0.890534	0.912067	0.907229	0.928647	0.928894	0.91314	0.876182	0.895864	0.896861	0.901874	0.895066	0.844882	0.904839	0.888488	0.4655	0	0.89703	0.898316	0.929242	0.910611	0.931569
Macrophomina phaseolina endornavirus 1	0.902462	0.896253	0.897683	0.885237	0.898135	0.90989	0.890106	0.910286	0.909061	0.907871	0.891875	0.894724	0.892388	0.92134	0.904999	0.904317	0.894958	0.917946	0.920863	0.924375	0.879623	0.904154	0.887923	0.898895	0.908777	0.897916	0.907416	0.892143	0.920383	0.910089	0.907126	0.899641	0.898983	0.903898	0.867533	0.895447	0.901994	0.878301	0.893219	0.904223	0.888191	0.873505	0.898884	0.89703	0	0.472155	0.911369	0.906703	0.907535
Macrophomina phaseolina endornavirus 2	0.90197	0.893924	0.899355	0.88289	0.890282	0.911605	0.885621	0.912143	0.905768	0.905165	0.89282	0.890923	0.895086	0.918708	0.903648	0.902348	0.894013	0.918971	0.920924	0.921898	0.880771	0.907975	0.887673	0.90099	0.909667	0.89587	0.908931	0.887981	0.923548	0.911131	0.908339	0.901284	0.900621	0.903696	0.869539	0.895332	0.899695	0.880419	0.890871	0.901907	0.884739	0.873855	0.898438	0.898316	0.472155	0	0.909936	0.903227	0.908545
Morchella importuna endornavirus 1	0.929475	0.927257	0.92298	0.925317	0.896713	0.925643	0.922822	0.896264	0.902035	0.900406	0.92714	0.918886	0.927515	0.913951	0.92643	0.924136	0.927892	0.897887	0.915996	0.933813	0.926472	0.920539	0.920839	0.931192	0.934615	0.896749	0.927194	0.926106	0.930132	0.929237	0.925849	0.903448	0.903101	0.927916	0.890277	0.921471	0.926968	0.922548	0.924956	0.928554	0.926224	0.925854	0.930095	0.929242	0.911369	0.909936	0	0.927309	0.897777
Morchella importuna endornavirus 2	0.908998	0.897027	0.901545	0.902445	0.921262	0.911963	0.901278	0.927548	0.931119	0.930425	0.905861	0.899953	0.906774	0.930865	0.832253	0.819427	0.909283	0.931165	0.918677	0.916152	0.909027	0.904417	0.904749	0.910228	0.914891	0.91785	0.914265	0.905017	0.913197	0.9153	0.914526	0.917649	0.917382	0.770183	0.886336	0.895964	0.911758	0.913513	0.902995	0.912508	0.903038	0.895658	0.911301	0.910611	0.906703	0.903227	0.927309	0	0.931429
Morchella importuna endornavirus 3	0.928321	0.924739	0.929881	0.922454	0.891395	0.929067	0.925007	0.871457	0.853706	0.852789	0.930978	0.926104	0.926875	0.895136	0.933093	0.928399	0.92786	0.879898	0.906729	0.916233	0.92925	0.92128	0.917294	0.927613	0.933363	0.889732	0.925362	0.923983	0.931097	0.933824	0.923504	0.869703	0.870056	0.929627	0.904908	0.930276	0.93059	0.918753	0.925063	0.930624	0.927758	0.925931	0.935094	0.931569	0.907535	0.908545	0.897777	0.931429	0
Neofusicoccum parvum endornavirus 1	0.89839	0.882469	0.872551	0.892948	0.916857	0.902788	0.89382	0.923248	0.928551	0.929194	0.886121	0.880322	0.896104	0.926801	0.902684	0.901364	0.881768	0.938329	0.914084	0.913762	0.880857	0.893025	0.887026	0.90426	0.905207	0.919532	0.907303	0.897765	0.910739	0.910374	0.904065	0.918574	0.919068	0.9072	0.86767	0.880478	0.88884	0.898384	0.892514	0.90293	0.886351	0.881432	0.90418	0.903891	0.894964	0.895622	0.927115	0.905871	0.923886
Oryza rufipogon alphaendornavirus	0.902335	0.897073	0.896114	0.897252	0.924979	0.91169	0.89239	0.926835	0.925379	0.926408	0.900233	0.892977	0.887776	0.919668	0.914382	0.909267	0.910673	0.93963	0.911611	0.92171	0.903684	0.907028	0.900877	0.815509	0.909771	0.92346	0.913246	0.895502	0.894427	0.908291	0.915661	0.927139	0.926167	0.909031	0.874108	0.901676	0.897545	0.902062	0.892457	0.84476	0.90334	0.886292	0.816777	0.817197	0.905678	0.904457	0.924874	0.907801	0.930574
Oryza sativa alphaendornavirus	0.901029	0.896515	0.8958	0.894588	0.924021	0.908077	0.89312	0.92582	0.924017	0.924638	0.899558	0.891766	0.882858	0.918559	0.915282	0.909668	0.909276	0.940462	0.915963	0.920243	0.904251	0.905374	0.899461	0.81126	0.912414	0.923126	0.911393	0.897646	0.893539	0.907485	0.911933	0.927181	0.926449	0.907276	0.87307	0.90181	0.897828	0.904035	0.891912	0.842133	0.902144	0.884197	0.811654	0.81307	0.908309	0.90456	0.925467	0.907704	0.928584
Osterfarnebo virus	0.891054	0.891403	0.887219	0.885166	0.915612	0.901155	0.878186	0.913042	0.926494	0.92555	0.881776	0.878451	0.870263	0.936288	0.904923	0.909473	0.90093	0.941776	0.898105	0.928825	0.890846	0.906052	0.89308	0.833885	0.908402	0.907607	0.90229	0.899042	0.924282	0.900608	0.904086	0.918753	0.918753	0.903277	0.882493	0.889145	0.890828	0.890864	0.881083	0.842644	0.894584	0.876048	0.836874	0.836696	0.902715	0.904107	0.907983	0.900484	0.915854
Persea americana alphaendornavirus 1	0.90057	0.887343	0.888542	0.894229	0.920836	0.906463	0.892813	0.928943	0.928921	0.928921	0.897921	0.89046	0.888253	0.928499	0.909467	0.911505	0.911242	0.932063	0.915811	0.916737	0.905471	0.89853	0.902211	0.792361	0.904758	0.917759	0.907	0.901744	0.88674	0.91413	0.90336	0.925493	0.924476	0.913997	0.867094	0.898724	0.896723	0.899595	0.896894	0.840235	0.903018	0.891521	0.793936	0.793314	0.903318	0.902282	0.926407	0.904551	0.928322
Phaseolus leptostachyus alphaendornavirus	0.892744	0.894545	0.878399	0.892401	0.906447	0.892906	0.884763	0.905289	0.915202	0.91438	0.9015	0.875051	0.884736	0.92932	0.901051	0.898665	0.902386	0.942383	0.907485	0.921954	0.899565	0.896305	0.884312	0.882271	0.890675	0.90699	0.897738	0.891721	0.924185	0.738491	0.890564	0.912734	0.91191	0.901594	0.896476	0.879959	0.900118	0.890963	0.889227	0.888523	0.898805	0.887545	0.882202	0.879924	0.900788	0.89812	0.907185	0.895655	0.912623
Phaseolus lunatus alphaendornavirus	0.889317	0.886458	0.877406	0.890921	0.894427	0.878165	0.880482	0.903107	0.911111	0.911111	0.88515	0.882694	0.877562	0.930949	0.887677	0.897457	0.889385	0.926482	0.896698	0.915531	0.897736	0.89098	0.87519	0.883685	0.892028	0.888789	0.888878	0.879567	0.935057	0.725515	0.88737	0.915623	0.914653	0.896747	0.889236	0.882234	0.897166	0.869171	0.878865	0.878185	0.893608	0.878818	0.883958	0.88351	0.879883	0.882061	0.894799	0.906457	0.90609
Phaseolus vulgaris alphaendornavirus 1	0.899346	0.897641	0.896531	0.896806	0.920943	0.908334	0.893823	0.928187	0.926238	0.924774	0.900656	0.892599	0.890153	0.927478	0.911691	0.912215	0.91025	0.937863	0.916086	0.918342	0.908429	0.911022	0.895439	0.812617	0.907697	0.924988	0.90415	0.897135	0.895144	0.911213	0.901985	0.925012	0.924519	0.913927	0.867086	0.894093	0.898674	0.903062	0.89376	0.828221	0.906088	0.88583	0.822974	0.823432	0.906651	0.907735	0.93081	0.910934	0.932437
Phaseolus vulgaris alphaendornavirus 2	0.898334	0.881358	0.88845	0.732786	0.915059	0.902203	0.725848	0.924371	0.923736	0.922501	0.895314	0.885428	0.892787	0.926168	0.904855	0.902578	0.898776	0.927242	0.910758	0.907367	0.902538	0.894056	0.868007	0.894523	0.905269	0.914076	0.898843	0.832296	0.901975	0.90295	0.902234	0.91844	0.917726	0.905517	0.857143	0.888925	0.894586	0.870601	0.72813	0.897754	0.889145	0.874986	0.895323	0.893786	0.887175	0.881658	0.923861	0.905169	0.923876
Phaseolus vulgaris endornavirus 3	0.909203	0.905146	0.902791	0.911343	0.921916	0.911849	0.90239	0.923897	0.92502	0.923359	0.913185	0.905805	0.906553	0.929777	0.92243	0.915557	0.915357	0.930321	0.928456	0.915683	0.915064	0.914533	0.898709	0.910752	0.917367	0.923065	0.916538	0.906886	0.918603	0.743422	0.915022	0.928237	0.92774	0.919486	0.895462	0.908828	0.908316	0.904309	0.902537	0.910801	0.912192	0.909369	0.916954	0.91573	0.915403	0.913199	0.933941	0.917211	0.932448
Phomopsis vexans endornavirus 2	0.932276	0.924634	0.926267	0.92082	0.894105	0.925784	0.920992	0.784072	0.855105	0.852555	0.922378	0.922495	0.929675	0.915335	0.931087	0.924299	0.923682	0.88455	0.904243	0.925292	0.92582	0.921022	0.918341	0.93109	0.929935	0.888838	0.925929	0.912988	0.935414	0.929021	0.923081	0.777087	0.777087	0.920702	0.901738	0.920693	0.925655	0.915138	0.916953	0.931244	0.917753	0.920474	0.928574	0.930044	0.898439	0.896753	0.8984	0.926639	0.872036
Phytophthora alphaendornavirus 1	0.896979	0.890359	0.891598	0.896213	0.917322	0.8981	0.894091	0.924848	0.926429	0.927494	0.771588	0.884759	0.897854	0.927927	0.907444	0.901025	0.902398	0.931909	0.90823	0.911577	0.900217	0.897698	0.898407	0.896816	0.91037	0.915835	0.905166	0.89277	0.906408	0.902975	0.905656	0.921623	0.921132	0.909163	0.861954	0.896428	0.899929	0.897398	0.893082	0.900961	0.887511	0.883654	0.896305	0.893754	0.893459	0.890981	0.930083	0.903797	0.928497
Phytophthora endornavirus 2	0.894995	0.885026	0.893241	0.886744	0.91821	0.900215	0.885001	0.919447	0.930219	0.930219	0.866345	0.882349	0.884215	0.92573	0.902137	0.899383	0.891662	0.920883	0.906712	0.908807	0.885096	0.895863	0.885538	0.887814	0.903926	0.915552	0.899324	0.882898	0.902305	0.908489	0.899455	0.917254	0.917497	0.897469	0.860663	0.890685	0.891058	0.890617	0.884496	0.892383	0.894069	0.881601	0.891601	0.893055	0.891548	0.895658	0.924332	0.901184	0.926955
Phytophthora endornavirus 3	0.894195	0.887794	0.891887	0.895143	0.912913	0.895687	0.897101	0.931434	0.931621	0.931621	0.761199	0.878717	0.895525	0.925469	0.9017	0.896651	0.901442	0.934236	0.91013	0.906904	0.899231	0.893098	0.890862	0.894285	0.907543	0.912355	0.897115	0.895377	0.906605	0.91095	0.896352	0.929814	0.928826	0.90101	0.871694	0.895253	0.899162	0.897046	0.895112	0.902117	0.890965	0.878474	0.896662	0.893292	0.891525	0.892919	0.92727	0.899903	0.935864
Plantago ovata alphaendornavirus	0.888534	0.885169	0.834631	0.886434	0.916968	0.903452	0.882553	0.923733	0.924359	0.923871	0.891065	0.881552	0.891994	0.926109	0.902387	0.894427	0.895443	0.936204	0.911618	0.918559	0.892962	0.897196	0.893688	0.894262	0.904017	0.920335	0.899085	0.890443	0.898094	0.899697	0.898752	0.921995	0.921189	0.900721	0.874399	0.768184	0.881169	0.897822	0.883754	0.898795	0.894104	0.881043	0.8924	0.889834	0.902874	0.901026	0.922998	0.900045	0.93135
Pumpkin alphaendornavirus	0.896227	0.896679	0.895064	0.894395	0.922774	0.907085	0.895543	0.930487	0.929453	0.929453	0.895035	0.893089	0.880627	0.92315	0.91207	0.914188	0.908632	0.935892	0.910696	0.90872	0.905066	0.900711	0.895556	0.147874	0.910085	0.928693	0.908628	0.896875	0.887334	0.907711	0.905914	0.92748	0.927727	0.914703	0.879517	0.89987	0.896759	0.898044	0.892993	0.838628	0.90372	0.889004	0.743265	0.740918	0.898872	0.900956	0.931305	0.910544	0.928538
Rhizoctonia cerealis alphaendornavirus 1	0.897541	0.88435	0.890269	0.886882	0.912218	0.908602	0.886522	0.921298	0.923824	0.92229	0.897029	0.894259	0.902474	0.92136	0.903691	0.902393	0.861578	0.918201	0.908646	0.911271	0.868304	0.900573	0.886116	0.898453	0.904726	0.91129	0.904939	0.886817	0.913385	0.908732	0.906633	0.918978	0.920363	0.900286	0.858778	0.895241	0.898741	0.888023	0.886394	0.902915	0.891985	0.873056	0.899298	0.900534	0.899126	0.89808	0.923612	0.900104	0.918822
Rhizoctonia solani endornavirus 2	0.911502	0.902881	0.906581	0.902832	0.929709	0.905123	0.905711	0.921397	0.932192	0.931345	0.898947	0.904468	0.908272	0.927539	0.832431	0.837538	0.918519	0.935049	0.915646	0.912193	0.916162	0.904129	0.900829	0.912675	0.917843	0.927403	0.910364	0.907194	0.909404	0.915278	0.91504	0.920873	0.92037	0.841676	0.886896	0.901476	0.908187	0.90661	0.906543	0.910579	0.90537	0.893288	0.912982	0.909758	0.901107	0.899807	0.928867	0.817966	0.93164
Rhizoctonia solani endornavirus 4	0.908165	0.898008	0.901628	0.904324	0.92678	0.910259	0.908771	0.927156	0.92933	0.928299	0.903871	0.896773	0.908231	0.926986	0.815197	0.828323	0.917173	0.926991	0.913505	0.908283	0.91046	0.908236	0.898359	0.913115	0.916508	0.922569	0.913598	0.905999	0.916986	0.916101	0.909455	0.917912	0.918162	0.853564	0.869419	0.903193	0.911591	0.905936	0.907066	0.915727	0.903571	0.89455	0.910975	0.910166	0.901044	0.901985	0.92343	0.837075	0.928975
Rhizoctonia solani endornavirus 5	0.899302	0.889733	0.898464	0.897532	0.920665	0.911014	0.895779	0.918167	0.926586	0.924127	0.899316	0.894807	0.900228	0.92573	0.905511	0.902521	0.866406	0.928967	0.915811	0.916753	0.86863	0.903319	0.896071	0.908107	0.906778	0.920127	0.910939	0.902676	0.912438	0.910065	0.911723	0.918519	0.919534	0.907496	0.852803	0.898593	0.903301	0.908853	0.893886	0.906734	0.897365	0.881259	0.90305	0.903475	0.893303	0.89449	0.927459	0.905885	0.92494
Rhizoctonia solani endornavirus 6	0.911533	0.904074	0.907289	0.90608	0.926333	0.911508	0.90918	0.916897	0.929638	0.92942	0.902393	0.904848	0.910575	0.930528	0.842313	0.858134	0.918031	0.92773	0.910633	0.917991	0.910958	0.912085	0.901955	0.914447	0.922527	0.922446	0.910885	0.907485	0.919501	0.921811	0.912003	0.9173	0.9173	0.856083	0.887826	0.904121	0.9125	0.907913	0.904629	0.91605	0.90742	0.893951	0.914675	0.915945	0.905382	0.903267	0.927111	0.854838	0.927259
Rhizoctonia solani endornavirus 7	0.908977	0.901487	0.900211	0.898414	0.924056	0.90852	0.895749	0.922456	0.927122	0.925121	0.898467	0.894876	0.905495	0.921986	0.804058	0.819631	0.907269	0.931764	0.917392	0.910717	0.907017	0.902787	0.901515	0.908499	0.918298	0.915949	0.909065	0.904438	0.917317	0.911261	0.906721	0.919745	0.920008	0.844707	0.875288	0.893546	0.904436	0.903154	0.895749	0.90776	0.900704	0.888897	0.911485	0.908268	0.903656	0.901559	0.927421	0.837937	0.928657
Rhizoctonia solani endornavirus 10	0.91216	0.908534	0.917338	0.912511	0.929642	0.917317	0.917843	0.927734	0.925775	0.92704	0.916266	0.921422	0.916679	0.939023	0.824143	0.830789	0.922824	0.927748	0.936765	0.928807	0.922674	0.917317	0.913534	0.920741	0.9337	0.923415	0.920768	0.92198	0.913566	0.922948	0.920112	0.920678	0.91946	0.854147	0.894427	0.904354	0.914578	0.923254	0.915564	0.921157	0.917097	0.909469	0.923044	0.924945	0.928092	0.925882	0.933294	0.843146	0.933639
Rosellinia necatrix endornavirus 1	0.91662	0.910821	0.90762	0.910449	0.882937	0.913126	0.907903	0.888271	0.893349	0.891386	0.908893	0.904624	0.912572	0.923682	0.919963	0.918982	0.91435	0.900613	0.89394	0.929251	0.903274	0.905917	0.911309	0.913289	0.912097	0.889474	0.911773	0.905665	0.921891	0.91374	0.911566	0.888876	0.889143	0.919511	0.87831	0.910994	0.912668	0.90383	0.908564	0.912327	0.911314	0.902824	0.91553	0.916436	0.910251	0.906991	0.905727	0.915583	0.895642
Sclerotinia minor endornavirus 1	0.932192	0.924928	0.924441	0.915259	0.883741	0.928468	0.916281	0.858642	0.343466	0.339091	0.925922	0.922999	0.925215	0.910106	0.927943	0.92001	0.923692	0.885541	0.891264	0.919467	0.924211	0.921917	0.920885	0.930833	0.929712	0.884485	0.928962	0.921374	0.927543	0.928853	0.924316	0.85342	0.853236	0.923133	0.908225	0.926568	0.927503	0.916222	0.917252	0.926564	0.921515	0.925572	0.931765	0.929609	0.907923	0.906988	0.898927	0.930059	0.854097
Sclerotinia sclerotiorum betaendornavirus 1	0.925176	0.92011	0.925361	0.915905	0.888958	0.924364	0.91564	0.73492	0.861094	0.856744	0.912164	0.912995	0.923012	0.914744	0.924272	0.917962	0.92186	0.888029	0.899648	0.919991	0.916042	0.911633	0.908618	0.927259	0.925894	0.884917	0.923663	0.910606	0.918818	0.921318	0.922503	0.783237	0.782646	0.916547	0.894143	0.922677	0.924438	0.91334	0.912911	0.926098	0.91383	0.920366	0.928123	0.927459	0.905374	0.904051	0.900159	0.9233	0.870958
Sclerotinia sclerotiorum endornavirus 1	0.923804	0.919362	0.928477	0.916956	0.889074	0.924638	0.9174	0.735821	0.86088	0.859158	0.911514	0.91435	0.923378	0.916421	0.925275	0.918823	0.922477	0.8898	0.902456	0.920566	0.919074	0.911688	0.911083	0.927245	0.926478	0.884807	0.924201	0.910747	0.919483	0.92233	0.923312	0.784072	0.783091	0.917967	0.894143	0.921766	0.925319	0.917369	0.913745	0.926577	0.915971	0.921786	0.928585	0.928893	0.905578	0.904924	0.899058	0.923834	0.873128
Sclerotinia sclerotiorum endornavirus 2	0.924464	0.919582	0.92635	0.916873	0.888751	0.924102	0.916121	0.734111	0.861441	0.857964	0.911898	0.911999	0.921553	0.915925	0.924031	0.919252	0.92186	0.886461	0.901845	0.921605	0.914775	0.911102	0.909672	0.929465	0.925894	0.884917	0.923924	0.909391	0.920147	0.922542	0.923287	0.783237	0.782251	0.91522	0.889875	0.922677	0.925854	0.916148	0.913392	0.92707	0.91383	0.92105	0.928855	0.928922	0.904054	0.903718	0.898938	0.922509	0.870255
Sclerotinia sclerotiorum endornavirus 3	0.93063	0.925512	0.926169	0.916884	0.886282	0.928574	0.918552	0.859007	0.257641	0.2846	0.924559	0.924773	0.925388	0.909274	0.928691	0.92123	0.926324	0.886015	0.887677	0.92082	0.924314	0.92367	0.922764	0.930679	0.930095	0.885569	0.927189	0.920871	0.928738	0.929643	0.923583	0.854096	0.854096	0.923106	0.911252	0.926975	0.926463	0.918261	0.919283	0.9264	0.921447	0.927061	0.930412	0.92789	0.907915	0.905403	0.902155	0.929936	0.853128
Sclerotinia sclerotiorum endornavirus 4	0.911768	0.890719	0.892607	0.908893	0.932744	0.91797	0.90752	0.938888	0.942897	0.942632	0.908893	0.901753	0.901979	0.929187	0.921287	0.90519	0.898091	0.936314	0.927017	0.918918	0.901903	0.903126	0.910179	0.91508	0.918044	0.933461	0.912734	0.908447	0.904441	0.916877	0.914954	0.936744	0.936744	0.918339	0.92932	0.89376	0.897254	0.917368	0.905636	0.916605	0.894583	0.906351	0.911084	0.913317	0.910877	0.913839	0.941517	0.912788	0.945346
Sclerotinia sclerotiorum endornavirus 8	0.931217	0.916204	0.920801	0.922137	0.891576	0.923803	0.922874	0.359708	0.85909	0.856806	0.92041	0.913343	0.922397	0.917478	0.930168	0.92271	0.92706	0.88859	0.901342	0.920195	0.926456	0.915729	0.913838	0.929246	0.926892	0.887954	0.925679	0.913484	0.928328	0.92221	0.920288	0.796068	0.795098	0.919946	0.8967	0.922161	0.928461	0.916623	0.924041	0.925227	0.923548	0.919685	0.925886	0.927047	0.908839	0.910634	0.897097	0.927402	0.872464
Sclerotinia sclerotiorum endornavirus 9	0.930503	0.925044	0.926228	0.916886	0.887575	0.928863	0.919563	0.859416	0.239444	0.275681	0.925275	0.923843	0.92573	0.910442	0.928996	0.921607	0.926526	0.885752	0.88682	0.921086	0.923962	0.923472	0.923088	0.929596	0.931394	0.887906	0.928194	0.922461	0.929346	0.929526	0.924226	0.854016	0.854016	0.923879	0.911252	0.927074	0.92801	0.918937	0.920487	0.926237	0.921075	0.927929	0.930797	0.928117	0.908764	0.905466	0.900999	0.929268	0.853553
Sclerotinia sclerotiorum endornavirus 10	0.929782	0.923043	0.92266	0.909971	0.865819	0.924592	0.905296	0.705332	0.836586	0.831359	0.920422	0.906211	0.926691	0.91129	0.914383	0.911268	0.919935	0.873113	0.928243	0.916157	NA	0.904126	0.911436	0.936122	0.921628	0.861384	0.902834	0.890499	0.931145	0.907675	0.9116	0.770552	0.768115	0.895129	NA	0.905519	0.923467	0.901091	0.908572	0.938345	0.908352	0.917663	0.930501	0.936602	0.897326	0.889087	0.888264	0.907485	0.849312
Sclerotium rolfsii endornavirus 1	0.942027	0.935136	0.93374	0.931937	0.894752	0.938027	0.934765	0.887181	0.888837	0.890372	0.935983	0.934275	0.938237	0.913664	0.93953	0.933265	0.942946	0.882157	0.923421	0.929578	0.949014	0.931388	0.933411	0.935287	0.940875	0.903277	0.934862	0.931115	0.9268	0.936581	0.933452	0.889829	0.889829	0.937222	0.928279	0.930632	0.941917	0.935074	0.934338	0.933576	0.93502	0.941669	0.938439	0.937961	0.924211	0.921407	0.908744	0.932664	0.888088
Soybean leaf-associated endornavirus 1	0.85362	0.854315	0.859013	0.848226	0.892544	0.864459	0.851542	0.905232	0.902194	0.902194	0.826827	0.848084	0.845494	0.918969	0.8574	0.865575	0.850251	0.929063	0.888842	0.907558	0.855092	0.880528	0.843261	0.848146	0.874511	0.889691	0.872372	0.847258	0.914592	0.891895	0.866802	0.89599	0.89599	0.861126	0.860397	0.853659	0.861425	0.847273	0.854585	0.856198	0.869433	0.840027	0.85421	0.849936	0.859353	0.85956	0.897564	0.868594	0.898877
Triticeae associated alphaendornavirus	0.894874	0.88266	0.892196	0.843838	0.915638	0.899557	0.837199	0.920253	0.922882	0.921232	0.892884	0.878265	0.895295	0.930667	0.908664	0.897997	0.898659	0.920637	0.910873	0.905085	0.907195	0.898457	0.86505	0.898477	0.903248	0.914712	0.902984	0.821995	0.908336	0.906566	0.899545	0.918446	0.917726	0.908502	0.847197	0.889045	0.896919	0.878028	0.837827	0.896736	0.89222	0.879423	0.901139	0.901418	0.890554	0.89126	0.9242	0.904993	0.92563
Tuber aestivum betaendornavirus	0.922238	0.912768	0.922832	0.922919	0.881671	0.932702	0.9211	0.870574	0.863461	0.863679	0.929611	0.920643	0.927729	0.91372	0.930245	0.926407	0.921755	0.872399	0.893216	0.929346	0.914166	0.924615	0.919911	0.930857	0.927846	0.883047	0.929981	0.919481	0.936129	0.929168	0.926081	0.865968	0.866199	0.929485	0.887926	0.919316	0.92446	0.926788	0.916987	0.931219	0.925036	0.912126	0.931782	0.933408	0.917127	0.913043	0.893881	0.929307	0.859844
Vicia faba alphaendornavirus	0.891288	0.882358	0.896798	0.894816	0.926332	0.897421	0.892833	0.926725	0.932505	0.930825	0.900936	0.894362	0.903233	0.927584	0.911599	0.908429	0.904477	0.937689	0.917327	0.912953	0.904352	0.900349	0.892945	0.905376	0.910988	0.927935	0.904013	0.89728	0.91034	0.91068	0.903967	0.9208	0.920571	0.908908	0.848737	0.901262	0.903778	0.897849	0.893091	0.899017	0.899327	0.888164	0.900323	0.90077	0.904391	0.903822	0.924022	0.907092	0.92734
Winged bean alphaendornavirus 1	0.891419	0.870769	0.881917	0.828278	0.91119	0.899478	0.826072	0.915917	0.918652	0.919079	0.893825	0.878893	0.890035	0.917795	0.904308	0.900611	0.89634	0.92558	0.900838	0.906507	0.900428	0.89135	0.861924	0.895115	0.899744	0.916341	0.900377	0.724518	0.908723	0.903308	0.897614	0.912126	0.911878	0.905384	0.84668	0.888181	0.895623	0.878356	0.824913	0.894395	0.884188	0.87121	0.893542	0.893837	0.887758	0.887976	0.927626	0.902289	0.926293
Yerba mate alphaendornavirus	0.898915	0.88696	0.896444	0.897122	0.924154	0.910675	0.895357	0.930408	0.927949	0.92753	0.89163	0.890121	0.888831	0.926005	0.916371	0.911587	0.908886	0.942304	0.919063	0.908893	0.903074	0.903075	0.898196	0.783694	0.904768	0.925712	0.907339	0.901873	0.885816	0.912226	0.909149	0.926282	0.926282	0.907661	0.862613	0.895873	0.901867	0.900313	0.89683	0.836535	0.902942	0.886261	0.783786	0.782748	0.905236	0.905521	0.92892	0.912467	0.931598
[truncated: 40 more columns]

## Sheet: Flaviviridae-Flavi
	Kilpisjarvi flavivirus FIN/L-2018/90	Hanko virus FIN/U-2018/94	Hanko virus FIN/U-2018/96	Hanko virus FIN/U-2018/97	Hanko virus FIN/U-2018/95	Hameenlinna flavivirus FIN/KH-2018/38	Lestijarvi flavi-like virus FIN/KP-2018/33	Ilomantsi virus	Lammi virus	Lammi virus	Aedes flavivirus	Aedes notoscriptus flavivirus	Alfuy virus	Alkhumra hemorrhagic fever virus	Anopheles flavivirus variant 1	Anopheles flavivirus variant 2	Anopheles flavivirus-like 1	Anopheles flavivirus-like 2	Apis flavivirus	Apoi virus	Aripo virus	Aroa virus	Atrato Flavi-like virus 1	Atrato Flavi-like virus 2	Bagaza virus	Bainyik virus	Baiyangdian virus	Bamaga virus	Banzi virus	Barkedji virus	Barkedji-like virus	Batu Cave virus	Batu Kawa virus	Binjari virus	Bouboui virus	Bussuquara virus	Cacipacore virus	Calbertado virus	Cell fusing agent virus	Chaoyang virus	Chinese soft-shelled turtle flavivirus	Crangon crangon flavivirus	Cuacua virus	Culex Flavi-like virus	Culex flavivirus	Culex theileri flavivirus	Culex tritaeniorhynchus flavi-like virus	Culiseta flavivirus	Cyclopterus lumpus virus
Kilpisjarvi flavivirus FIN/L-2018/90	0	0.740115	0.740525	0.740525	0.740525	0.686194	0.911465	0.852195	0.851181	0.851042	0.735181	0.742845	0.854108	0.851321	0.785338	0.784143	0.765141	0.830024	0.92642	0.851377	0.851135	0.84926	0.917098	0.883855	0.854718	0.850212	0.855189	0.852436	0.851927	0.853569	0.853952	0.855939	0.849943	0.852733	0.850556	0.84926	0.845569	0.782388	0.734451	0.849698	0.849323	0.852872	0.760306	0.781826	0.762033	0.761577	0.921733	0.782254	0.885955
Hanko virus FIN/U-2018/94	0.740115	0	0.0515634	0.0454747	0.0486145	0.441222	0.900854	0.847015	0.851312	0.851174	0.756709	0.518214	0.849348	0.845016	0.786144	0.786739	0.767811	0.823327	0.929602	0.855568	0.850451	0.84565	0.918246	0.88257	0.841569	0.848682	0.845127	0.848928	0.850446	0.849709	0.850475	0.852663	0.853115	0.84836	0.847888	0.84565	0.845319	0.784904	0.745765	0.851364	0.850029	0.85688	0.762301	0.782149	0.764644	0.767573	0.926243	0.78178	0.888087
Hanko virus FIN/U-2018/96	0.740525	0.0515634	0	0.0243072	0.0297702	0.441222	0.900854	0.846632	0.85093	0.850792	0.75691	0.518214	0.849348	0.844824	0.785946	0.786739	0.767811	0.823327	0.929002	0.855568	0.850641	0.845264	0.917883	0.88257	0.841376	0.848682	0.844934	0.848928	0.850638	0.849517	0.850475	0.852663	0.852924	0.84836	0.847695	0.845264	0.845319	0.784904	0.745765	0.850983	0.850221	0.85688	0.762507	0.782149	0.764644	0.767776	0.926454	0.782372	0.887691
Hanko virus FIN/U-2018/97	0.740525	0.0454747	0.0243072	0	0.0171878	0.441222	0.900854	0.846632	0.85093	0.850792	0.75691	0.518214	0.849348	0.844824	0.785946	0.786739	0.767811	0.823327	0.929002	0.855568	0.850641	0.845264	0.918246	0.88257	0.841376	0.848682	0.844934	0.848928	0.850638	0.849517	0.850475	0.852663	0.852924	0.84836	0.847695	0.845264	0.845319	0.784904	0.745765	0.850983	0.850221	0.85688	0.762507	0.782149	0.764644	0.767573	0.926454	0.782175	0.887691
Hanko virus FIN/U-2018/95	0.740525	0.0486145	0.0297702	0.0171878	0	0.441222	0.900854	0.846632	0.85093	0.850792	0.75691	0.518214	0.849348	0.844824	0.785946	0.786739	0.767811	0.823327	0.929002	0.855568	0.850641	0.845264	0.918065	0.88257	0.841376	0.848682	0.844934	0.848928	0.850638	0.849517	0.850475	0.852663	0.852924	0.84836	0.847695	0.845264	0.845319	0.784904	0.745561	0.850983	0.850221	0.85688	0.762301	0.782149	0.764844	0.767776	0.926454	0.782175	0.887889
Hameenlinna flavivirus FIN/KH-2018/38	0.686194	0.441222	0.441222	0.441222	0.441222	0	0.902986	0.806623	0.811237	0.811237	0.711209	0.451788	0.802751	0.79127	0.725757	0.726291	0.73433	0	0.924516	0.800081	0.810108	0.807225	0.915212	0.930643	0.801389	0.797632	0.801891	0.793	0.801495	0.803106	0.800602	0.793644	0.801104	0.805952	0.799291	0.807225	0.808397	0.725419	0.711485	0.813707	0.799375	0.80803	0.713423	0.727384	0.726395	0.731944	0.919658	0.724852	0.864896
Lestijarvi flavi-like virus FIN/KP-2018/33	0.911465	0.900854	0.900854	0.900854	0.900854	0.902986	0	0.915612	0.917663	0.917663	0.896575	0.907236	0.903211	0.903211	0.907236	0.907236	0.909808	NA	0.860138	0.902826	0.915612	0.911497	0.884652	NA	0.905289	0.900337	0.911497	0.915612	0.917663	0.905289	0.909433	0.915279	0.899039	0.911497	0.915612	0.911497	0.911497	0.905114	0.898717	0.919709	0.913215	0.917441	0.902411	0.902986	0.907236	0.924038	0.711279	0.905114	0.90927
Ilomantsi virus	0.852195	0.847015	0.846632	0.846632	0.846632	0.806623	0.915612	0	0.595099	0.595502	0.855506	0.850851	0.708141	0.761205	0.855579	0.8552	0.831221	0.917379	0.914792	0.796018	0.631673	0.704825	0.907329	0.639396	0.71963	0.708042	0.717394	0.737	0.736248	0.71904	0.717406	0.785086	0.721395	0.624792	0.739407	0.704825	0.711962	0.861565	0.854445	0.589682	0.728382	0.84007	0.855404	0.860791	0.855274	0.858869	0.921046	0.860324	0.881131
Lammi virus	0.851181	0.851312	0.85093	0.85093	0.85093	0.811237	0.917663	0.595099	0	0.0451557	0.855146	0.852198	0.703773	0.759955	0.854273	0.854653	0.829335	0.911623	0.912087	0.786217	0.63324	0.697053	0.904924	0.650358	0.714349	0.703758	0.707315	0.73676	0.733083	0.71621	0.717647	0.785355	0.715914	0.595865	0.734608	0.697053	0.709289	0.861172	0.850062	0.376086	0.717178	0.8396	0.857567	0.860971	0.854345	0.854279	0.9222	0.860118	0.87826
Lammi virus	0.851042	0.851174	0.850792	0.850792	0.850792	0.811237	0.917663	0.595502	0.0451557	0	0.854813	0.852059	0.703879	0.760235	0.854704	0.854704	0.829654	0.912304	0.91212	0.786291	0.633839	0.697372	0.904778	0.65068	0.714861	0.703863	0.707835	0.736651	0.733379	0.716721	0.717952	0.785429	0.716015	0.595533	0.734701	0.697372	0.709392	0.861221	0.850116	0.376806	0.717279	0.839283	0.857424	0.861021	0.854587	0.854524	0.922405	0.860359	0.878497
Aedes flavivirus	0.735181	0.756709	0.75691	0.75691	0.75691	0.711209	0.896575	0.855506	0.855146	0.854813	0	0.758439	0.851243	0.849987	0.786948	0.787549	0.768232	0.836871	0.922066	0.853775	0.851806	0.845794	0.923141	0.88423	0.845794	0.850495	0.848125	0.851377	0.854404	0.852522	0.85175	0.849371	0.849396	0.855825	0.855512	0.845794	0.846211	0.78723	0.619537	0.851874	0.848769	0.863001	0.773118	0.786901	0.774359	0.772489	0.924269	0.790815	0.890509
Aedes notoscriptus flavivirus	0.742845	0.518214	0.518214	0.518214	0.518214	0.451788	0.907236	0.850851	0.852198	0.852059	0.758439	0	0.84888	0.845869	0.785304	0.785106	0.762109	0.81838	0.925389	0.853748	0.84971	0.842342	0.920215	0.877792	0.844384	0.845237	0.844851	0.846697	0.848405	0.850442	0.850442	0.851229	0.849837	0.847863	0.847002	0.842342	0.846584	0.781308	0.747792	0.850864	0.847027	0.856981	0.770851	0.77969	0.76652	0.768347	0.92585	0.785582	0.88322
Alfuy virus	0.854108	0.849348	0.849348	0.849348	0.849348	0.802751	0.903211	0.708141	0.703773	0.703879	0.851243	0.84888	0	0.767594	0.850272	0.850844	0.82786	0.903913	0.914337	0.790139	0.721768	0.658888	0.908446	0.746657	0.601877	0.660687	0.607851	0.738677	0.737122	0.712179	0.711767	0.787554	0.708458	0.715468	0.73767	0.658888	0.542231	0.858546	0.850556	0.702834	0.715618	0.832223	0.855427	0.857436	0.846225	0.852926	0.914698	0.855657	0.880211
Alkhumra hemorrhagic fever virus	0.851321	0.845016	0.844824	0.844824	0.844824	0.79127	0.903211	0.761205	0.759955	0.760235	0.849987	0.845869	0.767594	0	0.848937	0.848744	0.827575	0.911252	0.910666	0.756813	0.774135	0.762916	0.909374	0.809993	0.763453	0.762127	0.764854	0.758327	0.758416	0.768901	0.767148	0.753447	0.775175	0.760907	0.75805	0.762916	0.764902	0.849094	0.846994	0.758858	0.772002	0.833651	0.851819	0.849673	0.853482	0.854813	0.922426	0.850943	0.881896
Anopheles flavivirus variant 1	0.785338	0.786144	0.785946	0.785946	0.785946	0.725757	0.907236	0.855579	0.854273	0.854704	0.786948	0.785304	0.850272	0.848937	0	0.127133	0.340997	0.347376	0.925043	0.849826	0.850503	0.851866	0.921038	0.88749	0.850145	0.847442	0.851952	0.853984	0.846671	0.850198	0.849049	0.850289	0.852038	0.849423	0.848351	0.851866	0.850283	0.783076	0.77954	0.853944	0.845761	0.859323	0.772558	0.781736	0.766694	0.771815	0.92549	0.784033	0.892058
Anopheles flavivirus variant 2	0.784143	0.786739	0.786739	0.786739	0.786739	0.726291	0.907236	0.8552	0.854653	0.854704	0.787549	0.785106	0.850844	0.848744	0.127133	0	0.341722	0.352168	0.92605	0.849826	0.851265	0.852629	0.921588	0.887044	0.850719	0.84879	0.852716	0.853411	0.846478	0.850772	0.849815	0.849901	0.851847	0.849805	0.848158	0.852629	0.850283	0.783076	0.77954	0.853754	0.846533	0.859892	0.772149	0.781736	0.766694	0.771613	0.92633	0.78283	0.892651
Anopheles flavivirus-like 1	0.765141	0.767811	0.767811	0.767811	0.767811	0.73433	0.909808	0.831221	0.829335	0.829654	0.768232	0.762109	0.82786	0.827575	0.340997	0.341722	0	0	0.920526	0.823662	0.83227	0.829915	0.914799	0.879849	0.825635	0.824711	0.825315	0.828015	0.817798	0.826261	0.82466	0.826134	0.833643	0.827204	0.821042	0.829915	0.829156	0.771724	0.76153	0.82806	0.819847	0.837328	0.747454	0.772722	0.742628	0.748454	0.918705	0.769378	0.875386
Anopheles flavivirus-like 2	0.830024	0.823327	0.823327	0.823327	0.823327	0	NA	0.917379	0.911623	0.912304	0.836871	0.81838	0.903913	0.911252	0.347376	0.352168	0	0	0.935814	0.920715	0.89967	0.912418	0.928065	NA	0.904784	0.901086	0.90591	0.913326	0.910239	0.905414	0.902645	0.913333	0.912414	0.904784	0.909552	0.912418	0.904097	0.82128	0.825273	0.911623	0.907363	0.91541	0.839763	0.81397	0.833523	0.833154	0.943704	0.809979	0.918225
Apis flavivirus	0.92642	0.929602	0.929002	0.929002	0.929002	0.924516	0.860138	0.914792	0.912087	0.91212	0.922066	0.925389	0.914337	0.910666	0.925043	0.92605	0.920526	0.935814	0	0.917245	0.912773	0.916296	0.90085	0.917663	0.913492	0.914315	0.912838	0.909014	0.914845	0.91496	0.915382	0.917872	0.909278	0.916164	0.915372	0.916296	0.913165	0.922989	0.923429	0.91336	0.911595	0.926736	0.923579	0.924073	0.922892	0.925438	0.900889	0.923632	0.925648
Apoi virus	0.851377	0.855568	0.855568	0.855568	0.855568	0.800081	0.902826	0.796018	0.786217	0.786291	0.853775	0.853748	0.790139	0.756813	0.849826	0.849826	0.823662	0.920715	0.917245	0	0.791047	0.78565	0.916286	0.825764	0.792672	0.786961	0.789467	0.785388	0.778594	0.790881	0.795091	0.691404	0.796026	0.79265	0.780317	0.78565	0.788196	0.85107	0.851245	0.78494	0.792156	0.839585	0.855351	0.850582	0.851837	0.85719	0.917959	0.852078	0.882627
Aripo virus	0.851135	0.850451	0.850641	0.850641	0.850641	0.810108	0.915612	0.631673	0.63324	0.633839	0.851806	0.84971	0.721768	0.774135	0.850503	0.851265	0.83227	0.89967	0.912773	0.791047	0	0.702636	0.90736	0.200863	0.725221	0.717137	0.720361	0.740892	0.745731	0.72393	0.724133	0.785012	0.724153	0.654845	0.745643	0.702636	0.719448	0.857229	0.848644	0.634852	0.733722	0.840886	0.857396	0.856594	0.852474	0.852961	0.919064	0.857268	0.880556
Aroa virus	0.84926	0.84565	0.845264	0.845264	0.845264	0.807225	0.911497	0.704825	0.697053	0.697372	0.845794	0.842342	0.658888	0.762916	0.851866	0.852629	0.829915	0.912418	0.916296	0.78565	0.702636	0	0.908282	0.707623	0.660663	0.647451	0.659303	0.738567	0.735105	0.708353	0.707315	0.78664	0.706586	0.701579	0.734641	0	0.65459	0.855657	0.842953	0.694626	0.711999	0.82898	0.849968	0.854895	0.846283	0.848528	0.919677	0.85131	0.881853
Atrato Flavi-like virus 1	0.917098	0.918246	0.917883	0.918246	0.918065	0.915212	0.884652	0.907329	0.904924	0.904778	0.923141	0.920215	0.908446	0.909374	0.921038	0.921588	0.914799	0.928065	0.90085	0.916286	0.90736	0.908282	0	0.911811	0.910685	0.907359	0.909203	0.909267	0.905502	0.904227	0.906954	0.912601	0.908717	0.909681	0.910362	0.908282	0.909534	0.921789	0.917837	0.905799	0.907589	0.921546	0.920779	0.922057	0.920685	0.918553	0.918883	0.919145	0.925975
Atrato Flavi-like virus 2	0.883855	0.88257	0.88257	0.88257	0.88257	0.930643	NA	0.639396	0.650358	0.65068	0.88423	0.877792	0.746657	0.809993	0.88749	0.887044	0.879849	NA	0.917663	0.825764	0.200863	0.707623	0.911811	0	0.746008	0.731369	0.737156	0.769942	0.767162	0.75985	0.75937	0.819394	0.762683	0.662055	0.763041	0.707623	0.739626	0.888788	0.876016	0.657342	0.748037	0.871081	0.89013	0.888861	0.883386	0.885008	0.922865	0.889105	0.889055
Bagaza virus	0.854718	0.841569	0.841376	0.841376	0.841376	0.801389	0.905289	0.71963	0.714349	0.714861	0.845794	0.844384	0.601877	0.763453	0.850145	0.850719	0.825635	0.904784	0.913492	0.792672	0.725221	0.660663	0.910685	0.746008	0	0.658586	0.430244	0.743077	0.737433	0.706378	0.703038	0.78664	0.708459	0.716704	0.742001	0.660663	0.601743	0.85508	0.844068	0.712903	0.714066	0.83887	0.851734	0.855869	0.845512	0.849891	0.91879	0.855836	0.87974
Bainyik virus	0.850212	0.848682	0.848682	0.848682	0.848682	0.797632	0.900337	0.708042	0.703758	0.703863	0.850495	0.845237	0.660687	0.762127	0.847442	0.84879	0.824711	0.901086	0.914315	0.786961	0.717137	0.647451	0.907359	0.731369	0.658586	0	0.653851	0.733862	0.729125	0.700065	0.697526	0.783393	0.697411	0.708671	0.733643	0.647451	0.65475	0.855036	0.849804	0.703446	0.707734	0.832497	0.850373	0.854068	0.847442	0.855678	0.915189	0.851392	0.878697
Baiyangdian virus	0.855189	0.845127	0.844934	0.844934	0.844934	0.801891	0.911497	0.717394	0.707315	0.707835	0.848125	0.844851	0.607851	0.764854	0.851952	0.852716	0.825315	0.90591	0.912838	0.789467	0.720361	0.659303	0.909203	0.737156	0.430244	0.653851	0	0.7409	0.737451	0.706794	0.705335	0.78399	0.710537	0.716094	0.736586	0.659303	0.602648	0.854784	0.846101	0.709183	0.715311	0.837832	0.855151	0.854985	0.844244	0.853473	0.918996	0.852451	0.879653
Bamaga virus	0.852436	0.848928	0.848928	0.848928	0.848928	0.793	0.915612	0.737	0.73676	0.736651	0.851377	0.846697	0.738677	0.758327	0.853984	0.853411	0.828015	0.913326	0.909014	0.785388	0.740892	0.738567	0.909267	0.769942	0.743077	0.733862	0.7409	0	0.63813	0.73822	0.740428	0.775967	0.733612	0.737345	0.644867	0.738567	0.74132	0.855014	0.848637	0.735863	0.74673	0.838587	0.847612	0.855128	0.849837	0.85564	0.91294	0.851484	0.881339
Banzi virus	0.851927	0.850446	0.850638	0.850638	0.850638	0.801495	0.917663	0.736248	0.733083	0.733379	0.854404	0.848405	0.737122	0.758416	0.846671	0.846478	0.817798	0.910239	0.914845	0.778594	0.745731	0.735105	0.905502	0.767162	0.737433	0.729125	0.737451	0.63813	0	0.7416	0.742402	0.775693	0.736309	0.74152	0.512034	0.735105	0.739573	0.858274	0.849198	0.732084	0.740915	0.834762	0.847729	0.857504	0.850618	0.854426	0.920009	0.855526	0.884401
Barkedji virus	0.853569	0.849709	0.849517	0.849517	0.849517	0.803106	0.905289	0.71904	0.71621	0.716721	0.852522	0.850442	0.712179	0.768901	0.850198	0.850772	0.826261	0.905414	0.91496	0.790881	0.72393	0.708353	0.904227	0.75985	0.706378	0.700065	0.706794	0.73822	0.7416	0	0.309391	0.782038	0.612908	0.715693	0.743555	0.708353	0.709497	0.855811	0.847627	0.713735	0.694566	0.84127	0.853052	0.853689	0.851847	0.854352	0.921226	0.853013	0.883961
Barkedji-like virus	0.853952	0.850475	0.850475	0.850475	0.850475	0.800602	0.909433	0.717406	0.717647	0.717952	0.85175	0.850442	0.711767	0.767148	0.849049	0.849815	0.82466	0.902645	0.915382	0.795091	0.724133	0.707315	0.906954	0.75937	0.703038	0.697526	0.705335	0.740428	0.742402	0.309391	0	0.784554	0.615522	0.719999	0.743355	0.707315	0.711361	0.853311	0.849374	0.719075	0.692863	0.83774	0.854422	0.851933	0.850124	0.852997	0.921667	0.856285	0.88377
Batu Cave virus	0.855939	0.852663	0.852663	0.852663	0.852663	0.793644	0.915279	0.785086	0.785355	0.785429	0.849371	0.851229	0.787554	0.753447	0.850289	0.849901	0.826134	0.913333	0.917872	0.691404	0.785012	0.78664	0.912601	0.819394	0.78664	0.783393	0.78399	0.775967	0.775693	0.782038	0.784554	0	0.786842	0.785384	0.781898	0.78664	0.786759	0.853456	0.847309	0.783231	0.78956	0.843986	0.847007	0.852606	0.847822	0.849391	0.918331	0.849457	0.883998
Batu Kawa virus	0.849943	0.853115	0.852924	0.852924	0.852924	0.801104	0.899039	0.721395	0.715914	0.716015	0.849396	0.849837	0.708458	0.775175	0.852038	0.851847	0.833643	0.912414	0.909278	0.796026	0.724153	0.706586	0.908717	0.762683	0.708459	0.697411	0.710537	0.733612	0.736309	0.612908	0.615522	0.786842	0	0.722262	0.737263	0.706586	0.710018	0.855006	0.846626	0.715291	0.695087	0.836045	0.85458	0.855209	0.852004	0.851993	0.917426	0.853171	0.886079
Binjari virus	0.852733	0.84836	0.84836	0.84836	0.84836	0.805952	0.911497	0.624792	0.595865	0.595533	0.855825	0.847863	0.715468	0.760907	0.849423	0.849805	0.827204	0.904784	0.916164	0.79265	0.654845	0.701579	0.909681	0.662055	0.716704	0.708671	0.716094	0.737345	0.74152	0.715693	0.719999	0.785384	0.722262	0	0.740228	0.701579	0.71084	0.856489	0.850363	0.591769	0.722404	0.841718	0.852608	0.85565	0.852734	0.85554	0.922057	0.856579	0.879697
Bouboui virus	0.850556	0.847888	0.847695	0.847695	0.847695	0.799291	0.915612	0.739407	0.734608	0.734701	0.855512	0.847002	0.73767	0.75805	0.848351	0.848158	0.821042	0.909552	0.915372	0.780317	0.745643	0.734641	0.910362	0.763041	0.742001	0.733643	0.736586	0.644867	0.512034	0.743555	0.743355	0.781898	0.737263	0.740228	0	0.734641	0.735171	0.857838	0.852485	0.733815	0.741449	0.837467	0.849113	0.857258	0.848829	0.855536	0.916465	0.853929	0.8808
Bussuquara virus	0.84926	0.84565	0.845264	0.845264	0.845264	0.807225	0.911497	0.704825	0.697053	0.697372	0.845794	0.842342	0.658888	0.762916	0.851866	0.852629	0.829915	0.912418	0.916296	0.78565	0.702636	0	0.908282	0.707623	0.660663	0.647451	0.659303	0.738567	0.735105	0.708353	0.707315	0.78664	0.706586	0.701579	0.734641	0	0.65459	0.855657	0.842953	0.694626	0.711999	0.82898	0.849968	0.854895	0.846283	0.848528	0.919677	0.85131	0.881853
Cacipacore virus	0.845569	0.845319	0.845319	0.845319	0.845319	0.808397	0.911497	0.711962	0.709289	0.709392	0.846211	0.846584	0.542231	0.764902	0.850283	0.850283	0.829156	0.904097	0.913165	0.788196	0.719448	0.65459	0.909534	0.739626	0.601743	0.65475	0.602648	0.74132	0.739573	0.709497	0.711361	0.786759	0.710018	0.71084	0.735171	0.65459	0	0.853575	0.84649	0.70544	0.711066	0.832036	0.850753	0.85259	0.844493	0.852168	0.916111	0.850655	0.876909
Calbertado virus	0.782388	0.784904	0.784904	0.784904	0.784904	0.725419	0.905114	0.861565	0.861172	0.861221	0.78723	0.781308	0.858546	0.849094	0.783076	0.783076	0.771724	0.82128	0.922989	0.85107	0.857229	0.855657	0.921789	0.888788	0.85508	0.855036	0.854784	0.855014	0.858274	0.855811	0.853311	0.853456	0.855006	0.856489	0.857838	0.855657	0.853575	0	0.781059	0.859694	0.854665	0.860741	0.775253	0.161903	0.774717	0.780791	0.929941	0.691545	0.891546
Cell fusing agent virus	0.734451	0.745765	0.745765	0.745765	0.745561	0.711485	0.898717	0.854445	0.850062	0.850116	0.619537	0.747792	0.850556	0.846994	0.77954	0.77954	0.76153	0.825273	0.923429	0.851245	0.848644	0.842953	0.917837	0.876016	0.844068	0.849804	0.846101	0.848637	0.849198	0.847627	0.849374	0.847309	0.846626	0.850363	0.852485	0.842953	0.84649	0.781059	0	0.848761	0.841634	0.858645	0.756978	0.780472	0.729374	0.720066	0.916738	0.776522	0.884885
Chaoyang virus	0.849698	0.851364	0.850983	0.850983	0.850983	0.813707	0.919709	0.589682	0.376086	0.376806	0.851874	0.850864	0.702834	0.758858	0.853944	0.853754	0.82806	0.911623	0.91336	0.78494	0.634852	0.694626	0.905799	0.657342	0.712903	0.703446	0.709183	0.735863	0.732084	0.713735	0.719075	0.783231	0.715291	0.591769	0.733815	0.694626	0.70544	0.859694	0.848761	0	0.718826	0.840375	0.855869	0.859668	0.853254	0.853172	0.920735	0.859785	0.879268
Chinese soft-shelled turtle flavivirus	0.849323	0.850029	0.850221	0.850221	0.850221	0.799375	0.913215	0.728382	0.717178	0.717279	0.848769	0.847027	0.715618	0.772002	0.845761	0.846533	0.819847	0.907363	0.911595	0.792156	0.733722	0.711999	0.907589	0.748037	0.714066	0.707734	0.715311	0.74673	0.740915	0.694566	0.692863	0.78956	0.695087	0.722404	0.741449	0.711999	0.711066	0.854665	0.841634	0.718826	0	0.836566	0.850909	0.854279	0.848813	0.852024	0.920859	0.851818	0.879322
Crangon crangon flavivirus	0.852872	0.85688	0.85688	0.85688	0.85688	0.80803	0.917441	0.84007	0.8396	0.839283	0.863001	0.856981	0.832223	0.833651	0.859323	0.859892	0.837328	0.91541	0.926736	0.839585	0.840886	0.82898	0.921546	0.871081	0.83887	0.832497	0.837832	0.838587	0.834762	0.84127	0.83774	0.843986	0.836045	0.841718	0.837467	0.82898	0.832036	0.860741	0.858645	0.840375	0.836566	0	0.856896	0.860577	0.864997	0.862243	0.92582	0.861881	0.886364
Cuacua virus	0.760306	0.762301	0.762507	0.762507	0.762301	0.713423	0.902411	0.855404	0.857567	0.857424	0.773118	0.770851	0.855427	0.851819	0.772558	0.772149	0.747454	0.839763	0.923579	0.855351	0.857396	0.849968	0.920779	0.89013	0.851734	0.850373	0.855151	0.847612	0.847729	0.853052	0.854422	0.847007	0.85458	0.852608	0.849113	0.849968	0.850753	0.775253	0.756978	0.855869	0.850909	0.856896	0	0.773138	0.681507	0.687394	0.923936	0.771683	0.886999
Culex Flavi-like virus	0.781826	0.782149	0.782149	0.782149	0.782149	0.727384	0.902986	0.860791	0.860971	0.861021	0.786901	0.77969	0.857436	0.849673	0.781736	0.781736	0.772722	0.81397	0.924073	0.850582	0.856594	0.854895	0.922057	0.888861	0.855869	0.854068	0.854985	0.855128	0.857504	0.853689	0.851933	0.852606	0.855209	0.85565	0.857258	0.854895	0.85259	0.161903	0.780472	0.859668	0.854279	0.860577	0.773138	0	0.771215	0.779679	0.930494	0.689481	0.891109
Culex flavivirus	0.762033	0.764644	0.764644	0.764644	0.764844	0.726395	0.907236	0.855274	0.854345	0.854587	0.774359	0.76652	0.846225	0.853482	0.766694	0.766694	0.742628	0.833523	0.922892	0.851837	0.852474	0.846283	0.920685	0.883386	0.845512	0.847442	0.844244	0.849837	0.850618	0.851847	0.850124	0.847822	0.852004	0.852734	0.848829	0.846283	0.844493	0.774717	0.729374	0.853254	0.848813	0.864997	0.681507	0.771215	0	0.537983	0.923752	0.765815	0.883109
Culex theileri flavivirus	0.761577	0.767573	0.767776	0.767573	0.767776	0.731944	0.924038	0.858869	0.854279	0.854524	0.772489	0.768347	0.852926	0.854813	0.771815	0.771613	0.748454	0.833154	0.925438	0.85719	0.852961	0.848528	0.918553	0.885008	0.849891	0.855678	0.853473	0.85564	0.854426	0.854352	0.852997	0.849391	0.851993	0.85554	0.855536	0.848528	0.852168	0.780791	0.720066	0.853172	0.852024	0.862243	0.687394	0.779679	0.537983	0	0.91975	0.767325	0.886291
Culex tritaeniorhynchus flavi-like virus	0.921733	0.926243	0.926454	0.926454	0.926454	0.919658	0.711279	0.921046	0.9222	0.922405	0.924269	0.92585	0.914698	0.922426	0.92549	0.92633	0.918705	0.943704	0.900889	0.917959	0.919064	0.919677	0.918883	0.922865	0.91879	0.915189	0.918996	0.91294	0.920009	0.921226	0.921667	0.918331	0.917426	0.922057	0.916465	0.919677	0.916111	0.929941	0.916738	0.920735	0.920859	0.92582	0.923936	0.930494	0.923752	0.91975	0	0.925941	0.927589
Culiseta flavivirus	0.782254	0.78178	0.782372	0.782175	0.782175	0.724852	0.905114	0.860324	0.860118	0.860359	0.790815	0.785582	0.855657	0.850943	0.784033	0.78283	0.769378	0.809979	0.923632	0.852078	0.857268	0.85131	0.919145	0.889105	0.855836	0.851392	0.852451	0.851484	0.855526	0.853013	0.856285	0.849457	0.853171	0.856579	0.853929	0.85131	0.850655	0.691545	0.776522	0.859785	0.851818	0.861881	0.771683	0.689481	0.765815	0.767325	0.925941	0	0.888732
Cyclopterus lumpus virus	0.885955	0.888087	0.887691	0.887691	0.887889	0.864896	0.90927	0.881131	0.87826	0.878497	0.890509	0.88322	0.880211	0.881896	0.892058	0.892651	0.875386	0.918225	0.925648	0.882627	0.880556	0.881853	0.925975	0.889055	0.87974	0.878697	0.879653	0.881339	0.884401	0.883961	0.88377	0.883998	0.886079	0.879697	0.8808	0.881853	0.876909	0.891546	0.884885	0.879268	0.879322	0.886364	0.886999	0.891109	0.883109	0.886291	0.927589	0.888732	0
Dairy Swamp virus	0.731357	0.739589	0.739589	0.739589	0.739589	0.729489	0.910381	0.803713	0.805985	0.805985	0.734326	0.734915	0.803949	0.80352	0.385107	0.386702	0.386346	0	0.915762	0.804256	0.80414	0.804043	0.910642	0.872713	0.79865	0.799804	0.797835	0.804424	0.801435	0.801264	0.798832	0.805212	0.807311	0.802504	0.808732	0.804043	0.80554	0.734984	0.729637	0.805583	0.79334	0.816228	0.712	0.736996	0.710379	0.720544	0.917334	0.735962	0.869031
Deer tick virus	0.85146	0.849005	0.849005	0.849005	0.849005	0.797357	0.909433	0.7607	0.761609	0.761887	0.84974	0.850039	0.766702	0.498165	0.848219	0.848605	0.82565	0.904407	0.913856	0.755529	0.770352	0.762607	0.911835	0.808625	0.765097	0.762406	0.763371	0.756353	0.756523	0.772665	0.769951	0.755758	0.777562	0.761577	0.763256	0.762607	0.762638	0.851943	0.847329	0.762279	0.771031	0.832599	0.851676	0.851577	0.855534	0.8568	0.919755	0.856861	0.877684
Dengue virus 1	0.848683	0.846678	0.846872	0.846872	0.846872	0.800952	0.900733	0.732574	0.724205	0.724205	0.850876	0.846013	0.693999	0.770148	0.851648	0.85184	0.82387	0.916871	0.916894	0.789364	0.732308	0.687783	0.911917	0.739409	0.692829	0.682753	0.6881	0.746002	0.746271	0.722933	0.721696	0.785255	0.7214	0.729199	0.745222	0.687783	0.698881	0.856052	0.849185	0.723278	0.724208	0.838178	0.854003	0.856179	0.848203	0.850902	0.918221	0.85866	0.881702
Dengue virus 2	0.852996	0.851122	0.851508	0.851508	0.851508	0.805496	0.908347	0.728324	0.72441	0.725024	0.849176	0.852191	0.696343	0.769481	0.851069	0.851069	0.824414	0.917663	0.916863	0.79028	0.732106	0.690362	0.909916	0.738957	0.693043	0.690004	0.694102	0.744999	0.744462	0.723139	0.723551	0.783836	0.723874	0.734266	0.745423	0.690362	0.701952	0.859005	0.851971	0.724098	0.724414	0.840201	0.852677	0.859167	0.851156	0.853104	0.919675	0.858853	0.880302
Dengue virus 3	0.847378	0.8446	0.844794	0.844794	0.844794	0.7974	0.902826	0.732869	0.725326	0.725326	0.849761	0.844711	0.693683	0.769641	0.850737	0.85093	0.822249	0.915612	0.915938	0.787017	0.733411	0.686172	0.910484	0.739906	0.691871	0.681564	0.68541	0.746692	0.745958	0.722826	0.721589	0.782894	0.721085	0.730716	0.745311	0.686172	0.697503	0.855134	0.848653	0.7244	0.722863	0.83726	0.853072	0.855251	0.847483	0.849978	0.918461	0.856388	0.881465
Dengue virus 4	0.853084	0.849418	0.849611	0.849611	0.849611	0.80229	0.909074	0.729567	0.725649	0.725649	0.849262	0.847011	0.690781	0.768269	0.852173	0.851209	0.823118	0.919027	0.920638	0.787184	0.727355	0.681059	0.906829	0.733761	0.692606	0.683724	0.687657	0.747692	0.74406	0.723139	0.725195	0.782202	0.722432	0.729308	0.74683	0.681059	0.695154	0.857743	0.848544	0.725132	0.726061	0.838329	0.85572	0.858869	0.849697	0.849673	0.921189	0.8539	0.883164
Dipteran flavi-related virus	0.901631	0.901442	0.901442	0.901442	0.901442	0.89376	0.885468	0.901336	0.899616	0.899616	0.906296	0.902304	0.905779	0.899154	0.910148	0.910148	0.902997	0.919176	0.905152	0.908712	0.904083	0.903855	0.901388	0.901062	0.906194	0.900054	0.90785	0.896781	0.897878	0.908068	0.90476	0.908097	0.898013	0.900192	0.89071	0.903855	0.904949	0.905955	0.904967	0.900033	0.903101	0.906506	0.905194	0.907562	0.903154	0.909328	0.920673	0.905521	0.90797
Donggang virus	0.853185	0.849911	0.849338	0.849338	0.849338	0.808112	0.913557	0.537195	0.589692	0.590101	0.852086	0.850503	0.7069	0.763698	0.857888	0.857699	0.838206	0.911967	0.911077	0.790593	0.62964	0.695608	0.908677	0.629694	0.715148	0.699356	0.709179	0.734295	0.738367	0.713102	0.714952	0.780156	0.719364	0.624182	0.736501	0.695608	0.708662	0.8576	0.85063	0.580712	0.720856	0.840114	0.851738	0.857356	0.850548	0.855643	0.922067	0.856732	0.881322
Duck egg-drop syndrome virus	0.855189	0.845127	0.844934	0.844934	0.844934	0.801891	0.911497	0.717394	0.707315	0.707835	0.848125	0.844851	0.607851	0.764854	0.851952	0.852716	0.825315	0.90591	0.912838	0.789467	0.720361	0.659303	0.909203	0.737156	0.430244	0.653851	0	0.7409	0.737451	0.706794	0.705335	0.78399	0.710537	0.716094	0.736586	0.659303	0.602648	0.854784	0.846101	0.709183	0.715311	0.837832	0.855151	0.854985	0.844244	0.853473	0.918996	0.852451	0.879653
Duck flavivirus KPS54A61/THA	0.854423	0.844934	0.844741	0.844741	0.844741	0.801891	0.911497	0.717598	0.707315	0.707835	0.847737	0.844851	0.609771	0.765049	0.851187	0.851952	0.824994	0.903845	0.912642	0.789467	0.721175	0.660635	0.909203	0.738639	0.434296	0.65475	0.0744812	0.7407	0.737249	0.707627	0.706169	0.78399	0.710744	0.716299	0.736586	0.660635	0.604345	0.854784	0.845516	0.708561	0.715517	0.837646	0.855347	0.854985	0.843858	0.853473	0.919202	0.852451	0.879845
Duck flavivirus LG/01/11	0.910014	0.902625	0.902625	0.902625	0.902625	NA	NA	0.752898	0.722258	0.723561	0.900149	0.908786	0.61199	0.768365	0.902854	0.904086	NA	0.901619	0.912653	0.820091	0.7511	0.684138	0.910727	NA	0.407867	0.642716	0.0611418	0.752307	0.773609	0.734489	0.734489	0.817696	0.729352	0.740532	0.778536	0.684138	0.591213	0.916125	0.903178	0.73646	0.756287	0.856957	0.908786	0.914507	0.902625	0.901388	0.930542	0.908786	0.88759
Duck flavivirus TA	0.854998	0.845512	0.845319	0.845319	0.845319	0.802896	0.913557	0.718822	0.708562	0.70908	0.848513	0.845044	0.609532	0.76583	0.852716	0.853479	0.826597	0.90591	0.912642	0.790234	0.721785	0.661078	0.90938	0.739626	0.433623	0.655199	0.0639343	0.7419	0.737854	0.708043	0.706169	0.785339	0.711573	0.71712	0.737596	0.661078	0.604587	0.855554	0.846296	0.71022	0.716755	0.838018	0.855347	0.855765	0.844437	0.853085	0.919202	0.853031	0.88023
Duck Tembusu virus	0.855572	0.845512	0.845319	0.845319	0.845319	0.801891	0.911497	0.718007	0.707523	0.708042	0.848513	0.845429	0.608812	0.764659	0.851952	0.852716	0.825315	0.90591	0.913231	0.789467	0.720972	0.660413	0.90938	0.737651	0.432612	0.654974	0.0512615	0.7415	0.737451	0.707419	0.705961	0.783411	0.711366	0.716709	0.736788	0.660413	0.60386	0.855361	0.846101	0.709598	0.716342	0.837832	0.855151	0.85557	0.844051	0.853279	0.919407	0.852258	0.878883
Edge Hill virus	0.85352	0.849837	0.849837	0.849837	0.849837	0.798233	0.911497	0.728837	0.728805	0.728697	0.853085	0.849527	0.738439	0.755589	0.855357	0.854402	0.827932	0.916162	0.911685	0.778677	0.74173	0.736333	0.907918	0.757524	0.740648	0.727064	0.74147	0.597632	0.59924	0.739189	0.738787	0.775539	0.731031	0.734266	0.622394	0.736333	0.739079	0.856233	0.852256	0.731339	0.744332	0.841462	0.848773	0.856219	0.849269	0.854216	0.920324	0.856233	0.88286
Embiopteran flavi-related virus	0.89562	0.891902	0.891902	0.891902	0.891902	0.878661	0.902247	0.877026	0.876456	0.876505	0.896107	0.891688	0.873489	0.878473	0.887803	0.887151	0.876365	0.914379	0.922634	0.878741	0.877431	0.873013	0.922682	0.87464	0.877107	0.876764	0.877221	0.87794	0.878565	0.876765	0.876977	0.880674	0.878081	0.87761	0.882905	0.873013	0.870731	0.890765	0.890593	0.879862	0.874462	0.889645	0.892088	0.890745	0.893619	0.888569	0.927211	0.892965	0.883329
Entebbe bat virus	0.849772	0.850135	0.850327	0.850327	0.850327	0.798549	0.915612	0.752976	0.74673	0.746221	0.852891	0.848044	0.748053	0.758638	0.850327	0.851095	0.829356	0.908833	0.916038	0.7829	0.753483	0.747615	0.904078	0.786262	0.74938	0.745245	0.746619	0.720167	0.716858	0.750483	0.749094	0.780646	0.743555	0.750682	0.71999	0.747615	0.748498	0.856234	0.847858	0.746619	0.759388	0.836828	0.851587	0.85548	0.854144	0.852909	0.917652	0.85175	0.882024
Firefly squid flavivirus	0.887894	0.887894	0.888236	0.888236	0.888236	0.853606	0.944911	0.87879	0.876022	0.876359	0.892721	0.889955	0.876359	0.882406	0.888125	0.888469	0.860547	0.910982	0.922127	0.888434	0.87876	0.872389	0.926027	0.869918	0.881322	0.872936	0.880986	0.8827	0.889243	0.87809	0.878836	0.885078	0.879872	0.88333	0.890575	0.872389	0.881396	0.897537	0.888233	0.876696	0.880046	0.898398	0.888923	0.896603	0.885204	0.887615	0.926757	0.893338	0.898234
Fitzroy River virus	0.84764	0.846311	0.845926	0.845926	0.845926	0.791527	0.913557	0.729838	0.722948	0.722841	0.847518	0.843887	0.735536	0.751913	0.851795	0.851603	0.827896	0.911729	0.912312	0.780333	0.735378	0.735846	0.90859	0.761923	0.735552	0.722199	0.73173	0.642	0.636375	0.737105	0.733473	0.774088	0.730256	0.731903	0.646357	0.735846	0.733551	0.85189	0.846964	0.72111	0.742913	0.836697	0.846143	0.851807	0.84722	0.85095	0.914492	0.856272	0.882665
Flavivirus CJD05/CHN/2010	0.739748	0.723845	0.723845	0.723845	0.723845	0.729544	0.911497	0.597528	0.599952	0.60116	0.737718	0.727486	0.541853	0.632456	0.734663	0.736701	0.745881	NA	0.903579	0.659821	0.617829	0.563784	0.895988	NA	0.378785	0.568872	0.0761387	0.629922	0.628311	0.60521	0.597962	0.665427	0.608802	0.60836	0.631534	0.563784	0.533745	0.744797	0.739748	0.60836	0.625036	0.736788	0.723418	0.746924	0.729544	0.741771	0.905374	0.735683	0.834643
Flavivirus duck/SD/CHN/2010	0.742259	0.72732	0.72732	0.72732	0.72732	0.732618	0.911497	0.605843	0.604904	0.605843	0.74146	0.727751	0.538612	0.650781	0.734234	0.735846	0.741846	0.707107	0.90254	0.667921	0.618833	0.560351	0.893318	NA	0.378179	0.575042	0.0583543	0.647038	0.638713	0.615499	0.611792	0.668401	0.623762	0.621582	0.638549	0.560351	0.531167	0.746239	0.743056	0.6133	0.631191	0.74438	0.729944	0.747919	0.73504	0.746239	0.903826	0.73504	0.836131
Flavivirus muscovy/SD/China/2011	0.854998	0.845127	0.844934	0.844934	0.844934	0.801891	0.911497	0.717394	0.707315	0.707835	0.848319	0.845044	0.608091	0.764854	0.851952	0.852716	0.825315	0.90591	0.913035	0.789851	0.720565	0.659747	0.909203	0.737651	0.430922	0.654076	0.0418548	0.7411	0.737652	0.706794	0.705335	0.78399	0.710744	0.716299	0.736788	0.659747	0.603133	0.854976	0.845906	0.708976	0.715517	0.837832	0.854956	0.854985	0.843858	0.853279	0.919202	0.852258	0.87946
Flavivirus sp.	0.852246	0.846802	0.846418	0.846418	0.846418	0.8044	0.907363	0.704514	0.706483	0.707003	0.849504	0.848306	0.486396	0.764121	0.850166	0.850548	0.828298	0.906962	0.914373	0.792481	0.716985	0.65542	0.906314	0.736124	0.598557	0.659255	0.601412	0.74177	0.744935	0.707938	0.708975	0.784553	0.710014	0.712075	0.741088	0.65542	0.531783	0.854466	0.848761	0.703043	0.716548	0.833887	0.855855	0.854858	0.845594	0.85113	0.917544	0.849621	0.878288
Flavivirus White Kaiya duck/WR/China/2010	0.854806	0.844934	0.844741	0.844741	0.844741	0.801389	0.911497	0.717598	0.706899	0.707419	0.847931	0.845044	0.608332	0.764463	0.851761	0.852525	0.825315	0.90591	0.912838	0.789467	0.720158	0.659525	0.909025	0.737156	0.431937	0.653626	0.0483298	0.7409	0.737048	0.706378	0.704918	0.783797	0.710744	0.716504	0.736788	0.659525	0.60289	0.854591	0.845711	0.708561	0.714897	0.837832	0.854956	0.85479	0.843665	0.853473	0.918996	0.852258	0.879653
Gadgets Gully virus	0.851129	0.843969	0.843776	0.843776	0.843776	0.794319	0.909433	0.759999	0.760907	0.761381	0.850181	0.847707	0.766622	0.534131	0.849515	0.84913	0.827255	0.903708	0.91543	0.754415	0.772555	0.764673	0.91364	0.805722	0.766072	0.761424	0.766105	0.761082	0.756042	0.769678	0.771424	0.752646	0.773051	0.765568	0.75963	0.764673	0.765682	0.849869	0.849912	0.758041	0.773939	0.830273	0.851282	0.850653	0.859016	0.856555	0.921985	0.849783	0.881553
Gammarus chevreuxi flavivirus	0.853138	0.853719	0.853913	0.853913	0.853913	0.815661	0.881917	0.836011	0.83323	0.833287	0.854189	0.854947	0.829261	0.83182	0.851911	0.851518	0.829322	0.90072	0.923763	0.838071	0.836975	0.829156	0.915755	0.87392	0.829848	0.828073	0.827101	0.832901	0.831066	0.826605	0.826853	0.842755	0.833619	0.835693	0.831572	0.829156	0.82722	0.853105	0.851248	0.837069	0.83496	0.823667	0.850859	0.853055	0.85409	0.855154	0.921458	0.85723	0.89162
Gammarus pulex flavivirus	0.865324	0.867371	0.867171	0.867171	0.867171	0.837341	0.897887	0.863067	0.861239	0.861289	0.86658	0.866025	0.861963	0.859693	0.868827	0.868428	0.851238	0.916549	0.9229	0.859582	0.863063	0.85555	0.925378	0.886405	0.860044	0.854373	0.858213	0.861157	0.857945	0.861295	0.861103	0.863648	0.859802	0.859936	0.858375	0.85555	0.862154	0.863671	0.862747	0.859468	0.85809	0.858303	0.863862	0.863953	0.863925	0.871099	0.925792	0.870322	0.893332
Greek goat encephalitis virus	0.850499	0.843609	0.843416	0.843416	0.843416	0.795333	0.903211	0.758573	0.761836	0.762311	0.845851	0.843501	0.762051	0.466198	0.85004	0.85004	0.829176	0.902047	0.911192	0.752926	0.768256	0.764397	0.910768	0.80359	0.759842	0.759683	0.760462	0.760213	0.753177	0.769987	0.768627	0.75356	0.772199	0.759055	0.758757	0.764397	0.760318	0.850396	0.844009	0.759365	0.765493	0.830156	0.850385	0.849423	0.850552	0.852238	0.920515	0.850696	0.881853
Guapiacu virus	0.848354	0.849323	0.849323	0.849323	0.849323	0.809768	0.915612	0.57709	0.604159	0.604566	0.848512	0.85072	0.707856	0.763276	0.855	0.855	0.832806	0.911361	0.912669	0.786144	0.631217	0.701297	0.90611	0.640991	0.71244	0.705709	0.708818	0.732089	0.7368	0.714463	0.717427	0.781847	0.716799	0.632026	0.73962	0.701297	0.708071	0.857255	0.846668	0.604725	0.722865	0.836083	0.855004	0.857078	0.853872	0.857388	0.920879	0.856467	0.881367
Gudgenby flavi-like virus	0.897326	0.898717	0.898717	0.898717	0.898717	0.89715	0.728277	0.904534	0.900337	0.900337	0.903097	0.896447	0.898118	0.897253	0.906733	0.906733	0.895973	0.935414	0.845316	0.892113	0.90007	0.90007	0.867749	NA	0.887019	0.889279	0.892723	0.8913	0.901476	0.90007	0.90007	0.90648	0.887323	0.901476	0.904024	0.90007	0.891007	0.911685	0.908831	0.905929	0.899263	0.900568	0.900765	0.910259	0.901927	0.917589	0.712255	0.903097	0.892298
Hanko virus	0.740934	0.0665681	0.0543526	0.0486145	0.0515634	0.441222	0.900854	0.846823	0.851121	0.850983	0.757112	0.518214	0.849539	0.844824	0.785748	0.786541	0.767476	0.822623	0.929002	0.855952	0.850832	0.845264	0.918428	0.88257	0.841376	0.849067	0.844934	0.848928	0.850638	0.849709	0.850666	0.852471	0.853115	0.848551	0.847888	0.845264	0.845512	0.785101	0.745765	0.851174	0.850221	0.85688	0.762507	0.78235	0.764445	0.767371	0.926243	0.78257	0.887494
Haslams Creek virus	0.784081	0.78777	0.78777	0.78777	0.78777	0.730119	0.915675	0.850759	0.852681	0.852924	0.790495	0.783576	0.849326	0.850597	0.416025	0.41494	0.401928	0.438627	0.926855	0.851358	0.848712	0.853654	0.921835	0.884807	0.850593	0.847116	0.849911	0.853394	0.847942	0.852421	0.852612	0.850849	0.853307	0.85145	0.850253	0.853654	0.850103	0.786023	0.784511	0.853305	0.847225	0.861967	0.775859	0.783915	0.766231	0.772375	0.929473	0.782563	0.890153
Hidden Valley virus	0.852925	0.849699	0.849507	0.849507	0.849507	0.805952	0.913557	0.626891	0.597579	0.597492	0.854481	0.848436	0.714646	0.763844	0.850759	0.85095	0.830071	0.907525	0.915968	0.791886	0.654845	0.704713	0.90648	0.670225	0.718751	0.709712	0.716915	0.736943	0.740318	0.717337	0.721633	0.786154	0.723689	0.302913	0.738421	0.704713	0.714349	0.858214	0.851136	0.596198	0.722404	0.8432	0.853193	0.85759	0.854828	0.856118	0.919598	0.858113	0.882002
Hymenopteran flavi-related virus	0.907894	0.909062	0.909062	0.909062	0.909062	0.909563	0.769273	0.901362	0.899358	0.899358	0.903499	0.906033	0.894007	0.902826	0.902428	0.902865	0.903877	0.887896	0.876916	0.897822	0.90491	0.904874	0.896971	0.905322	0.901544	0.899715	0.901544	0.901649	0.901493	0.902455	0.904949	0.908421	0.905854	0.898525	0.900235	0.904874	0.89577	0.912082	0.906842	0.900608	0.9023	0.905289	0.906053	0.911937	0.905443	0.914458	0.841486	0.910431	0.917847
Iguape virus	0.848158	0.846035	0.845457	0.845264	0.845264	0.803252	0.911497	0.695697	0.701142	0.701669	0.855479	0.846199	0.659883	0.757451	0.848666	0.849432	0.829037	0.906597	0.914147	0.789851	0.709389	0.62391	0.910172	0.713265	0.663528	0.647018	0.658867	0.74141	0.739664	0.703552	0.704181	0.787501	0.704911	0.70314	0.740013	0.62391	0.652117	0.85786	0.847099	0.697457	0.70982	0.835373	0.852874	0.859069	0.850613	0.852327	0.916044	0.854873	0.882451
Ilheus virus	0.851493	0.847521	0.847713	0.847713	0.847713	0.802717	0.905289	0.715773	0.710227	0.71033	0.84821	0.847437	0.599551	0.762475	0.850666	0.850666	0.826058	0.90934	0.91506	0.789562	0.718137	0.655037	0.908816	0.741915	0.588807	0.658497	0.596546	0.737507	0.740687	0.705752	0.708043	0.784851	0.709396	0.718778	0.734174	0.655037	0.606215	0.859735	0.849987	0.70846	0.715517	0.833806	0.853195	0.860047	0.85122	0.857442	0.919613	0.855887	0.881704
Ilomantsi virus	0.852195	0.847015	0.846632	0.846632	0.846632	0.806623	0.915612	0	0.595099	0.595502	0.855506	0.850851	0.708141	0.761205	0.855579	0.8552	0.831221	0.917379	0.914792	0.796018	0.631673	0.704825	0.907329	0.639396	0.71963	0.708042	0.717394	0.737	0.736248	0.71904	0.717406	0.785086	0.721395	0.624792	0.739407	0.704825	0.711962	0.861565	0.854445	0.589682	0.728382	0.84007	0.855404	0.860791	0.855274	0.858869	0.921046	0.860324	0.881131
Israel turkey meningoencephalomyelitis virus	0.853745	0.841924	0.84173	0.84173	0.84173	0.800886	0.905289	0.718829	0.712913	0.713427	0.845043	0.844548	0.599795	0.763518	0.849932	0.850699	0.82457	0.905786	0.91418	0.791503	0.722403	0.661936	0.910386	0.744812	0.143003	0.658079	0.428049	0.742719	0.738073	0.707003	0.703452	0.785843	0.707003	0.71692	0.741439	0.661936	0.598192	0.854873	0.844039	0.710843	0.712624	0.838705	0.852304	0.85566	0.845292	0.850453	0.918932	0.854665	0.879758
Japanese encephalitis virus	0.849837	0.844302	0.844494	0.844494	0.844494	0.80006	0.903211	0.70576	0.703356	0.70367	0.850803	0.845237	0.440784	0.764202	0.85041	0.851937	0.8268	0.905962	0.916063	0.790067	0.714529	0.657205	0.908623	0.738594	0.595375	0.656671	0.60214	0.745466	0.744537	0.703356	0.7044	0.787938	0.706066	0.712487	0.742692	0.657205	0.538527	0.855235	0.848179	0.698533	0.712723	0.835711	0.851078	0.854663	0.843861	0.852293	0.917587	0.855605	0.876895
Jugra virus	0.851189	0.847695	0.847695	0.847695	0.847695	0.79998	0.909433	0.739388	0.73582	0.735307	0.853279	0.846616	0.742071	0.762781	0.843911	0.844685	0.817147	0.910121	0.915932	0.777698	0.743277	0.739664	0.908596	0.763602	0.746375	0.729451	0.740396	0.640536	0.4778	0.742622	0.745822	0.778866	0.737741	0.740228	0.535391	0.739664	0.742913	0.856439	0.84781	0.735635	0.744353	0.835081	0.851622	0.855842	0.850179	0.852432	0.920183	0.86062	0.88284
Jutiapa virus	0.848489	0.849396	0.849396	0.849396	0.849396	0.784741	0.900733	0.789105	0.788378	0.788451	0.841084	0.846901	0.788815	0.753664	0.844402	0.843621	0.823086	0.909839	0.916428	0.687902	0.786217	0.786115	0.909398	0.819723	0.790017	0.783747	0.784658	0.777306	0.785763	0.789944	0.788597	0.665765	0.790425	0.780537	0.784808	0.786115	0.788284	0.845519	0.839552	0.785552	0.792061	0.840091	0.846439	0.845693	0.8434	0.846951	0.920395	0.849099	0.882262
Kadam virus	0.849633	0.847333	0.847333	0.847333	0.847333	0.795281	0.901127	0.771115	0.765297	0.765183	0.849642	0.850956	0.768706	0.640418	0.851893	0.851315	0.827373	0.919813	0.91787	0.765232	0.771231	0.768662	0.911831	0.813168	0.764285	0.764057	0.762159	0.76373	0.762877	0.771299	0.769937	0.757869	0.774868	0.768387	0.766642	0.768662	0.764839	0.85491	0.847559	0.76608	0.773665	0.83591	0.851133	0.853461	0.850072	0.856103	0.923385	0.854086	0.882692
Kama virus	0.84764	0.845099	0.844906	0.844906	0.844906	0.79165	0.907363	0.764007	0.764301	0.764577	0.847688	0.841182	0.76661	0.655939	0.849783	0.848821	0.826565	0.907279	0.915855	0.757127	0.765487	0.761609	0.908148	0.807871	0.76324	0.761747	0.762488	0.759706	0.761487	0.765426	0.765621	0.751984	0.769087	0.763681	0.760336	0.761609	0.765116	0.849148	0.844232	0.760607	0.769822	0.837239	0.847927	0.848857	0.848875	0.850118	0.920958	0.85061	0.883076
Kamiti River virus	0.735415	0.752496	0.752698	0.752698	0.752698	0.708201	0.896575	0.852593	0.849278	0.849139	0.551866	0.749619	0.849085	0.848125	0.787005	0.786805	0.767637	0.841683	0.921602	0.853739	0.846758	0.84226	0.919698	0.880631	0.844793	0.845071	0.847264	0.84688	0.846409	0.85075	0.848427	0.848364	0.848784	0.849579	0.848497	0.84226	0.846377	0.782445	0.57045	0.848752	0.846656	0.858365	0.772138	0.783097	0.770966	0.770094	0.918752	0.784952	0.886192
Kampung Karu virus	0.851301	0.849837	0.849644	0.849837	0.849837	0.798688	0.909074	0.72464	0.720675	0.720569	0.848489	0.845292	0.710755	0.767137	0.849644	0.850605	0.827373	0.907241	0.915653	0.79016	0.734959	0.711484	0.912753	0.747053	0.709402	0.708885	0.707734	0.745045	0.744844	0.688157	0.691155	0.788451	0.699535	0.726398	0.743572	0.711484	0.712627	0.856015	0.844373	0.719032	0.555912	0.836118	0.850067	0.855256	0.848728	0.852024	0.921338	0.855103	0.879427
Karshi virus	0.849067	0.843583	0.843197	0.843197	0.843197	0.792665	0.907363	0.756576	0.76298	0.763062	0.848932	0.845209	0.764169	0.547482	0.850777	0.8502	0.82511	0.907895	0.917622	0.761783	0.769384	0.763779	0.912398	0.802671	0.763925	0.75985	0.764349	0.761082	0.755929	0.768786	0.769563	0.758997	0.77003	0.763535	0.755844	0.763779	0.765762	0.853258	0.848995	0.762083	0.77479	0.830779	0.848971	0.852324	0.856069	0.858009	0.919518	0.854518	0.88136
Karumba virus	0.781347	0.780849	0.780849	0.780849	0.780849	0.722804	0.915675	0.851455	0.851851	0.852093	0.785345	0.777407	0.849125	0.846868	0.434931	0.434242	0.429031	0.471536	0.927084	0.849437	0.850556	0.852248	0.919231	0.887585	0.847653	0.84358	0.849081	0.851933	0.847881	0.85178	0.850825	0.849126	0.850752	0.849667	0.849367	0.852248	0.847023	0.783153	0.77772	0.850187	0.843111	0.859513	0.771127	0.781815	0.765288	0.771613	0.92591	0.781702	0.891662
Kedougou virus	0.85047	0.847061	0.846674	0.846674	0.846674	0.794398	0.906252	0.707628	0.711899	0.712002	0.848949	0.845818	0.67082	0.765398	0.850691	0.850307	0.828033	0.913783	0.920439	0.791387	0.717566	0.662676	0.914116	0.720195	0.666814	0.659565	0.670535	0.738971	0.740441	0.713056	0.71534	0.78275	0.710456	0.715834	0.734489	0.662676	0.670776	0.852309	0.847138	0.709403	0.712852	0.834188	0.848347	0.851892	0.850307	0.851211	0.92117	0.853068	0.877475
Kokobera virus	0.853292	0.850797	0.850797	0.850797	0.850797	0.802683	0.904534	0.711359	0.708567	0.708671	0.853014	0.848513	0.666887	0.763109	0.84802	0.848982	0.828253	0.899702	0.913724	0.785223	0.719802	0.649947	0.907716	0.735876	0.664361	0.283981	0.658556	0.735685	0.735845	0.709508	0.706374	0.783974	0.70501	0.713239	0.73527	0.649947	0.660785	0.855422	0.853102	0.708878	0.709614	0.835299	0.852339	0.854655	0.850711	0.855678	0.917467	0.852556	0.881789
Koutango virus	0.853777	0.848145	0.848145	0.848145	0.848145	0.8069	0.909433	0.707003	0.707107	0.707211	0.849697	0.846773	0.506953	0.766461	0.85093	0.851312	0.827658	0.910376	0.912217	0.790761	0.713708	0.65251	0.906848	0.731161	0.600263	0.661702	0.604805	0.742768	0.743739	0.712078	0.710425	0.785323	0.709392	0.710423	0.739884	0.65251	0.545879	0.854081	0.849342	0.704505	0.717578	0.832582	0.855465	0.854469	0.847899	0.851518	0.918161	0.853101	0.878673
Kunjin virus	0.851862	0.847378	0.846994	0.846994	0.846994	0.805401	0.907363	0.706174	0.706483	0.707003	0.849697	0.848498	0.485796	0.76373	0.849975	0.850357	0.828617	0.906962	0.913981	0.790378	0.715758	0.65475	0.906136	0.732653	0.598312	0.660145	0.602383	0.74097	0.743339	0.70856	0.709182	0.783205	0.710014	0.711662	0.74189	0.65475	0.53288	0.854658	0.849342	0.70367	0.715517	0.833515	0.85605	0.854858	0.844632	0.85113	0.917955	0.850202	0.878096
Kyasanur Forest disease virus	0.852855	0.845595	0.845402	0.845402	0.845402	0.792288	0.905289	0.761793	0.760741	0.76102	0.849212	0.846639	0.768177	0.16851	0.850093	0.849901	0.828216	0.911946	0.910468	0.755815	0.772207	0.762525	0.909374	0.808169	0.763257	0.761538	0.764659	0.759312	0.757428	0.769872	0.767343	0.753246	0.775946	0.763062	0.757457	0.762525	0.766266	0.848707	0.846799	0.759252	0.77142	0.833276	0.852606	0.849281	0.854439	0.855588	0.922221	0.851715	0.880737
La Tina virus	0.734768	0.757598	0.7578	0.7578	0.7578	0.713387	0.896575	0.855123	0.854185	0.853852	0.148826	0.756707	0.850856	0.849212	0.785947	0.786548	0.768232	0.834762	0.922268	0.852608	0.850072	0.845599	0.922128	0.883768	0.845405	0.849135	0.847154	0.850602	0.853824	0.851556	0.850783	0.849371	0.849009	0.856017	0.854932	0.845599	0.845238	0.786238	0.61783	0.851681	0.848186	0.863947	0.773324	0.786249	0.773567	0.772286	0.924482	0.791209	0.890905
Lammi virus	0.851181	0.851312	0.85093	0.85093	0.85093	0.811237	0.917663	0.595099	0	0.0451557	0.855146	0.852198	0.703773	0.759955	0.854273	0.854653	0.829335	0.911623	0.912087	0.786217	0.63324	0.697053	0.904924	0.650358	0.714349	0.703758	0.707315	0.73676	0.733083	0.71621	0.717647	0.785355	0.715914	0.595865	0.734608	0.697053	0.709289	0.861172	0.850062	0.376086	0.717178	0.8396	0.857567	0.860971	0.854345	0.854279	0.9222	0.860118	0.87826
Lampyris noctiluca flavivirus 1	0.916825	0.919473	0.919473	0.919473	0.919473	0.920192	0.873386	0.914295	0.915593	0.915625	0.918539	0.915268	0.914298	0.909156	0.921678	0.922292	0.915496	0.938716	0.867155	0.907975	0.910948	0.913437	0.903183	0.918141	0.914003	0.913406	0.914736	0.910121	0.912168	0.917015	0.918039	0.916942	0.911045	0.917684	0.911698	0.913437	0.912338	0.923692	0.913215	0.912107	0.909121	0.922773	0.915642	0.924233	0.917964	0.916615	0.903691	0.922179	0.926435
Layer flavivirus CJD05	0.855189	0.844741	0.844548	0.844548	0.844548	0.802394	0.911497	0.718415	0.708146	0.708665	0.848319	0.844659	0.610251	0.764659	0.852334	0.853098	0.826277	0.907283	0.913231	0.790234	0.721785	0.661521	0.910091	0.738639	0.434296	0.656096	0.0854358	0.7417	0.738256	0.708459	0.707419	0.78399	0.712401	0.717325	0.737192	0.661521	0.606037	0.854976	0.845711	0.710012	0.716342	0.837646	0.854956	0.85518	0.843665	0.852891	0.919407	0.852064	0.878883
Long Pine Key virus	0.850422	0.853285	0.853096	0.853096	0.853096	0.811094	0.919709	0.570432	0.605851	0.606484	0.851983	0.854625	0.715753	0.768072	0.857621	0.857809	0.831417	0.914787	0.913878	0.790808	0.639726	0.706485	0.906441	0.64503	0.71719	0.708874	0.716173	0.734356	0.743214	0.718428	0.719856	0.784242	0.723225	0.638835	0.740751	0.706485	0.712994	0.860248	0.852873	0.60561	0.727559	0.842126	0.857499	0.859652	0.855995	0.859594	0.923584	0.861289	0.883717
Louping ill virus	0.849922	0.845733	0.84554	0.84554	0.84554	0.798367	0.903211	0.759358	0.760855	0.760938	0.845656	0.846969	0.762051	0.461779	0.849269	0.849847	0.828856	0.902047	0.91218	0.753728	0.769032	0.762638	0.911657	0.807712	0.759055	0.755731	0.760658	0.757059	0.755561	0.769793	0.766873	0.750754	0.772587	0.759252	0.762305	0.762638	0.761887	0.850976	0.842443	0.756804	0.764122	0.831472	0.850582	0.850403	0.851129	0.854955	0.918662	0.852049	0.88166
Lumpfish flavivirus	0.88694	0.888087	0.887691	0.887691	0.887889	0.864896	0.90927	0.880939	0.878646	0.878883	0.891104	0.883021	0.880595	0.881896	0.891662	0.892256	0.875057	0.918937	0.926049	0.882627	0.880748	0.881853	0.925794	0.889055	0.87974	0.878891	0.879653	0.881146	0.884593	0.884153	0.883961	0.883805	0.886079	0.879697	0.88138	0.881853	0.877103	0.891743	0.885084	0.879075	0.879128	0.886364	0.887202	0.891309	0.883902	0.886491	0.927795	0.888732	0.0610935
Mac Peak virus	0.781402	0.781025	0.781225	0.781225	0.781225	0.72632	0.906859	0.850844	0.852386	0.852629	0.785811	0.77958	0.850613	0.848366	0.436141	0.436828	0.419145	0.48119	0.92406	0.849058	0.848413	0.85087	0.921844	0.880014	0.847797	0.846426	0.848651	0.852663	0.84764	0.852507	0.851168	0.848746	0.85416	0.849241	0.847779	0.85087	0.848705	0.782933	0.777362	0.851484	0.841885	0.858215	0.769481	0.780359	0.7668	0.771931	0.926752	0.781479	0.892292
Macrobrachium flavivirus 1	0.907053	0.907346	0.907561	0.907561	0.907561	0.891764	0.909873	0.886268	0.887522	0.887995	0.905547	0.906597	0.886085	0.891208	0.904197	0.904197	0.889851	0.926962	0.92183	0.895538	0.888781	0.887489	0.9221	0.88552	0.887016	0.884428	0.890982	0.893535	0.893407	0.88877	0.88813	0.894086	0.891376	0.888389	0.893065	0.887489	0.883971	0.906808	0.902005	0.88949	0.889997	0.900286	0.901069	0.907175	0.901415	0.904775	0.921478	0.907345	0.911488
Macrosiphum euphorbiae virus 1	0.925498	0.931263	0.931075	0.931263	0.931263	0.928409	0.810355	0.921054	0.917858	0.918073	0.925656	0.925225	0.917108	0.923472	0.930987	0.932126	0.925429	0.927013	0.900767	0.923312	0.920447	0.919866	0.915761	0.917172	0.917429	0.919623	0.91737	0.919966	0.920726	0.921467	0.919866	0.925687	0.922749	0.921742	0.920884	0.919866	0.913585	0.929899	0.924267	0.914918	0.919126	0.930763	0.925709	0.929443	0.926681	0.923153	0.887908	0.929329	0.930675
Mansonia flavivirus	0.790809	0.790139	0.789947	0.789947	0.789947	0.724382	0.909353	0.854161	0.849307	0.84936	0.78457	0.788487	0.853165	0.85157	0.783809	0.784404	0.758643	0.822315	0.930013	0.847924	0.851578	0.848383	0.922228	0.878675	0.847755	0.845732	0.850897	0.855283	0.85249	0.856235	0.855667	0.852855	0.851835	0.851888	0.855585	0.848383	0.848796	0.780489	0.785722	0.851455	0.854653	0.854749	0.779446	0.780991	0.784083	0.781107	0.925465	0.778463	0.888688
Marisma mosquito virus	0.852751	0.850292	0.84972	0.84972	0.84972	0.806623	0.915943	0.539086	0.591423	0.592323	0.850158	0.851835	0.71124	0.764088	0.858266	0.858266	0.838206	0.910609	0.911306	0.789253	0.62964	0.697713	0.908886	0.636005	0.712684	0.699777	0.707936	0.736106	0.738567	0.715363	0.715978	0.78093	0.719364	0.624649	0.737306	0.697713	0.711761	0.859129	0.848892	0.585718	0.722288	0.840484	0.853104	0.858904	0.852456	0.856028	0.92332	0.860366	0.878255
Meaban virus	0.85036	0.85056	0.850369	0.850369	0.850369	0.798775	0.901127	0.76503	0.761722	0.762001	0.85203	0.848091	0.761577	0.662481	0.850956	0.850573	0.830685	0.909501	0.913232	0.759371	0.76942	0.757731	0.913226	0.812431	0.76329	0.760616	0.761165	0.755336	0.763223	0.767343	0.768512	0.75416	0.767688	0.760989	0.760896	0.757731	0.759872	0.847815	0.845684	0.756917	0.770485	0.833104	0.850712	0.848097	0.850626	0.85208	0.920024	0.854673	0.883396
Menghai flavivirus	0.617385	0.743082	0.743082	0.743082	0.743082	0.696916	0.913573	0.853873	0.856678	0.856918	0.744046	0.742382	0.853877	0.84859	0.788521	0.787729	0.767201	0.835493	0.92727	0.854221	0.856235	0.850581	0.920296	0.892622	0.85124	0.848074	0.852091	0.855739	0.852367	0.852525	0.853479	0.851648	0.852543	0.854602	0.851388	0.850581	0.844603	0.786579	0.739424	0.857487	0.848728	0.857515	0.772518	0.787092	0.773773	0.768771	0.926686	0.786149	0.892322
Mercadeo virus	0.775917	0.774437	0.775034	0.774835	0.774835	0.721586	0.902986	0.858375	0.859885	0.859744	0.784724	0.773523	0.85485	0.854658	0.777949	0.776335	0.767973	0.809277	0.927158	0.851124	0.857037	0.85103	0.919401	0.894518	0.855028	0.849026	0.852417	0.853523	0.850796	0.85485	0.855043	0.84806	0.856157	0.856157	0.855771	0.85103	0.848878	0.676512	0.773151	0.857639	0.854487	0.860317	0.768275	0.675851	0.761877	0.769094	0.925187	0.533732	0.887427
Modoc virus	0.848435	0.849063	0.848675	0.848869	0.848869	0.784584	0.909074	0.78947	0.791671	0.791551	0.848036	0.847095	0.788606	0.749597	0.844987	0.843817	0.820294	0.911946	0.92151	0.689859	0.789853	0.791024	0.909012	0.826217	0.790641	0.785491	0.789156	0.779639	0.779681	0.790305	0.787613	0.65423	0.792776	0.7887	0.783808	0.791024	0.78531	0.847223	0.846781	0.79112	0.794266	0.839551	0.846951	0.847192	0.845627	0.850424	0.92009	0.847785	0.884862
Montana myotis leukoencephalitis virus	0.856554	0.851681	0.851489	0.851489	0.851489	0.788123	0.911147	0.783665	0.786676	0.786172	0.853597	0.850244	0.789972	0.750892	0.849826	0.85002	0.830043	0.907075	0.917142	0.694112	0.783516	0.788295	0.91161	0.812358	0.790402	0.778464	0.79217	0.774988	0.775576	0.786915	0.786915	0.628773	0.790161	0.784197	0.779173	0.788295	0.780316	0.853315	0.850378	0.785133	0.788112	0.846215	0.847947	0.852266	0.850429	0.848552	0.917531	0.852467	0.884215
Mosquito flavivirus	0.766413	0.764348	0.764148	0.764148	0.764348	0.730857	0.907236	0.854016	0.852125	0.852368	0.771289	0.768153	0.847659	0.848784	0.766611	0.765808	0.739703	0.830834	0.926765	0.852979	0.850251	0.850466	0.918872	0.881664	0.845596	0.849462	0.847225	0.848165	0.849879	0.849698	0.849505	0.847474	0.851967	0.853376	0.850983	0.850466	0.84805	0.772226	0.725789	0.850646	0.845375	0.863908	0.682978	0.770104	0.546688	0.515133	0.919474	0.771952	0.88649
Mpulungu flavivirus	0.850149	0.846209	0.846015	0.846015	0.846015	0.794373	0.901127	0.77281	0.776619	0.776307	0.849707	0.846872	0.773273	0.745132	0.850223	0.850223	0.828455	0.908558	0.91609	0.793762	0.778891	0.767404	0.911198	0.835363	0.774636	0.766942	0.770931	0.770069	0.766015	0.782036	0.779332	0.788935	0.778446	0.778165	0.765886	0.767404	0.767948	0.85591	0.846866	0.774168	0.781015	0.836285	0.850574	0.855227	0.843482	0.852377	0.923422	0.85547	0.890716
Murray Valley encephalitis virus	0.851565	0.843475	0.843668	0.843668	0.843668	0.806425	0.903211	0.708037	0.705963	0.706275	0.852978	0.845704	0.403943	0.764673	0.850983	0.850792	0.829873	0.907766	0.909833	0.78887	0.715958	0.654462	0.909094	0.73707	0.599357	0.662146	0.603419	0.738275	0.74294	0.706587	0.706795	0.78621	0.709288	0.714952	0.738073	0.654462	0.535458	0.85773	0.85089	0.703775	0.713344	0.83297	0.8544	0.85719	0.845924	0.854227	0.915558	0.853872	0.877369
Nakiwogo virus	0.764047	0.76293	0.76313	0.76293	0.76313	0.712791	0.902986	0.852268	0.852664	0.852526	0.774438	0.77298	0.855325	0.848344	0.772846	0.772447	0.746264	0.846029	0.92639	0.85502	0.854974	0.849539	0.921439	0.88753	0.850442	0.849549	0.853583	0.847905	0.845596	0.851016	0.850825	0.846623	0.85308	0.851245	0.849591	0.849539	0.848858	0.774836	0.756393	0.852716	0.848728	0.856046	0.371334	0.772728	0.683393	0.68337	0.922919	0.769362	0.886335
Nanay virus	0.848358	0.850785	0.850593	0.850593	0.850593	0.812058	0.911497	0.725594	0.726065	0.725755	0.852083	0.850805	0.723601	0.774519	0.852838	0.853411	0.833395	0.908382	0.913462	0.796617	0.727119	0.719711	0.911241	0.747099	0.725423	0.716062	0.727655	0.747083	0.745889	0.686928	0.693967	0.794729	0.686475	0.721462	0.747134	0.719711	0.722084	0.858486	0.84663	0.724436	0.70501	0.840605	0.858958	0.857761	0.85202	0.853173	0.918758	0.856759	0.883345
Naranjal virus	0.84896	0.845402	0.845016	0.845016	0.845016	0.809049	0.911497	0.696986	0.694093	0.694414	0.847099	0.845374	0.655771	0.762638	0.852386	0.852959	0.832369	0.914455	0.91571	0.783068	0.701174	0.364322	0.907422	0.704003	0.659554	0.642431	0.656409	0.737673	0.733597	0.706067	0.70231	0.785487	0.706586	0.704296	0.729971	0.364322	0.653021	0.855605	0.845433	0.693143	0.708672	0.831604	0.852072	0.855427	0.84565	0.848668	0.919266	0.855887	0.88085
Negishi virus	0.850061	0.845154	0.844961	0.844961	0.844961	0.799375	0.903211	0.759751	0.760855	0.76133	0.845656	0.846392	0.761855	0.462413	0.849847	0.85004	0.830135	0.902047	0.91218	0.753327	0.769614	0.764983	0.911479	0.808625	0.759842	0.755533	0.761051	0.756268	0.755759	0.770182	0.767263	0.750151	0.772587	0.759252	0.761912	0.764983	0.761887	0.850783	0.843813	0.757001	0.765297	0.832411	0.850977	0.850207	0.851513	0.856117	0.918249	0.853013	0.882046
Neuropteran flavi-related virus	0.911956	0.917208	0.917208	0.917208	0.917208	0.9156	0.765703	0.905322	0.913944	0.913944	0.90755	0.913417	0.90493	0.906404	0.914688	0.915776	0.91177	NA	0.844152	0.907421	0.907294	0.914842	0.879968	NA	0.897284	0.901251	0.903841	0.906017	0.911615	0.912692	0.912692	0.917208	0.907485	0.910536	0.90927	0.914842	0.906017	0.911956	0.908654	0.915016	0.903642	0.915988	0.908947	0.914151	0.902219	0.918695	0.758453	0.908654	0.917368
New Mapoon virus	0.846623	0.849013	0.848821	0.848821	0.848821	0.803187	0.900337	0.708978	0.703756	0.704071	0.846939	0.846671	0.669867	0.764562	0.848212	0.848982	0.827712	0.902338	0.913724	0.784956	0.715603	0.652174	0.907296	0.736375	0.657439	0.53224	0.656065	0.738329	0.734347	0.707211	0.707002	0.783869	0.701117	0.705015	0.732749	0.652174	0.660465	0.851552	0.846048	0.705853	0.71357	0.834757	0.848796	0.851911	0.848158	0.852768	0.912074	0.852168	0.879172
Ngoye virus	0.835172	0.829301	0.829301	0.829301	0.829301	0.836256	NA	0.764872	0.768555	0.768555	0.838802	0.82744	0.753789	0.75324	0.830938	0.831405	0.830938	0.707107	0.91331	0.776402	0.775908	0.754615	0.905408	0.833354	0.762326	0.753845	0.755584	0.760735	0.751155	0.773565	0.7698	0.769942	0.768384	0.77064	0.75731	0.754615	0.752676	0.831072	0.833528	0.764359	0.77242	0.827837	0.827612	0.829541	0.821855	0.833553	0.922288	0.837175	0.882433
Nhumirim virus	0.848736	0.849486	0.849486	0.849486	0.849486	0.801104	0.901127	0.721671	0.71928	0.718969	0.847652	0.848498	0.712484	0.774751	0.848635	0.848635	0.827103	0.910357	0.916617	0.793846	0.728152	0.706587	0.908026	0.759093	0.70856	0.701442	0.712287	0.746085	0.740467	0.534795	0.534639	0.789587	0.619739	0.726691	0.741218	0.706587	0.713937	0.851734	0.847791	0.716815	0.69288	0.836921	0.848898	0.850532	0.849709	0.851411	0.921791	0.8524	0.887412
Nienokoue virus	0.760014	0.760515	0.760716	0.760515	0.760515	0.725952	0.900854	0.85178	0.847959	0.847821	0.771564	0.761858	0.849112	0.848721	0.755783	0.754967	0.729295	0.819996	0.921954	0.85129	0.849677	0.84474	0.915716	0.876422	0.849943	0.847972	0.847912	0.845016	0.848311	0.846395	0.848897	0.845851	0.844437	0.847875	0.849611	0.84474	0.845071	0.76889	0.744988	0.847245	0.846426	0.859341	0.654992	0.766905	0.66566	0.674926	0.920503	0.763087	0.88366
Notopteran flavi-related virus	0.908893	0.899475	0.899475	0.899475	0.899475	0.897312	0.870448	0.90698	0.90698	0.90698	0.912149	0.902347	0.910904	0.905711	0.908893	0.908893	0.914212	NA	0.878722	0.910014	0.911086	0.901184	0.885509	0.816497	0.900098	0.897497	0.901184	0.904436	0.907675	0.906597	0.905517	0.915364	0.905711	0.906789	0.906597	0.901184	0.901184	0.904335	0.906716	0.908054	0.903552	0.906327	0.915335	0.907614	0.901044	0.907614	0.882041	0.913052	0.899576
Nounane virus	0.854791	0.851656	0.851656	0.851656	0.851656	0.805252	0.903211	0.731007	0.723592	0.724096	0.853084	0.851293	0.717255	0.780481	0.857756	0.857756	0.832417	0.912411	0.914536	0.794186	0.728296	0.713949	0.910421	0.754206	0.716632	0.710345	0.719301	0.744027	0.750062	0.678917	0.682585	0.792437	0.68073	0.728951	0.750818	0.713949	0.717984	0.858435	0.850495	0.722466	0.712104	0.843705	0.857441	0.858589	0.854836	0.857391	0.918636	0.857527	0.883476
Ntaya virus	0.854666	0.845237	0.845044	0.845044	0.845044	0.801891	0.903211	0.723284	0.71084	0.711356	0.846766	0.844769	0.600662	0.761103	0.852629	0.853392	0.826597	0.909576	0.911725	0.794389	0.723602	0.661991	0.913874	0.736661	0.34673	0.656351	0.43126	0.742878	0.738841	0.70617	0.70471	0.788559	0.710328	0.720181	0.743002	0.661991	0.600283	0.856426	0.845433	0.712697	0.715925	0.840909	0.856427	0.856064	0.848398	0.850474	0.919202	0.85468	0.877815
Ochlerotatus caspius flavivirus	0.739407	0.178621	0.176959	0.175282	0.176123	0.446363	0.902986	0.846823	0.851503	0.851364	0.756102	0.519929	0.849539	0.843278	0.786937	0.787135	0.769146	0.823327	0.928801	0.855375	0.851593	0.845457	0.917338	0.883474	0.840988	0.848104	0.844548	0.850466	0.850061	0.8499	0.851431	0.852471	0.853115	0.848551	0.847695	0.845457	0.845319	0.784116	0.746584	0.851555	0.850605	0.85688	0.761887	0.781948	0.765243	0.768181	0.926454	0.78257	0.888284
Ochlerotatus scapularis flavivirus	0.613375	0.747783	0.747783	0.747984	0.747984	0.69777	0.909353	0.851022	0.853722	0.853583	0.743027	0.749283	0.852266	0.850124	0.784785	0.78419	0.763455	0.834327	0.927378	0.85047	0.84972	0.8499	0.924899	0.885561	0.850283	0.848074	0.851326	0.853342	0.850724	0.851187	0.849272	0.849965	0.850442	0.852976	0.851089	0.8499	0.848259	0.779584	0.741355	0.853202	0.846257	0.855321	0.767279	0.779584	0.769486	0.769065	0.926715	0.782384	0.887358
Omsk hemorrhagic fever virus	0.849676	0.845733	0.84554	0.84554	0.84554	0.797357	0.899039	0.760339	0.760658	0.760741	0.84624	0.846584	0.76166	0.468392	0.85004	0.850425	0.831093	0.900641	0.91218	0.751923	0.76845	0.759305	0.911479	0.805882	0.759645	0.762438	0.759872	0.759426	0.756948	0.769793	0.768627	0.752158	0.771812	0.756691	0.759942	0.759305	0.758155	0.84904	0.843813	0.758972	0.765297	0.832411	0.850977	0.848638	0.85228	0.854567	0.920104	0.853399	0.881467
Orthopteran flavi-related virus	0.915541	0.913508	0.91389	0.91389	0.91389	0.911084	0.75976	0.911036	0.906986	0.906986	0.912359	0.915407	0.907463	0.911397	0.914404	0.914021	0.913319	0.921524	0.885885	0.912315	0.910427	0.908267	0.904171	0.920073	0.910048	0.907333	0.908572	0.905041	0.911272	0.909134	0.910238	0.912253	0.908782	0.906683	0.909794	0.908267	0.907594	0.921614	0.909129	0.907355	0.913845	0.920006	0.912871	0.921074	0.908027	0.908724	0.838578	0.915873	0.913314
Palm Creek virus	0.764297	0.761192	0.761393	0.761192	0.761393	0.719805	0.907236	0.856235	0.85417	0.853841	0.770489	0.769969	0.852214	0.851426	0.765572	0.76497	0.738455	0.824372	0.925134	0.85471	0.85377	0.849272	0.919754	0.883375	0.851135	0.851584	0.852942	0.851479	0.842605	0.852664	0.853428	0.845515	0.853202	0.853512	0.847779	0.849272	0.847052	0.77091	0.747642	0.854031	0.848074	0.860816	0.571979	0.768268	0.669804	0.666487	0.920224	0.767901	0.884669
Panmunjeom flavivirus	0.854242	0.851403	0.851403	0.851403	0.851403	0.810093	0.909433	0.309835	0.588939	0.59009	0.857993	0.851422	0.708866	0.767251	0.855579	0.855768	0.833122	0.908568	0.914011	0.793979	0.632087	0.704719	0.907057	0.638159	0.72137	0.707107	0.718322	0.740403	0.73946	0.721078	0.719652	0.7859	0.722819	0.632456	0.74221	0.704719	0.708143	0.861565	0.853676	0.586706	0.726556	0.83898	0.855404	0.861177	0.854704	0.857335	0.922271	0.861086	0.881322
Paraiso Escondido virus	0.848782	0.849624	0.849432	0.849624	0.849624	0.785693	0.909074	0.73132	0.72805	0.728348	0.852785	0.84921	0.736874	0.75714	0.845952	0.84576	0.823398	0.908449	0.915096	0.78641	0.736657	0.730351	0.907266	0.761443	0.728634	0.722279	0.729459	0.698167	0.701318	0.733722	0.732914	0.778304	0.739479	0.73762	0.706582	0.730351	0.730162	0.856759	0.847044	0.726732	0.74737	0.833521	0.852839	0.85631	0.847245	0.852274	0.913663	0.853716	0.88362
Parramatta River virus	0.737299	0.52432	0.52432	0.524602	0.524602	0.458307	0.902986	0.847176	0.850897	0.850568	0.756362	0.533889	0.848252	0.842205	0.785503	0.785503	0.765468	0.821197	0.927282	0.854377	0.849657	0.844191	0.918763	0.877233	0.843171	0.844353	0.844989	0.844327	0.845265	0.849018	0.848444	0.849193	0.846881	0.846031	0.845982	0.844191	0.84576	0.780396	0.741867	0.848658	0.84862	0.855135	0.765734	0.77856	0.757855	0.764899	0.924643	0.78448	0.883196
Phnom Penh bat virus	0.856746	0.85352	0.85352	0.85352	0.85352	0.7948	0.914943	0.786092	0.787328	0.787401	0.849652	0.85324	0.788368	0.753273	0.85115	0.850763	0.826031	0.913333	0.918206	0.691827	0.78621	0.788606	0.913261	0.821675	0.787262	0.784212	0.784806	0.778156	0.777493	0.782856	0.785951	0.180561	0.788045	0.786585	0.781941	0.788606	0.789684	0.854321	0.847394	0.785014	0.792107	0.841828	0.845896	0.854269	0.848101	0.849477	0.918266	0.848176	0.883914
Plasmopara viticola lesion associated flavi-like virus 1	0.902293	0.903144	0.903144	0.903144	0.903144	0.911794	0.878927	0.892177	0.891663	0.891663	0.901308	0.899817	0.891157	0.886285	0.896566	0.896994	0.896523	0.861034	0.900242	0.887561	0.892347	0.88988	0.902011	0.890337	0.89342	0.886013	0.891988	0.892409	0.892401	0.898765	0.896265	0.894259	0.896682	0.895012	0.89122	0.88988	0.891825	0.897087	0.901896	0.89401	0.897191	0.89358	0.892215	0.897944	0.897848	0.900162	0.911795	0.898898	0.904611
Potiskum virus	0.851136	0.8502	0.850393	0.850393	0.850393	0.799474	0.911497	0.736576	0.735215	0.734701	0.854635	0.847966	0.737652	0.760419	0.848351	0.848736	0.820394	0.913557	0.915175	0.777188	0.743277	0.734624	0.910751	0.763121	0.742381	0.733737	0.737981	0.639382	0.481495	0.740123	0.742533	0.778552	0.737649	0.738622	0.533732	0.734624	0.740907	0.856632	0.848395	0.734017	0.738108	0.836585	0.852016	0.856232	0.851142	0.853985	0.919977	0.859276	0.883033
Powassan virus	0.850061	0.846118	0.845926	0.845926	0.845926	0.793812	0.907363	0.758543	0.760431	0.76071	0.84838	0.848889	0.764169	0.492546	0.848412	0.848605	0.826292	0.902308	0.913856	0.755129	0.769965	0.760649	0.913256	0.810904	0.762752	0.76221	0.759842	0.756353	0.755136	0.771115	0.768591	0.75316	0.775638	0.760793	0.76129	0.760649	0.760876	0.850976	0.847329	0.76071	0.768502	0.832411	0.851676	0.850598	0.853621	0.855833	0.920167	0.856477	0.875938
Psorophora flavivirus	0.851465	0.848734	0.848925	0.848925	0.848925	0.809614	0.915612	0.632363	0.634392	0.63499	0.851229	0.848948	0.719532	0.7724	0.849551	0.850884	0.833219	0.898982	0.911992	0.790283	0.185776	0.701592	0.907715	0.176011	0.725423	0.714669	0.71975	0.742088	0.744539	0.723525	0.724741	0.783087	0.723747	0.655735	0.743654	0.701592	0.71761	0.857611	0.848064	0.635542	0.730902	0.83885	0.857784	0.857561	0.852664	0.852768	0.919064	0.855927	0.879982
Quang Binh virus	0.765614	0.766671	0.76647	0.76647	0.766671	0.729806	0.905114	0.854967	0.85289	0.852942	0.768888	0.771342	0.849581	0.850137	0.768934	0.768133	0.744486	0.832209	0.925763	0.852979	0.852161	0.848736	0.920482	0.885303	0.847719	0.84869	0.848767	0.848358	0.850458	0.851234	0.849505	0.847083	0.85005	0.85452	0.852138	0.848736	0.849398	0.772427	0.725153	0.850454	0.845375	0.863154	0.682524	0.770513	0.550219	0.510663	0.920323	0.769942	0.888075
Rhipicephalus associated flavi-like virus	0.872091	0.854004	0.854004	0.854004	0.854004	0.853509	0.895562	0.861867	0.862744	0.862744	0.862968	0.857519	0.86493	0.853857	0.861215	0.861215	0.869718	0.907485	0.88228	0.855226	0.86973	0.858767	0.89837	0.816497	0.860761	0.86537	0.866025	0.861414	0.857883	0.843234	0.852158	0.863829	0.853931	0.867988	0.863173	0.858767	0.860532	0.85988	0.859689	0.862744	0.854004	0.868012	0.867426	0.857598	0.863413	0.868	0.899778	0.868646	0.872915
Rio Bravo virus	0.853189	0.85296	0.852768	0.852768	0.852768	0.793888	0.900733	0.788373	0.78697	0.787043	0.852821	0.851229	0.790569	0.75376	0.852294	0.851715	0.828656	0.913218	0.91638	0.677251	0.784391	0.787435	0.91209	0.816192	0.785826	0.784242	0.788943	0.780139	0.778895	0.787931	0.788316	0.617901	0.792317	0.783797	0.780342	0.787435	0.785368	0.852609	0.848341	0.78531	0.787439	0.846506	0.850178	0.851017	0.850643	0.851918	0.918188	0.853173	0.885222
Rocio virus	0.849515	0.846558	0.846366	0.846366	0.846366	0.8049	0.903211	0.711036	0.704186	0.704709	0.84807	0.847052	0.598976	0.763485	0.850177	0.85056	0.824351	0.905786	0.913656	0.795511	0.717511	0.65459	0.907632	0.738369	0.583311	0.65632	0.595303	0.740809	0.739975	0.712503	0.71271	0.783915	0.711474	0.714865	0.740927	0.65459	0.602007	0.860252	0.847214	0.705753	0.715214	0.840299	0.849607	0.859794	0.849197	0.854247	0.916903	0.854858	0.876672
Royal Farm virus	0.853813	0.848013	0.847821	0.847821	0.847821	0.79653	0.913557	0.754717	0.757001	0.757282	0.84932	0.853635	0.76135	0.548818	0.848274	0.848274	0.829596	0.903008	0.916971	0.757212	0.766199	0.760958	0.914023	0.798523	0.762083	0.760948	0.76133	0.757933	0.75723	0.771231	0.770261	0.757238	0.772084	0.759532	0.761093	0.760958	0.760989	0.854606	0.848411	0.754319	0.77239	0.834098	0.853696	0.855442	0.85282	0.858202	0.921985	0.853171	0.881553
Sabethes flavivirus	0.778197	0.783614	0.783812	0.783614	0.783614	0.724879	0.898717	0.853833	0.855722	0.855773	0.782245	0.779172	0.852593	0.852365	0.770807	0.771011	0.749935	0.815537	0.923411	0.846803	0.852104	0.846681	0.918822	0.884071	0.855272	0.849578	0.853627	0.855413	0.855347	0.851681	0.849751	0.851532	0.852418	0.857166	0.855681	0.846681	0.852276	0.688038	0.774355	0.856157	0.849514	0.855965	0.759643	0.687015	0.762531	0.759412	0.926242	0.685038	0.88531
Saboya virus	0.851522	0.8502	0.8502	0.8502	0.8502	0.801495	0.911497	0.736777	0.735013	0.734499	0.854635	0.848351	0.737652	0.75963	0.848158	0.848544	0.820718	0.913557	0.914978	0.776992	0.742678	0.734017	0.911289	0.761674	0.742581	0.73333	0.737376	0.641228	0.484247	0.740324	0.743134	0.778748	0.737649	0.739225	0.533732	0.734017	0.740104	0.857595	0.848786	0.733815	0.737905	0.836585	0.852409	0.857012	0.851527	0.854179	0.919771	0.86062	0.882647
Saint Louis encephalitis virus	0.854387	0.840771	0.840965	0.840965	0.840965	0.799779	0.909433	0.710001	0.702307	0.702832	0.849783	0.845319	0.572527	0.765211	0.85093	0.851312	0.828917	0.901215	0.912642	0.792432	0.711448	0.651802	0.908739	0.732883	0.58698	0.649791	0.591125	0.739206	0.739865	0.709595	0.710836	0.789326	0.709495	0.711045	0.737394	0.651802	0.579877	0.855183	0.847737	0.702204	0.713758	0.83379	0.850523	0.855389	0.846062	0.852627	0.915738	0.856567	0.878734
Salmon flavivirus	0.862635	0.867837	0.867641	0.867641	0.867641	0.839473	0.914296	0.850564	0.848438	0.848678	0.86883	0.865878	0.84792	0.845779	0.862575	0.86297	0.84736	0.900315	0.922339	0.844308	0.851497	0.843967	0.917463	0.881454	0.84728	0.845317	0.849054	0.845615	0.847401	0.847067	0.846502	0.84916	0.844884	0.848032	0.846672	0.843967	0.847198	0.871464	0.866568	0.847092	0.843557	0.853629	0.866577	0.870727	0.865682	0.868057	0.925731	0.867663	0.890409
Saumarez Reef virus	0.845292	0.847491	0.847299	0.847299	0.847299	0.795065	0.896946	0.766668	0.764186	0.764659	0.850569	0.843724	0.766622	0.665194	0.848513	0.84832	0.823137	0.908802	0.915817	0.758859	0.76542	0.76272	0.910178	0.810319	0.761887	0.763109	0.762311	0.75703	0.761963	0.767503	0.768087	0.752132	0.773089	0.765406	0.764825	0.76272	0.763925	0.849944	0.849135	0.758184	0.772662	0.835074	0.84953	0.850835	0.848374	0.851498	0.919882	0.853135	0.882003
Sepik virus	0.849515	0.846504	0.846118	0.846118	0.846118	0.795602	0.907363	0.730243	0.726217	0.72611	0.848683	0.844851	0.735536	0.752508	0.851986	0.851986	0.829496	0.911729	0.914676	0.778192	0.736582	0.735846	0.908948	0.766712	0.735149	0.721168	0.732944	0.645897	0.639623	0.735089	0.733068	0.772325	0.730663	0.73473	0.647045	0.735846	0.734762	0.855169	0.849103	0.725208	0.744713	0.834262	0.846736	0.855128	0.849335	0.853279	0.915525	0.859535	0.883817
Sitiawan virus	0.854755	0.845319	0.845127	0.845127	0.845127	0.800886	0.909433	0.719841	0.707107	0.707627	0.847931	0.846007	0.609771	0.76329	0.850422	0.850996	0.82403	0.904534	0.912445	0.788892	0.722192	0.66329	0.908491	0.739626	0.43396	0.654076	0.186399	0.743896	0.739262	0.708874	0.707419	0.783411	0.712608	0.716709	0.738201	0.66329	0.607243	0.854398	0.846101	0.710012	0.716961	0.837832	0.855151	0.85479	0.846173	0.854247	0.919407	0.853225	0.879845
Sitobion miscanthi flavi-like virus 1	0.923735	0.92962	0.929808	0.929808	0.929808	0.920318	0.820381	0.925117	0.919597	0.920178	0.92677	0.928249	0.919371	0.920336	0.930557	0.930367	0.923026	0.934655	0.897993	0.924037	0.920064	0.922543	0.913862	0.922597	0.920434	0.918982	0.920562	0.918837	0.919222	0.921377	0.921799	0.924437	0.920862	0.922672	0.919938	0.922543	0.917906	0.931996	0.924164	0.920943	0.919484	0.928331	0.924236	0.93177	0.926624	0.92173	0.88543	0.925358	0.930365
Sokoluk virus	0.849054	0.84832	0.848128	0.848128	0.848128	0.792985	0.915612	0.754525	0.746508	0.746596	0.855502	0.848344	0.750606	0.759002	0.849282	0.849858	0.830411	0.904091	0.914113	0.782275	0.754637	0.747791	0.903069	0.785507	0.747767	0.74382	0.7454	0.720573	0.717268	0.752634	0.75125	0.779632	0.745733	0.752634	0.718944	0.747791	0.748475	0.855708	0.850106	0.746397	0.758573	0.836566	0.845777	0.855726	0.848297	0.853207	0.918713	0.856669	0.881296
Solling flavi-like virus	0.866501	0.868863	0.868863	0.868863	0.868863	0.867943	0.903971	0.864149	0.86164	0.86164	0.869185	0.869969	0.857195	0.861478	0.872333	0.872333	0.869091	0.884652	0.906372	0.855926	0.862896	0.853209	0.904311	0.766965	0.860359	0.862559	0.86099	0.869783	0.863671	0.856264	0.858162	0.870407	0.862735	0.86164	0.863512	0.853209	0.85529	0.875658	0.860309	0.867274	0.86728	0.868243	0.868938	0.874734	0.869662	0.870923	0.909102	0.875323	0.870524
Southern pygmy squid flavivirus	0.899781	0.895713	0.895518	0.895518	0.895518	0.892301	0.906996	0.889322	0.88736	0.887209	0.902225	0.895749	0.886856	0.888332	0.897231	0.897231	0.886314	0.914221	0.927906	0.894922	0.887764	0.88736	0.923192	0.896372	0.889907	0.880119	0.887429	0.888564	0.889701	0.888203	0.888012	0.895151	0.887643	0.887822	0.890425	0.88736	0.88781	0.902048	0.89639	0.884469	0.887932	0.897834	0.899375	0.902194	0.901304	0.903524	0.928145	0.902375	0.899604
Soybean cyst nematode virus 5	0.909853	0.912245	0.912245	0.912433	0.912433	0.906444	0.861795	0.900455	0.902257	0.902651	0.908869	0.90977	0.897146	0.899987	0.912239	0.91167	0.904891	0.932738	0.918465	0.909343	0.900533	0.900699	0.905801	0.898448	0.899399	0.898038	0.900054	0.898309	0.895272	0.899787	0.901118	0.907197	0.90132	0.898884	0.899491	0.900699	0.896716	0.915541	0.912146	0.901422	0.900328	0.915698	0.910532	0.916229	0.908787	0.909584	0.92169	0.917175	0.923548
Spanish goat encephalitis virus	0.849099	0.845926	0.845733	0.845733	0.845733	0.798871	0.903211	0.760535	0.761444	0.761526	0.845266	0.845814	0.760483	0.460826	0.849076	0.849462	0.829496	0.901344	0.91297	0.754129	0.76845	0.762443	0.911301	0.80634	0.759645	0.756325	0.760658	0.757059	0.754966	0.768627	0.767068	0.749749	0.770843	0.759252	0.763092	0.762443	0.760318	0.849621	0.842638	0.75779	0.763141	0.831097	0.852159	0.84903	0.853047	0.854567	0.91928	0.852242	0.880887
Spanish sheep encephalitis virus	0.850446	0.84554	0.845347	0.845347	0.845347	0.799879	0.903211	0.759162	0.759479	0.759955	0.845851	0.845622	0.761855	0.460826	0.849655	0.849655	0.830135	0.902749	0.913561	0.754329	0.767674	0.763421	0.911479	0.804508	0.759645	0.755731	0.760265	0.757651	0.754569	0.769987	0.767848	0.751155	0.771231	0.758858	0.761912	0.763421	0.76071	0.850976	0.843422	0.756211	0.765884	0.832036	0.850779	0.850207	0.85228	0.855923	0.918456	0.853399	0.881853
Spondweni virus	0.851825	0.851254	0.851254	0.851254	0.851254	0.810046	0.904534	0.708453	0.703873	0.703351	0.85608	0.850071	0.64872	0.766254	0.853515	0.853515	0.828436	0.918305	0.919327	0.789467	0.718428	0.634908	0.915492	0.722403	0.653439	0.64146	0.652734	0.736224	0.733035	0.707419	0.711366	0.78642	0.705331	0.709391	0.734393	0.634908	0.653374	0.858567	0.847548	0.703769	0.712315	0.834553	0.851484	0.859398	0.849826	0.853473	0.920404	0.856876	0.880403
St. Louis encephalitis virus	0.842765	0.83622	0.83622	0.83622	0.83622	0.85339	NA	0.681924	0.67643	0.67643	0.835103	0.834326	0.54916	0.742814	0.833075	0.832187	0.835156	0.707107	0.908764	0.763534	0.677848	0.612865	0.901961	0.691173	0.560857	0.633982	0.565734	0.717829	0.715654	0.68377	0.6883	0.760645	0.689303	0.679249	0.710302	0.612865	0.56391	0.84009	0.834658	0.679991	0.687451	0.823978	0.835956	0.840902	0.831573	0.839082	0.91584	0.849373	0.873341
Stratford virus	0.852104	0.851723	0.851532	0.851532	0.851532	0.806726	0.908712	0.709078	0.706794	0.706898	0.852064	0.848428	0.663281	0.764138	0.849389	0.850732	0.825342	0.903971	0.914836	0.786869	0.716099	0.648886	0.911097	0.731066	0.659855	0.388621	0.657819	0.737394	0.740876	0.706898	0.707733	0.787208	0.705956	0.710747	0.739504	0.648886	0.661257	0.858516	0.852926	0.710019	0.712008	0.836157	0.854707	0.856817	0.851637	0.857044	0.918946	0.852961	0.881189
T'Ho virus	0.850114	0.844273	0.844273	0.844273	0.844273	0.799417	0.903211	0.710413	0.702935	0.702622	0.844404	0.842262	0.597981	0.765796	0.848613	0.849379	0.821664	0.907969	0.914341	0.788077	0.712785	0.659525	0.907632	0.737339	0.580881	0.658809	0.588463	0.737087	0.741359	0.704709	0.707211	0.785679	0.710018	0.708663	0.737083	0.659525	0.605377	0.856374	0.845488	0.704086	0.714998	0.837701	0.852767	0.856647	0.847875	0.854263	0.917316	0.854435	0.874486
Tabanus rufidens flavivirus	0.813426	0.809767	0.809373	0.809373	0.809373	0.748096	0.907485	0.84521	0.84749	0.847742	0.813672	0.810289	0.847066	0.850916	0.813182	0.812783	0.788475	0.857682	0.925354	0.845918	0.846221	0.848834	0.920496	0.877567	0.840775	0.843173	0.842047	0.847607	0.845663	0.846703	0.8469	0.843539	0.849423	0.849368	0.844447	0.848834	0.843912	0.817418	0.810055	0.848528	0.839653	0.851282	0.809916	0.814822	0.813501	0.815901	0.923741	0.8163	0.890737
Takaungu virus	0.892915	0.89715	0.89715	0.89715	0.89715	0.902153	0.858726	0.892203	0.887738	0.887738	0.897905	0.887602	0.886992	0.894576	0.900023	0.901529	0.903254	0.914732	0.786848	0.889474	0.895907	0.887421	0.872152	0.863868	0.889229	0.893237	0.888484	0.88758	0.894279	0.892052	0.893537	0.893077	0.890564	0.892945	0.894873	0.887421	0.890717	0.903646	0.897612	0.888484	0.883086	0.900491	0.892915	0.904123	0.900874	0.900634	0.870039	0.903309	0.89599
Tamana bat virus	0.887571	0.891581	0.891779	0.891779	0.891779	0.873836	0.923936	0.882871	0.880254	0.880106	0.889515	0.889451	0.875814	0.88273	0.894348	0.893951	0.88057	0.922687	0.924666	0.881721	0.88109	0.877414	0.925019	0.890322	0.878393	0.877475	0.875795	0.877444	0.879883	0.8813	0.882258	0.883371	0.881599	0.881768	0.882795	0.877414	0.873951	0.89075	0.88665	0.879616	0.881917	0.881121	0.886623	0.890591	0.88531	0.8903	0.930894	0.888787	0.878994
Tembusu virus	0.85552	0.845705	0.845512	0.845512	0.845512	0.802394	0.911497	0.717802	0.707939	0.708458	0.848319	0.845044	0.609292	0.76544	0.852334	0.853098	0.825635	0.90591	0.913035	0.790426	0.720972	0.660191	0.909025	0.737651	0.432949	0.654525	0.0591916	0.7419	0.737854	0.707211	0.705544	0.784183	0.711159	0.716504	0.73699	0.660191	0.604103	0.854976	0.846101	0.709391	0.716136	0.837646	0.855151	0.85518	0.844051	0.853473	0.919202	0.852258	0.879845
Tick-borne encephalitis virus	0.849869	0.843416	0.843222	0.843222	0.843222	0.795839	0.899039	0.760422	0.762898	0.76298	0.84468	0.842922	0.763111	0.463046	0.848304	0.848497	0.826934	0.900641	0.912608	0.753614	0.767559	0.762916	0.910264	0.80129	0.760318	0.757794	0.761526	0.75734	0.755249	0.768317	0.767538	0.754046	0.770534	0.759728	0.761601	0.762916	0.760597	0.84904	0.842638	0.761413	0.765574	0.831718	0.850977	0.848442	0.852088	0.853403	0.919486	0.85282	0.880737
Torres virus	0.849879	0.848405	0.848405	0.848405	0.848405	0.803868	0.902438	0.713008	0.707002	0.707315	0.851958	0.846642	0.667132	0.766207	0.849474	0.850242	0.823524	0.902594	0.914379	0.786337	0.719385	0.650209	0.909141	0.733607	0.658838	0.365282	0.655006	0.735373	0.73695	0.709403	0.706688	0.784435	0.705955	0.710126	0.7382	0.650209	0.657789	0.857646	0.85224	0.707003	0.715431	0.83653	0.853231	0.856713	0.848897	0.855007	0.915223	0.850139	0.879945
Turkish sheep encephalitis virus	0.850061	0.843609	0.843416	0.843416	0.843416	0.795839	0.901127	0.759162	0.761444	0.761919	0.84624	0.844466	0.762247	0.465569	0.849847	0.85004	0.829176	0.902047	0.91218	0.753528	0.767868	0.763616	0.910055	0.80313	0.758858	0.760275	0.760462	0.760213	0.753376	0.770376	0.76921	0.75296	0.773167	0.759252	0.759547	0.763616	0.759728	0.850976	0.844596	0.759169	0.76608	0.830156	0.851174	0.850207	0.851321	0.85146	0.920721	0.851469	0.882625
Tyuleniy virus	0.851268	0.844686	0.844493	0.844493	0.844493	0.801104	0.901127	0.762102	0.763991	0.764072	0.84688	0.844769	0.762051	0.658944	0.846507	0.845734	0.825287	0.903895	0.914247	0.763697	0.767754	0.759894	0.911895	0.810164	0.759842	0.761062	0.761051	0.762848	0.766827	0.769289	0.765783	0.758089	0.768467	0.763844	0.766942	0.759894	0.758942	0.849342	0.849945	0.7581	0.772505	0.837518	0.851676	0.849782	0.850989	0.850258	0.918584	0.855043	0.885045
Uganda S virus	0.851103	0.848135	0.848135	0.848135	0.848135	0.803512	0.911497	0.738458	0.736921	0.736408	0.852856	0.849943	0.734903	0.760388	0.845706	0.845513	0.819097	0.909552	0.91445	0.778398	0.743942	0.737122	0.905683	0.770507	0.740648	0.730555	0.740266	0.635811	0.426087	0.7418	0.739391	0.778623	0.735094	0.74252	0.510012	0.737122	0.738366	0.856542	0.849783	0.734718	0.740311	0.832878	0.847334	0.855751	0.848111	0.852679	0.923095	0.858415	0.88517
Usutu virus	0.852768	0.846856	0.846856	0.846856	0.846856	0.802428	0.905289	0.708451	0.706587	0.706899	0.849751	0.847923	0.438133	0.767205	0.846881	0.847073	0.826363	0.903229	0.91261	0.794028	0.714014	0.65644	0.909302	0.736577	0.600263	0.665122	0.604805	0.745069	0.74234	0.704087	0.705338	0.788704	0.707419	0.714441	0.740085	0.65644	0.537713	0.858214	0.850417	0.705443	0.710856	0.83353	0.854311	0.858456	0.844879	0.851624	0.915698	0.857053	0.876168
Wenzhou shark flavivirus	0.8888	0.892537	0.892537	0.892537	0.892537	0.868371	0.886072	0.869409	0.868547	0.868803	0.88936	0.892078	0.870351	0.869392	0.889571	0.889571	0.869976	0.920499	0.921643	0.874548	0.869973	0.867882	0.923531	0.882212	0.869689	0.870275	0.867732	0.872305	0.877388	0.875173	0.875581	0.886143	0.872256	0.87367	0.877341	0.867882	0.869177	0.899275	0.891854	0.867313	0.870476	0.878603	0.888204	0.899543	0.892112	0.891315	0.922522	0.894259	0.886493
Wesselsbron virus	0.847006	0.845347	0.844961	0.844961	0.844961	0.791017	0.907363	0.72923	0.722538	0.722636	0.84674	0.843501	0.731499	0.753697	0.852942	0.852177	0.828856	0.913783	0.914479	0.780722	0.732559	0.733629	0.90698	0.762404	0.733737	0.722405	0.734359	0.643149	0.63684	0.735896	0.733675	0.774675	0.729238	0.728253	0.647045	0.733629	0.73456	0.852276	0.851043	0.720288	0.742913	0.834449	0.845748	0.851024	0.849911	0.852115	0.913664	0.855502	0.881318
West Nile virus	0.852437	0.84628	0.846088	0.846088	0.846088	0.806076	0.907363	0.707314	0.704296	0.704818	0.850524	0.845484	0.487224	0.760483	0.848498	0.84888	0.82712	0.908329	0.913622	0.789875	0.716676	0.65219	0.904356	0.734867	0.59406	0.656351	0.598888	0.739169	0.740228	0.707834	0.709906	0.783087	0.707419	0.709077	0.737963	0.65219	0.530605	0.852785	0.849396	0.701788	0.715411	0.833328	0.855713	0.852767	0.845457	0.850796	0.91775	0.849094	0.877755
Western carp gudgeon flavivirus	0.835032	0.828963	0.828963	0.828963	0.828963	0.837727	0.922531	0.818577	0.8289	0.8289	0.821687	0.837171	0.823754	0.825816	0.829925	0.830949	0.834505	0.866025	0.894427	0.834723	0.822722	0.823422	0.908808	0.664211	0.817537	0.823088	0.821687	0.839096	0.825816	0.832993	0.830949	0.8289	0.830949	0.824786	0.827873	0.823422	0.820652	0.844577	0.826845	0.818577	0.834723	0.817559	0.84213	0.84501	0.83605	0.831972	0.914732	0.834013	0.797724
Xishuangbanna aedes flavivirus	0.608626	0.73598	0.735775	0.735775	0.735775	0.674356	0.911465	0.852596	0.857867	0.858295	0.736683	0.734448	0.850877	0.848098	0.783055	0.783055	0.761206	0.838033	0.925136	0.854325	0.850017	0.848666	0.920269	0.888285	0.847269	0.848705	0.850996	0.851862	0.847502	0.848942	0.850283	0.847398	0.850877	0.850654	0.845929	0.848666	0.845429	0.78274	0.729841	0.857348	0.849357	0.853353	0.764399	0.781781	0.769325	0.765395	0.919964	0.782441	0.884789
Yaounde virus	0.852803	0.845099	0.845099	0.845099	0.845099	0.803575	0.909433	0.709071	0.706483	0.706795	0.851083	0.847186	0.472023	0.763421	0.850442	0.850442	0.82712	0.906962	0.913818	0.790067	0.717394	0.649491	0.904761	0.732653	0.581133	0.650956	0.591522	0.74148	0.740538	0.706587	0.709288	0.782744	0.701776	0.711043	0.738878	0.649491	0.529503	0.857961	0.847627	0.706275	0.714172	0.831978	0.851504	0.857813	0.844659	0.850193	0.919677	0.853523	0.876316
Yellow fever virus	0.849676	0.852316	0.852316	0.852316	0.852316	0.807225	0.915612	0.735312	0.72923	0.729325	0.850235	0.849272	0.739766	0.756633	0.852352	0.853115	0.825635	0.911852	0.912117	0.779201	0.740397	0.736765	0.909095	0.76452	0.737985	0.725444	0.737402	0.656261	0.658737	0.739822	0.741021	0.776042	0.73383	0.737367	0.659351	0.736765	0.739204	0.855939	0.84663	0.726087	0.738037	0.843542	0.849181	0.856349	0.847437	0.850139	0.912008	0.855939	0.879845
Yokose virus	0.847532	0.846228	0.846035	0.846035	0.846035	0.796579	0.909433	0.75126	0.742892	0.742781	0.848652	0.846831	0.747633	0.758381	0.851135	0.852091	0.831342	0.909313	0.91476	0.778895	0.749171	0.746485	0.905689	0.775353	0.748252	0.74402	0.747282	0.719431	0.713191	0.748498	0.749293	0.773579	0.743355	0.749839	0.717577	0.746485	0.7456	0.852014	0.846519	0.745578	0.757476	0.837557	0.843627	0.851206	0.848897	0.85129	0.919064	0.853171	0.883391
Zika virus	0.849215	0.843553	0.84336	0.84336	0.84336	0.801856	0.902438	0.705131	0.704708	0.70523	0.854717	0.845016	0.656601	0.765083	0.850156	0.85054	0.82524	0.90821	0.91901	0.783662	0.713622	0.641124	0.909319	0.714056	0.660953	0.64582	0.660703	0.735618	0.736182	0.704181	0.706898	0.787739	0.705434	0.709289	0.734705	0.641124	0.66055	0.8564	0.8488	0.703558	0.71003	0.83513	0.853231	0.855256	0.846835	0.853896	0.921574	0.857929	0.877192
[truncated: 138 more columns]

## Sheet: Flaviviridae-Jingmen
	Inari jingmenvirus FIN/L-2018/30	Inari jingmenvirus FIN/L-2018/86	Alongshan virus	Alongshan virus	Alongshan virus	Arachnidan jingmen-related virus	Flavi-like segmented virus	Hemipteran jingmen-related virus	Jingmen tick virus	Mogiana tick virus	Neuropteran jingmen-related virus	Plasmopara viticola lesion associated Jingman-like virus 1	Psocopteran jingmen-related virus	Siphonapteran jingmen-related virus	Wuhan aphid virus 1
Inari jingmenvirus FIN/L-2018/30	0	0	0.848391	0.847921	0.849234	0.764065	0.839913	0.787741	0.84272	0.852434	0.759274	0.844577	0.776062	0.736535	0.72108
Inari jingmenvirus FIN/L-2018/86	0	0	0.848391	0.847921	0.849234	0.764065	0.839913	0.787741	0.84272	0.852434	0.759274	0.844577	0.776062	0.736535	0.72108
Alongshan virus	0.848391	0.848391	0	0.0943858	0.159507	0.856124	0.579365	0.855848	0.811655	0.45385	0.851503	0.820453	0.853942	0.854392	0.85336
Alongshan virus	0.847921	0.847921	0.0943858	0	0.145458	0.855034	0.57735	0.855432	0.810923	0.446715	0.849875	0.819779	0.854204	0.852292	0.852242
Alongshan virus	0.849234	0.849234	0.159507	0.145458	0	0.856528	0.585369	0.854954	0.813992	0.451358	0.852681	0.821326	0.853246	0.852731	0.853786
Arachnidan jingmen-related virus	0.764065	0.764065	0.856124	0.855034	0.856528	0	0.853382	0.795309	0.854277	0.851638	0.770147	0.854978	0.753024	0.755062	0.758964
Flavi-like segmented virus	0.839913	0.839913	0.579365	0.57735	0.585369	0.853382	0	0.84247	0.815778	0.562334	0.838469	0.820147	0.845771	0.842369	0.837746
Hemipteran jingmen-related virus	0.787741	0.787741	0.855848	0.855432	0.854954	0.795309	0.84247	0	0.853437	0.856304	0.807543	0.860878	0.792019	0.782203	0.776757
Jingmen tick virus	0.84272	0.84272	0.811655	0.810923	0.813992	0.854277	0.815778	0.853437	0	0.812623	0.861498	0.801832	0.859061	0.845487	0.843743
Mogiana tick virus	0.852434	0.852434	0.45385	0.446715	0.451358	0.851638	0.562334	0.856304	0.812623	0	0.848636	0.822701	0.853056	0.851154	0.847493
Neuropteran jingmen-related virus	0.759274	0.759274	0.851503	0.849875	0.852681	0.770147	0.838469	0.807543	0.861498	0.848636	0	0.8604	0.794454	0.680628	0.694095
Plasmopara viticola lesion associated Jingman-like virus 1	0.844577	0.844577	0.820453	0.819779	0.821326	0.854978	0.820147	0.860878	0.801832	0.822701	0.8604	0	0.85324	0.857239	0.851889
Psocopteran jingmen-related virus	0.776062	0.776062	0.853942	0.854204	0.853246	0.753024	0.845771	0.792019	0.859061	0.853056	0.794454	0.85324	0	0.768666	0.764946
Siphonapteran jingmen-related virus	0.736535	0.736535	0.854392	0.852292	0.852731	0.755062	0.842369	0.782203	0.845487	0.851154	0.680628	0.857239	0.768666	0	0.683514
Wuhan aphid virus 1	0.72108	0.72108	0.85336	0.852242	0.853786	0.758964	0.837746	0.776757	0.843743	0.847493	0.694095	0.851889	0.764946	0.683514	0

## Sheet: Iflaviridae
	Pedersore iflavirus FIN/U-2018/92	Enontekio iflavirus FIN/L-2018/2-2	Hanko iflavirus 2 FIN/U-2018/97	Enontekio iflavirus FIN/L-2018/89	Enontekio iflavirus FIN/L-2018/2-1	Hanko iflavirus 2 FIN/U-2018/94	Pedersore iflavirus FIN/KP-2018/33	Pedersore iflavirus FIN/Po-2018/31	Hanko iflavirus 1 FIN/L-2018/24	Pedersore iflavirus FIN/U-2018/94	Mekrijarvi iflavirus FIN/PK-2018/69	Hanko iflavirus 1 FIN/L-2018/27	Hanko iflavirus 1 FIN/PK-2018/11	Hanko iflavirus 1 FIN/PK-2018/66	Hanko iflavirus 1 FIN/U-2018/50	Hanko iflavirus 1 FIN/PP-2018/28	Hanko iflavirus 1 FIN/PK-2018/80	Thrace picorna-like virus 2	Thrace picorna-like virus 1	Yongsan picorna-like virus 1	Flen picorna-like virus	Redbank virus	Perrin Park virus	ACT flea iflavirus	Acheta domesticus Iflavirus	Aedes Ifla-like virus	Aedes iflavi-like virus 1	Aedes iflavi-like virus 2	Aedes vexans iflavirus	Amygdalus persica iflaviridae	Antheraea mylitta iflavirus	Antheraea pernyi iflavirus	Apis iflavirus 1	Apis iflavirus 2	Armigeres iflavirus	Aulacophora lewisii iflavirus 1	Bactrocera tryoni iflavirus 1	Bat iflavirus	Bee iflavirus 1	Bemisia tabaci iflavirus 1	Bemisia tabaci ifla-like virus 1	Bombyx mori iflavirus	Brevicoryne brassicae virus - UK	Budalangi Iflavi-like virus	Chajerado virus	Chequa iflavirus	Culex Iflavi-like virus 1	Culex Iflavi-like virus 3	Culex Iflavi-like virus 4
Pedersore iflavirus FIN/U-2018/92	0	0.831618	0.881809	0.880536	0.867264	0.849784	0.360375	0.360849	0.883708	0.0437898	0.897954	0.905397	0.905126	0.905397	0.905126	0.904583	0.817725	0.900885	0.885415	0.879074	0.893254	0.695855	0.901044	0.856852	0.902194	0.877777	0.832953	0.809427	0.881502	0.893685	0.818196	0.887687	0.888802	0.883547	0.907835	0.89319	0.890467	0.888288	0.884017	0.876477	0.8335	0.890875	0.885185	0.662461	0.89149	0.883773	0.899964	0.885994	0.877296
Enontekio iflavirus FIN/L-2018/2-2	0.831618	0	0.627355	0.0633724	0	0.61454	0.828804	0.828804	0.858246	0.831618	0.862724	0.858246	0.858246	0.858246	0.858246	0.858246	0.858246	0.873245	0.647339	0.650139	0.865366	0.836379	0.849677	0.843527	0.866729	0.707107	0.75168	0.689787	0.868797	0.835802	0.839305	0.848064	0.845955	0.82354	0.855399	0.858395	0.861969	0.846372	0.888523	0.833415	0.834058	0.859602	0.855604	0.842781	0.886405	0.84138	0.710023	0.871559	0.708572
Hanko iflavirus 2 FIN/U-2018/97	0.881809	0.627355	0	0.623564	0.672222	0.176777	0.878338	0.878338	0.8728	0.877234	0.906634	0.893223	0.893485	0.894009	0.893747	0.894009	0.83666	0.910259	0.152558	0.472884	0.90786	0.876314	0.89448	0.874974	0.91961	0.743829	0.738549	0.700877	0.911826	0.902583	0.85944	0.903366	0.905985	0.9029	0.892683	0.905963	0.907912	0.903575	0.910527	0.890056	0.887537	0.906451	0.903624	0.876147	0.906057	0.901606	0.850315	0.902995	0.747137
Enontekio iflavirus FIN/L-2018/89	0.880536	0.0633724	0.623564	0	0.0453843	0.620081	0.878282	0.878282	0.873997	0.880398	0.904313	0.895681	0.895681	0.89542	0.895942	0.895942	0.84466	0.905175	0.625353	0.626794	0.907453	0.881944	0.89274	0.868374	0.917985	0.754791	0.723995	0.652753	0.904534	0.903148	0.842045	0.904728	0.904413	0.901	0.895218	0.899314	0.910955	0.90378	0.911432	0.891037	0.892588	0.907001	0.903453	0.879954	0.908846	0.899812	0.852536	0.906017	0.755229
Enontekio iflavirus FIN/L-2018/2-1	0.867264	0	0.672222	0.0453843	0	0.603458	0.86443	0.86443	0.866587	0.867264	0.892892	0.867709	0.866587	0.866587	0.867709	0.867709	0.815316	0.900382	0.680883	0.668487	0.896467	0.876071	0.868829	0.870319	0.908002	0.76531	0.688163	0.575314	0.878438	0.883608	0.83698	0.893161	0.888566	0.870924	0.864906	0.882999	0.900382	0.896394	0.887806	0.88278	0.877459	0.894901	0.905863	0.871864	0.885962	0.875867	0.774733	0.874209	0.762845
Hanko iflavirus 2 FIN/U-2018/94	0.849784	0.61454	0.176777	0.620081	0.603458	0	0.841185	0.841185	0.848585	0.849784	0.877429	0.849993	0.849993	0.849993	0.849993	0.851399	0.822108	0.886064	0.243599	0.433137	0.876464	0.843104	0.849993	0.872214	0.895471	0.72236	0.726324	0.697741	0.878831	0.860332	0.848528	0.877951	0.869398	0.859051	0.849993	0.871937	0.881176	0.87232	0.885522	0.863054	0.846968	0.883733	0.873615	0.849784	0.881705	0.858395	0.728707	0.867733	0.725966
Pedersore iflavirus FIN/KP-2018/33	0.360375	0.828804	0.878338	0.878282	0.86443	0.841185	0	0.0320147	0.883162	0.367678	0.899413	0.904904	0.904633	0.905446	0.904633	0.904633	0.819565	0.902271	0.882517	0.877453	0.894587	0.693035	0.904609	0.851807	0.904432	0.874602	0.830015	0.812464	0.886083	0.893483	0.82664	0.889029	0.892112	0.885495	0.911076	0.89288	0.891628	0.888139	0.883739	0.875217	0.834103	0.889399	0.884429	0.660083	0.893704	0.882963	0.899279	0.881477	0.875571
Pedersore iflavirus FIN/Po-2018/31	0.360849	0.828804	0.878338	0.878282	0.86443	0.841185	0.0320147	0	0.883162	0.368329	0.899664	0.904904	0.904633	0.905446	0.904633	0.904633	0.819565	0.902548	0.882517	0.877453	0.894853	0.693035	0.904335	0.851807	0.904153	0.874602	0.830015	0.812464	0.885818	0.893483	0.82664	0.888776	0.89186	0.885772	0.911076	0.89288	0.891628	0.888139	0.884095	0.875217	0.834364	0.889147	0.884429	0.660347	0.893704	0.883217	0.899279	0.881477	0.875571
Hanko iflavirus 1 FIN/L-2018/24	0.883708	0.858246	0.8728	0.873997	0.866587	0.848585	0.883162	0.883162	0	0.883708	0.878027	0.0731925	0.0422577	0.163663	0.0517549	0.0896421	0.0522708	0.889087	0.869733	0.874045	0.881521	0.892434	0.565337	0.839199	0.882367	0.85747	0.839219	0.833925	0.85628	0.889156	0.83205	0.866245	0.869386	0.873513	0.550782	0.865795	0.869742	0.873777	0.860738	0.871489	0.884512	0.866245	0.869386	0.888264	0.86732	0.867349	0.744939	0.85071	0.850092
Pedersore iflavirus FIN/U-2018/94	0.0437898	0.831618	0.877234	0.880398	0.867264	0.849784	0.367678	0.368329	0.883708	0	0.891026	0.901243	0.901629	0.901629	0.901629	0.901243	0.817725	0.893983	0.88018	0.88113	0.892321	0.69736	0.897074	0.857418	0.898629	0.875595	0.832747	0.809427	0.876107	0.887128	0.818196	0.880874	0.88429	0.880757	0.903484	0.88928	0.883461	0.879498	0.883425	0.874122	0.839243	0.887734	0.884192	0.659669	0.885797	0.879278	0.894	0.883693	0.874667
Mekrijarvi iflavirus FIN/PK-2018/69	0.897954	0.862724	0.906634	0.904313	0.892892	0.877429	0.899413	0.899664	0.878027	0.891026	0	0.909175	0.909175	0.9101	0.909792	0.909484	0.839742	0.27958	0.90939	0.902017	0.501919	0.897961	0.910188	0.790782	0.906079	0.906029	0.865783	0.863191	0.892406	0.880453	0.794813	0.871948	0.870956	0.893615	0.910294	0.854059	0.801689	0.884977	0.877819	0.864704	0.902187	0.874749	0.876148	0.894275	0.883482	0.87794	0.914121	0.878696	0.906967
Hanko iflavirus 1 FIN/L-2018/27	0.905397	0.858246	0.893223	0.895681	0.867709	0.849993	0.904904	0.904904	0.0731925	0.901243	0.909175	0	0.159126	0.191659	0.163547	0.140053	0.0522708	0.911345	0.896492	0.88905	0.905336	0.905758	0.552294	0.839946	0.915736	0.886405	0.838204	0.833925	0.902597	0.90306	0.83205	0.900617	0.896283	0.898641	0.533885	0.895131	0.898547	0.895908	0.899263	0.89182	0.9041	0.903364	0.894809	0.904111	0.905906	0.896238	0.67002	0.899074	0.884383
Hanko iflavirus 1 FIN/PK-2018/11	0.905126	0.858246	0.893485	0.895681	0.866587	0.849993	0.904633	0.904633	0.0422577	0.901629	0.909175	0.159126	0	0.17513	0.0654187	0.117935	0.0739221	0.911006	0.896795	0.888747	0.905009	0.903834	0.548321	0.839946	0.914415	0.885113	0.838204	0.833925	0.901596	0.90306	0.83205	0.9	0.896283	0.898313	0.528012	0.894491	0.897914	0.896193	0.897843	0.89182	0.903462	0.902444	0.894809	0.903564	0.90525	0.89655	0.671124	0.896421	0.882835
Hanko iflavirus 1 FIN/PK-2018/66	0.905397	0.858246	0.894009	0.89542	0.866587	0.849993	0.905446	0.905446	0.163663	0.901629	0.9101	0.191659	0.17513	0	0.176145	0.174109	0.116881	0.911685	0.897704	0.888444	0.904683	0.905484	0.551304	0.842464	0.914746	0.88563	0.836918	0.833925	0.901263	0.903361	0.830271	0.899691	0.89721	0.89897	0.526969	0.894811	0.898547	0.896193	0.896896	0.893401	0.901867	0.902137	0.894491	0.903564	0.904922	0.897173	0.669467	0.897417	0.884125
Hanko iflavirus 1 FIN/U-2018/50	0.905126	0.858246	0.893747	0.895942	0.867709	0.849993	0.904633	0.904633	0.0517549	0.901629	0.909792	0.163547	0.0654187	0.176145	0	0.120921	0.0739221	0.911685	0.897098	0.889656	0.905336	0.903834	0.547989	0.839946	0.914084	0.88563	0.838204	0.833925	0.901596	0.90306	0.83205	0.9	0.896283	0.898313	0.526621	0.894491	0.898231	0.895908	0.897843	0.892215	0.903144	0.902444	0.894491	0.903016	0.905578	0.896238	0.67002	0.896753	0.883352
Hanko iflavirus 1 FIN/PP-2018/28	0.904583	0.858246	0.894009	0.895942	0.867709	0.851399	0.904633	0.904633	0.0896421	0.901243	0.909484	0.140053	0.117935	0.174109	0.120921	0	0.0739221	0.911345	0.897401	0.889958	0.904683	0.904384	0.549649	0.841206	0.914746	0.88563	0.838204	0.833925	0.900929	0.90276	0.830271	0.899691	0.895665	0.898641	0.528359	0.894171	0.899179	0.895624	0.89737	0.892215	0.903144	0.902444	0.895127	0.903564	0.904922	0.896238	0.669467	0.897085	0.883867
Hanko iflavirus 1 FIN/PK-2018/80	0.817725	0.858246	0.83666	0.84466	0.815316	0.822108	0.819565	0.819565	0.0522708	0.817725	0.839742	0.0522708	0.0739221	0.116881	0.0739221	0.0739221	0	0.859419	0.820716	0.808249	0.844388	0.840063	0.473333	0.829621	0.870552	0.835961	0.815864	0.833925	0.830199	0.843157	0.824022	0.820268	0.836315	0.848241	0.454109	0.825893	0.825216	0.807079	0.843071	0.830075	0.85395	0.818384	0.822753	0.836481	0.84412	0.820964	0.832993	0.820881	0.832993
Thrace picorna-like virus 2	0.900885	0.873245	0.910259	0.905175	0.900382	0.886064	0.902271	0.902548	0.889087	0.893983	0.27958	0.911345	0.911006	0.911685	0.911685	0.911345	0.859419	0	0.913686	0.904564	0.512828	0.90045	0.913667	0.800943	0.906152	0.907236	0.875435	0.882843	0.890497	0.882144	0.819383	0.871193	0.873555	0.893952	0.912472	0.855706	0.806346	0.887569	0.878827	0.864675	0.905776	0.874792	0.878614	0.89752	0.883439	0.87969	0.913904	0.878081	0.908246
Thrace picorna-like virus 1	0.885415	0.647339	0.152558	0.625353	0.680883	0.243599	0.882517	0.882517	0.869733	0.88018	0.90939	0.896492	0.896795	0.897704	0.897098	0.897401	0.820716	0.913686	0	0.48155	0.911612	0.877169	0.897672	0.863825	0.921888	0.744392	0.723897	0.71078	0.91352	0.905439	0.850471	0.905373	0.908564	0.907937	0.895594	0.908295	0.911392	0.905761	0.91203	0.889924	0.890392	0.907765	0.905551	0.875239	0.905352	0.904706	0.86221	0.907447	0.748052
Yongsan picorna-like virus 1	0.879074	0.650139	0.472884	0.626794	0.668487	0.433137	0.877453	0.877453	0.874045	0.88113	0.902017	0.88905	0.888747	0.888444	0.889656	0.889958	0.808249	0.904564	0.48155	0	0.903339	0.87232	0.891276	0.877304	0.918033	0.744705	0.714393	0.68165	0.910509	0.904939	0.849528	0.902991	0.905706	0.90807	0.893762	0.904197	0.907968	0.903077	0.913003	0.889311	0.888404	0.903344	0.902963	0.872702	0.907752	0.903557	0.846143	0.901715	0.744973
Flen picorna-like virus	0.893254	0.865366	0.90786	0.907453	0.896467	0.876464	0.894587	0.894853	0.881521	0.892321	0.501919	0.905336	0.905009	0.904683	0.905336	0.904683	0.844388	0.512828	0.911612	0.903339	0	0.896184	0.908099	0.791634	0.905126	0.908322	0.865783	0.863191	0.886046	0.880422	0.796593	0.867015	0.86665	0.892062	0.906714	0.84954	0.796404	0.88079	0.88078	0.865948	0.897855	0.869911	0.87415	0.891038	0.881624	0.874366	0.911106	0.87547	0.908834
Redbank virus	0.695855	0.836379	0.876314	0.881944	0.876071	0.843104	0.693035	0.693035	0.892434	0.69736	0.897961	0.905758	0.903834	0.905484	0.903834	0.904384	0.840063	0.90045	0.877169	0.87232	0.896184	0	0.908054	0.856237	0.906397	0.882506	0.824463	0.800246	0.885657	0.887978	0.82779	0.884043	0.886586	0.888742	0.91228	0.886908	0.895837	0.886879	0.885013	0.877787	0.834711	0.885501	0.882748	0.68039	0.891041	0.879165	0.904471	0.891966	0.880077
Perrin Park virus	0.901044	0.849677	0.89448	0.89274	0.868829	0.849993	0.904609	0.904335	0.565337	0.897074	0.910188	0.552294	0.548321	0.551304	0.547989	0.549649	0.473333	0.913667	0.897672	0.891276	0.908099	0.908054	0	0.843721	0.913259	0.886089	0.840395	0.830876	0.909066	0.901559	0.837367	0.903552	0.896167	0.896891	0.522393	0.899949	0.901408	0.893855	0.900028	0.894743	0.900667	0.9088	0.897749	0.90496	0.904865	0.901349	0.684755	0.900306	0.883015
ACT flea iflavirus	0.856852	0.843527	0.874974	0.868374	0.870319	0.872214	0.851807	0.851807	0.839199	0.857418	0.790782	0.839946	0.839946	0.842464	0.839946	0.841206	0.829621	0.800943	0.863825	0.877304	0.791634	0.856237	0.843721	0	0.878008	0.870211	0.868572	0.854161	0.832976	0.839622	0.791241	0.807348	0.810546	0.854171	0.846228	0.706176	0.790675	0.829374	0.833719	0.800572	0.859325	0.814219	0.811223	0.849273	0.835888	0.81589	0.869415	0.834508	0.86792
Acheta domesticus Iflavirus	0.902194	0.866729	0.91961	0.917985	0.908002	0.895471	0.904432	0.904153	0.882367	0.898629	0.906079	0.915736	0.914415	0.914746	0.914084	0.914746	0.870552	0.906152	0.921888	0.918033	0.905126	0.906397	0.913259	0.878008	0	0.91682	0.886928	0.880932	0.901843	0.907665	0.85804	0.895154	0.901839	0.896403	0.914814	0.905533	0.899972	0.902471	0.904502	0.903954	0.906837	0.894932	0.892403	0.899425	0.900683	0.899945	0.91439	0.89971	0.915452
Aedes Ifla-like virus	0.877777	0.707107	0.743829	0.754791	0.76531	0.72236	0.874602	0.874602	0.85747	0.875595	0.906029	0.886405	0.885113	0.88563	0.88563	0.88563	0.835961	0.907236	0.744392	0.744705	0.908322	0.882506	0.886089	0.870211	0.91682	0	0.716684	0.656591	0.908514	0.90732	0.841555	0.899871	0.905182	0.898299	0.884765	0.902287	0.913043	0.906738	0.904633	0.888097	0.884697	0.905395	0.906133	0.872906	0.912698	0.902652	0.739147	0.906561	0.338566
Aedes iflavi-like virus 1	0.832953	0.75168	0.738549	0.723995	0.688163	0.726324	0.830015	0.830015	0.839219	0.832747	0.865783	0.838204	0.838204	0.836918	0.838204	0.838204	0.815864	0.875435	0.723897	0.714393	0.865783	0.824463	0.840395	0.868572	0.886928	0.716684	0	0.113715	0.864586	0.84487	0.827925	0.849334	0.848528	0.84023	0.839489	0.867258	0.873009	0.851662	0.864546	0.851495	0.837154	0.851344	0.854698	0.837246	0.861947	0.84137	0.719925	0.865063	0.714026
Aedes iflavi-like virus 2	0.809427	0.689787	0.700877	0.652753	0.575314	0.697741	0.812464	0.812464	0.833925	0.809427	0.863191	0.833925	0.833925	0.833925	0.833925	0.833925	0.833925	0.882843	0.71078	0.68165	0.863191	0.800246	0.830876	0.854161	0.880932	0.656591	0.113715	0	0.856732	0.820529	0.841244	0.844287	0.825864	0.816497	0.833925	0.843006	0.870302	0.812464	0.863191	0.793725	0.842615	0.856349	0.851991	0.827484	0.850963	0.847699	0.658505	0.848064	0.655136
Aedes vexans iflavirus	0.881502	0.868797	0.911826	0.904534	0.878438	0.878831	0.886083	0.885818	0.85628	0.876107	0.892406	0.902597	0.901596	0.901263	0.901596	0.900929	0.830199	0.890497	0.91352	0.910509	0.886046	0.885657	0.909066	0.832976	0.901843	0.908514	0.864586	0.856732	0	0.881718	0.815923	0.87429	0.867006	0.887577	0.908245	0.881946	0.887787	0.875361	0.775814	0.871583	0.890474	0.871801	0.866025	0.884605	0.728488	0.860768	0.911373	0.783815	0.908367
Amygdalus persica iflaviridae	0.893685	0.835802	0.902583	0.903148	0.883608	0.860332	0.893483	0.893483	0.889156	0.887128	0.880453	0.90306	0.90306	0.903361	0.90306	0.90276	0.843157	0.882144	0.905439	0.904939	0.880422	0.887978	0.901559	0.839622	0.907665	0.90732	0.84487	0.820529	0.881718	0	0.782133	0.845791	0.850321	0.884464	0.90511	0.861702	0.878423	0.853074	0.873445	0.85031	0.885676	0.844685	0.857865	0.886423	0.881945	0.85356	0.902407	0.874236	0.9062
Antheraea mylitta iflavirus	0.818196	0.839305	0.85944	0.842045	0.83698	0.848528	0.82664	0.82664	0.83205	0.818196	0.794813	0.83205	0.83205	0.830271	0.83205	0.830271	0.824022	0.819383	0.850471	0.849528	0.796593	0.82779	0.837367	0.791241	0.85804	0.841555	0.827925	0.841244	0.815923	0.782133	0	0.336077	0.715819	0.822887	0.828487	0.803163	0.773132	0.781939	0.823876	0.800776	0.848728	0.445362	0.775312	0.823273	0.819358	0.778726	0.837678	0.812473	0.838683
Antheraea pernyi iflavirus	0.887687	0.848064	0.903366	0.904728	0.893161	0.877951	0.889029	0.888776	0.866245	0.880874	0.871948	0.900617	0.9	0.899691	0.9	0.899691	0.820268	0.871193	0.905373	0.902991	0.867015	0.884043	0.903552	0.807348	0.895154	0.899871	0.849334	0.844287	0.87429	0.845791	0.336077	0	0.822068	0.885403	0.901697	0.859445	0.864495	0.842781	0.859338	0.850238	0.892125	0.524573	0.843145	0.888952	0.87739	0.858985	0.901729	0.871317	0.897935
Apis iflavirus 1	0.888802	0.845955	0.905985	0.904413	0.888566	0.869398	0.892112	0.89186	0.869386	0.88429	0.870956	0.896283	0.896283	0.89721	0.896283	0.895665	0.836315	0.873555	0.908564	0.905706	0.86665	0.886586	0.896167	0.810546	0.901839	0.905182	0.848528	0.825864	0.867006	0.850321	0.715819	0.822068	0	0.882998	0.897476	0.854497	0.86959	0.849272	0.866212	0.852803	0.892501	0.827875	0.842299	0.884497	0.879083	0.851585	0.898396	0.870103	0.903958
Apis iflavirus 2	0.883547	0.82354	0.9029	0.901	0.870924	0.859051	0.885495	0.885772	0.873513	0.880757	0.893615	0.898641	0.898313	0.89897	0.898313	0.898641	0.848241	0.893952	0.907937	0.90807	0.892062	0.888742	0.896891	0.854171	0.896403	0.898299	0.84023	0.816497	0.887577	0.884464	0.822887	0.885403	0.882998	0	0.89737	0.886008	0.890102	0.891669	0.883895	0.882934	0.894308	0.88363	0.880749	0.88363	0.887838	0.885223	0.89288	0.885139	0.898053
Armigeres iflavirus	0.907835	0.855399	0.892683	0.895218	0.864906	0.849993	0.911076	0.911076	0.550782	0.903484	0.910294	0.533885	0.528012	0.526969	0.526621	0.528359	0.454109	0.912472	0.895594	0.893762	0.906714	0.91228	0.522393	0.846228	0.914814	0.884765	0.839489	0.833925	0.908245	0.90511	0.828487	0.901697	0.897476	0.89737	0	0.899356	0.903161	0.896522	0.896141	0.895217	0.903462	0.903275	0.901447	0.905106	0.900646	0.898572	0.677185	0.901986	0.883249
Aulacophora lewisii iflavirus 1	0.89319	0.858395	0.905963	0.899314	0.882999	0.871937	0.89288	0.89288	0.865795	0.88928	0.854059	0.895131	0.894491	0.894811	0.894491	0.894171	0.825893	0.855706	0.908295	0.904197	0.84954	0.886908	0.899949	0.706176	0.905533	0.902287	0.867258	0.843006	0.881946	0.861702	0.803163	0.859445	0.854497	0.886008	0.899356	0	0.847677	0.859605	0.87181	0.838763	0.897426	0.858825	0.849687	0.889735	0.87422	0.85285	0.902194	0.876238	0.902298
Bactrocera tryoni iflavirus 1	0.890467	0.861969	0.907912	0.910955	0.900382	0.881176	0.891628	0.891628	0.869742	0.883461	0.801689	0.898547	0.897914	0.898547	0.898231	0.899179	0.825216	0.806346	0.911392	0.907968	0.796404	0.895837	0.901408	0.790675	0.899972	0.913043	0.873009	0.870302	0.887787	0.878423	0.773132	0.864495	0.86959	0.890102	0.903161	0.847677	0	0.881944	0.873217	0.852803	0.896115	0.863029	0.871289	0.888092	0.876691	0.871442	0.906158	0.875051	0.911711
Bat iflavirus	0.888288	0.846372	0.903575	0.90378	0.896394	0.87232	0.888139	0.888139	0.873777	0.879498	0.884977	0.895908	0.896193	0.896193	0.895908	0.895624	0.807079	0.887569	0.905761	0.903077	0.88079	0.886879	0.893855	0.829374	0.902471	0.906738	0.851662	0.812464	0.875361	0.853074	0.781939	0.842781	0.849272	0.891669	0.896522	0.859605	0.881944	0	0.869574	0.850096	0.895726	0.840598	0.855843	0.88461	0.877719	0.864043	0.903752	0.873993	0.906897
Bee iflavirus 1	0.884017	0.888523	0.910527	0.911432	0.887806	0.885522	0.883739	0.884095	0.860738	0.883425	0.877819	0.899263	0.897843	0.896896	0.897843	0.89737	0.843071	0.878827	0.91203	0.913003	0.88078	0.885013	0.900028	0.833719	0.904502	0.904633	0.864546	0.863191	0.775814	0.873445	0.823876	0.859338	0.866212	0.883895	0.896141	0.87181	0.873217	0.869574	0	0.862829	0.898962	0.862421	0.856783	0.882236	0.786168	0.864482	0.900822	0.787038	0.903449
Bemisia tabaci iflavirus 1	0.876477	0.833415	0.890056	0.891037	0.88278	0.863054	0.875217	0.875217	0.871489	0.874122	0.864704	0.89182	0.89182	0.893401	0.892215	0.892215	0.830075	0.864675	0.889924	0.889311	0.865948	0.877787	0.894743	0.800572	0.903954	0.888097	0.851495	0.793725	0.871583	0.85031	0.800776	0.850238	0.852803	0.882934	0.895217	0.838763	0.852803	0.850096	0.862829	0	0.884341	0.852406	0.847711	0.874811	0.870594	0.856138	0.891009	0.863666	0.888234
Bemisia tabaci ifla-like virus 1	0.8335	0.834058	0.887537	0.892588	0.877459	0.846968	0.834103	0.834364	0.884512	0.839243	0.902187	0.9041	0.903462	0.901867	0.903144	0.903144	0.85395	0.905776	0.890392	0.888404	0.897855	0.834711	0.900667	0.859325	0.906837	0.884697	0.837154	0.842615	0.890474	0.885676	0.848728	0.892125	0.892501	0.894308	0.903462	0.897426	0.896115	0.895726	0.898962	0.884341	0	0.891232	0.892189	0.826551	0.902325	0.889341	0.898153	0.894775	0.88562
Bombyx mori iflavirus	0.890875	0.859602	0.906451	0.907001	0.894901	0.883733	0.889399	0.889147	0.866245	0.887734	0.874749	0.903364	0.902444	0.902137	0.902444	0.902444	0.818384	0.874792	0.907765	0.903344	0.869911	0.885501	0.9088	0.814219	0.894932	0.905395	0.851344	0.856349	0.871801	0.844685	0.445362	0.524573	0.827875	0.88363	0.903275	0.858825	0.863029	0.840598	0.862421	0.852406	0.891232	0	0.845027	0.886587	0.876043	0.856059	0.905472	0.870022	0.903955
Brevicoryne brassicae virus - UK	0.885185	0.855604	0.903624	0.903453	0.905863	0.873615	0.884429	0.884429	0.869386	0.884192	0.876148	0.894809	0.894809	0.894491	0.894491	0.895127	0.822753	0.878614	0.905551	0.902963	0.87415	0.882748	0.897749	0.811223	0.892403	0.906133	0.854698	0.851991	0.866025	0.857865	0.775312	0.843145	0.842299	0.880749	0.901447	0.849687	0.871289	0.855843	0.856783	0.847711	0.892189	0.845027	0	0.874244	0.86849	0.84433	0.907148	0.866541	0.906667
Budalangi Iflavi-like virus	0.662461	0.842781	0.876147	0.879954	0.871864	0.849784	0.660083	0.660347	0.888264	0.659669	0.894275	0.904111	0.903564	0.903564	0.903016	0.903564	0.836481	0.89752	0.875239	0.872702	0.891038	0.68039	0.90496	0.849273	0.899425	0.872906	0.837246	0.827484	0.884605	0.886423	0.823273	0.888952	0.884497	0.88363	0.905106	0.889735	0.888092	0.88461	0.882236	0.874811	0.826551	0.886587	0.874244	0	0.884869	0.877612	0.900009	0.883543	0.874135
Chajerado virus	0.89149	0.886405	0.906057	0.908846	0.885962	0.881705	0.893704	0.893704	0.86732	0.885797	0.883482	0.905906	0.90525	0.904922	0.905578	0.904922	0.84412	0.883439	0.905352	0.907752	0.881624	0.891041	0.904865	0.835888	0.900683	0.912698	0.861947	0.850963	0.728488	0.881945	0.819358	0.87739	0.879083	0.887838	0.900646	0.87422	0.876691	0.877719	0.786168	0.870594	0.902325	0.876043	0.86849	0.884869	0	0.868483	0.904435	0.788184	0.907363
Chequa iflavirus	0.883773	0.84138	0.901606	0.899812	0.875867	0.858395	0.882963	0.883217	0.867349	0.879278	0.87794	0.896238	0.89655	0.897173	0.896238	0.896238	0.820964	0.87969	0.904706	0.903557	0.874366	0.879165	0.901349	0.81589	0.899945	0.902652	0.84137	0.847699	0.860768	0.85356	0.778726	0.858985	0.851585	0.885223	0.898572	0.85285	0.871442	0.864043	0.864482	0.856138	0.889341	0.856059	0.84433	0.877612	0.868483	0	0.900137	0.865709	0.901276
Culex Iflavi-like virus 1	0.899964	0.710023	0.850315	0.852536	0.774733	0.728707	0.899279	0.899279	0.744939	0.894	0.914121	0.67002	0.671124	0.669467	0.67002	0.669467	0.832993	0.913904	0.86221	0.846143	0.911106	0.904471	0.684755	0.869415	0.91439	0.739147	0.719925	0.658505	0.911373	0.902407	0.837678	0.901729	0.898396	0.89288	0.677185	0.902194	0.906158	0.903752	0.900822	0.891009	0.898153	0.905472	0.907148	0.900009	0.904435	0.900137	0	0.904758	0.716521
Culex Iflavi-like virus 3	0.885994	0.871559	0.902995	0.906017	0.874209	0.867733	0.881477	0.881477	0.85071	0.883693	0.878696	0.899074	0.896421	0.897417	0.896753	0.897085	0.820881	0.878081	0.907447	0.901715	0.87547	0.891966	0.900306	0.834508	0.89971	0.906561	0.865063	0.848064	0.783815	0.874236	0.812473	0.871317	0.870103	0.885139	0.901986	0.876238	0.875051	0.873993	0.787038	0.863666	0.894775	0.870022	0.866541	0.883543	0.788184	0.865709	0.904758	0	0.902516
Culex Iflavi-like virus 4	0.877296	0.708572	0.747137	0.755229	0.762845	0.725966	0.875571	0.875571	0.850092	0.874667	0.906967	0.884383	0.882835	0.884125	0.883352	0.883867	0.832993	0.908246	0.748052	0.744973	0.908834	0.880077	0.883015	0.86792	0.915452	0.338566	0.714026	0.655136	0.908367	0.9062	0.838683	0.897935	0.903958	0.898053	0.883249	0.902298	0.911711	0.906897	0.903449	0.888234	0.88562	0.903955	0.906667	0.874135	0.907363	0.901276	0.716521	0.902516	0
Diamondback moth iflavirus	0.900283	0.854734	0.910284	0.911244	0.90172	0.897758	0.899106	0.899106	0.891054	0.898077	0.895658	0.912763	0.91244	0.913086	0.912117	0.912763	0.860048	0.896443	0.912586	0.9101	0.895136	0.898979	0.909177	0.873349	0.898322	0.907582	0.874475	0.846562	0.905109	0.885415	0.861531	0.89295	0.890866	0.879705	0.909763	0.88948	0.899085	0.89118	0.901411	0.884499	0.893857	0.887686	0.886447	0.896984	0.904902	0.887551	0.907847	0.898423	0.907261
Dinocampus coccinellae paralysis virus	0.890608	0.877058	0.907246	0.903597	0.886757	0.887972	0.892675	0.892675	0.846595	0.878899	0.87557	0.8955	0.895835	0.894159	0.895165	0.8955	0.815239	0.87721	0.906936	0.904371	0.877202	0.892228	0.898242	0.825007	0.899021	0.907972	0.869142	0.859602	0.801464	0.867707	0.815355	0.874126	0.870063	0.885793	0.897453	0.868231	0.883026	0.874297	0.774457	0.862349	0.897892	0.876032	0.865498	0.88815	0.810935	0.860268	0.903453	0.804342	0.905775
Euscelidius variegatus virus 1	0.894335	0.830949	0.90285	0.901102	0.903062	0.867711	0.893964	0.893964	0.879578	0.88931	0.877971	0.898263	0.8977	0.897981	0.897418	0.897418	0.824547	0.877518	0.907871	0.902062	0.876214	0.892839	0.897835	0.813516	0.899292	0.907743	0.847394	0.819493	0.874212	0.861144	0.778276	0.842301	0.848856	0.889231	0.901824	0.86094	0.873287	0.817241	0.866025	0.855227	0.891745	0.840362	0.855963	0.891442	0.881464	0.861652	0.906665	0.870009	0.905989
Fitzroy Crossing iflavirus 1	0.701982	0.828804	0.877327	0.878381	0.870302	0.851683	0.701836	0.701836	0.891592	0.698672	0.895294	0.905616	0.905063	0.905339	0.904786	0.905616	0.829269	0.900042	0.878519	0.875567	0.890443	0.722294	0.905092	0.847579	0.901033	0.875611	0.839195	0.836366	0.886946	0.88561	0.816497	0.880231	0.888457	0.886643	0.903627	0.888331	0.889619	0.884652	0.884198	0.873967	0.835816	0.882599	0.880688	0.687855	0.88909	0.881748	0.899791	0.884282	0.875619
Formica exsecta virus 2	0.886665	0.85616	0.902542	0.902819	0.891936	0.874139	0.885902	0.88564	0.859572	0.87966	0.86761	0.887635	0.88796	0.88796	0.888609	0.88796	0.794923	0.870566	0.903286	0.900722	0.864129	0.883555	0.894234	0.839146	0.900881	0.904036	0.83982	0.820652	0.87311	0.840609	0.737004	0.816107	0.818818	0.880062	0.896427	0.85526	0.868694	0.841452	0.863576	0.850667	0.884565	0.819527	0.845688	0.881595	0.874094	0.857277	0.896843	0.872847	0.904179
Ganwon-do Ifla-like virus	0.86873	0.843527	0.893408	0.892391	0.892653	0.873793	0.865638	0.866025	0.870153	0.866025	0.866224	0.885908	0.884912	0.887896	0.88541	0.88541	0.83574	0.86929	0.896548	0.891068	0.867913	0.873019	0.884087	0.821209	0.887497	0.881259	0.850402	0.827816	0.86411	0.857831	0.780914	0.859153	0.858247	0.877645	0.887188	0.847652	0.866526	0.848143	0.87026	0.84467	0.878389	0.856482	0.852728	0.86399	0.868638	0.848201	0.890955	0.873504	0.87973
Graminella nigrifrons virus 1	0.883575	0.830747	0.893359	0.89402	0.888748	0.859769	0.883816	0.883816	0.875836	0.881843	0.878108	0.892776	0.893346	0.892776	0.893346	0.893631	0.812777	0.881009	0.899267	0.89568	0.875525	0.88424	0.893225	0.81414	0.897308	0.902653	0.841951	0.808492	0.871108	0.853855	0.796421	0.838639	0.844824	0.885604	0.894769	0.85834	0.868287	0.806074	0.860773	0.853617	0.893179	0.839024	0.842176	0.880237	0.875123	0.860483	0.897079	0.862812	0.900917
Haemaphysalis flava iflavirus	0.875017	0.819076	0.89935	0.898803	0.879128	0.863542	0.878534	0.878534	0.881464	0.869453	0.876876	0.904035	0.903712	0.903712	0.903712	0.904035	0.829808	0.876882	0.902539	0.902351	0.872364	0.879098	0.902936	0.826024	0.902417	0.90124	0.861123	0.824744	0.87525	0.864203	0.767461	0.86086	0.860829	0.885595	0.900961	0.855142	0.875629	0.863965	0.875619	0.856997	0.889979	0.857524	0.862731	0.876639	0.880506	0.867509	0.902156	0.876393	0.901714
Halyomorpha halys virus	0.819784	0.847532	0.887857	0.888496	0.874767	0.863465	0.821258	0.821258	0.887456	0.831634	0.903597	0.907943	0.907655	0.907367	0.907655	0.90679	0.848389	0.90638	0.890105	0.885708	0.902596	0.814832	0.903318	0.871355	0.908461	0.889206	0.840904	0.825453	0.88996	0.889395	0.832178	0.886191	0.891348	0.887243	0.908129	0.897284	0.90309	0.892303	0.896296	0.88258	0.82923	0.889475	0.88702	0.812105	0.892635	0.883343	0.906182	0.893419	0.890198
Heliconius erato iflavirus	0.888855	0.856732	0.904485	0.905842	0.892503	0.873103	0.887364	0.887364	0.857868	0.885685	0.869253	0.895795	0.894863	0.895173	0.894863	0.895484	0.814604	0.870029	0.906384	0.902793	0.867882	0.884154	0.900283	0.809931	0.897286	0.902253	0.83921	0.83205	0.873445	0.853038	0.435985	0.58949	0.828975	0.883764	0.896299	0.859666	0.864378	0.844723	0.853317	0.852746	0.889546	0.586758	0.841766	0.883683	0.873455	0.856485	0.899649	0.872541	0.89976
Helicoverpa armigera iflavirus	0.884969	0.839305	0.903629	0.900428	0.886812	0.871857	0.884476	0.884476	0.8669	0.880762	0.869905	0.90089	0.899969	0.899662	0.899969	0.900276	0.816497	0.868359	0.906658	0.905868	0.865778	0.884223	0.900484	0.808806	0.89677	0.898787	0.839096	0.825864	0.875134	0.851913	0.50616	0.619625	0.82325	0.887079	0.898325	0.857671	0.864205	0.84494	0.866857	0.849749	0.891628	0.613998	0.840221	0.88432	0.877702	0.858839	0.898886	0.869187	0.898093
Hypera postica associated iflavirus 1	0.886387	0.83666	0.901989	0.900702	0.875443	0.866518	0.88561	0.88561	0.879174	0.881054	0.853538	0.896834	0.896834	0.89715	0.896834	0.896517	0.833897	0.856022	0.904534	0.901446	0.847368	0.88302	0.898057	0.694971	0.90151	0.899786	0.854889	0.830876	0.874699	0.861167	0.789009	0.857541	0.850093	0.888452	0.901467	0.717423	0.853294	0.861848	0.858708	0.827747	0.894598	0.854868	0.847268	0.878558	0.878189	0.849292	0.897594	0.873219	0.899021
Hypera postica associated iflavirus 2	0.884326	0.839501	0.900526	0.900617	0.877971	0.864546	0.883792	0.883792	0.872299	0.881259	0.852524	0.892464	0.892136	0.892791	0.892136	0.891808	0.830199	0.855994	0.902522	0.901388	0.849127	0.882902	0.897373	0.694971	0.902358	0.901405	0.860846	0.854965	0.874079	0.857543	0.797885	0.855628	0.849711	0.886107	0.896918	0.711494	0.849196	0.859374	0.860567	0.827	0.892607	0.853636	0.843992	0.876493	0.874612	0.847633	0.900547	0.869507	0.900575
Iflavirus HdromIV	0.886867	0.84308	0.902882	0.904337	0.886229	0.865029	0.885105	0.885105	0.877197	0.879883	0.870143	0.902083	0.90113	0.903035	0.901765	0.902083	0.846442	0.868243	0.904212	0.898481	0.864908	0.890037	0.90001	0.829875	0.900545	0.904511	0.852894	0.814411	0.882643	0.864814	0.80765	0.864743	0.863965	0.89007	0.902319	0.85273	0.872872	0.867161	0.880559	0.862692	0.888647	0.861034	0.859693	0.887728	0.88178	0.870752	0.899212	0.880759	0.900671
Iflavirus IfronI	0.880137	0.866025	0.900854	0.901655	0.888802	0.875923	0.880507	0.880507	0.876326	0.883434	0.867083	0.891917	0.891155	0.891155	0.890774	0.890774	0.844639	0.867696	0.901944	0.897491	0.864204	0.877876	0.89222	0.835598	0.897172	0.897672	0.864795	0.826845	0.878155	0.854412	0.809427	0.856189	0.861892	0.879142	0.891077	0.850708	0.868481	0.851811	0.881411	0.863253	0.893532	0.855771	0.853727	0.879035	0.87708	0.866389	0.89731	0.878097	0.896503
Iflavirus IhIV-2	0.873163	0.85885	0.897932	0.895305	0.878285	0.872684	0.873248	0.873608	0.879226	0.871213	0.865307	0.897502	0.897502	0.898896	0.897502	0.897502	0.843071	0.868869	0.894799	0.89168	0.870779	0.880216	0.897411	0.83205	0.898424	0.892969	0.864505	0.827816	0.877266	0.870675	0.787401	0.866025	0.860852	0.884757	0.898342	0.852331	0.872621	0.867261	0.877496	0.866917	0.894568	0.866828	0.859807	0.874389	0.881048	0.864721	0.898393	0.884192	0.891369
Iflavirus IricIV-1	0.877242	0.850963	0.899997	0.904335	0.888662	0.864285	0.875648	0.875648	0.874193	0.867078	0.877316	0.900296	0.89966	0.900614	0.89966	0.89966	0.837029	0.877878	0.901061	0.895428	0.871967	0.880361	0.898927	0.833137	0.902888	0.899575	0.86257	0.825864	0.876474	0.863865	0.784183	0.860702	0.862217	0.888576	0.902541	0.858024	0.87922	0.867356	0.876054	0.862035	0.89281	0.857308	0.857902	0.882301	0.874726	0.867271	0.900516	0.876032	0.898559
Iflavirus IricIV-2	0.876976	0.850963	0.899447	0.903787	0.887785	0.862291	0.875648	0.875648	0.873236	0.867078	0.8768	0.900614	0.899978	0.900931	0.899978	0.899978	0.835183	0.877036	0.900733	0.894803	0.871967	0.880361	0.899568	0.83137	0.903155	0.898797	0.86257	0.825864	0.877233	0.863865	0.782348	0.860441	0.862217	0.888576	0.902859	0.857762	0.879471	0.866849	0.876407	0.863289	0.89252	0.857308	0.858437	0.882035	0.875979	0.867271	0.900516	0.876279	0.898559
Iflavirus IricIV-3	0.877507	0.850963	0.899722	0.904061	0.888662	0.863288	0.875648	0.875648	0.873236	0.867078	0.876026	0.899978	0.899341	0.900296	0.899341	0.899341	0.835183	0.876756	0.900733	0.894803	0.871416	0.879831	0.899247	0.830485	0.902355	0.899316	0.86158	0.825864	0.87622	0.863355	0.782348	0.860441	0.862734	0.889073	0.902859	0.857762	0.87922	0.867102	0.876054	0.863915	0.893099	0.857047	0.857635	0.882301	0.874475	0.867022	0.900516	0.875537	0.898816
Iflavirus IricIV-4	0.877711	0.850963	0.899067	0.903687	0.887785	0.861292	0.875914	0.875914	0.873236	0.867843	0.876542	0.900614	0.899978	0.900931	0.899978	0.899978	0.835183	0.876756	0.900282	0.895116	0.871692	0.88089	0.899766	0.83137	0.903176	0.898697	0.86257	0.825864	0.87698	0.863541	0.782348	0.860827	0.862403	0.888313	0.903378	0.857762	0.879186	0.866533	0.876054	0.863602	0.89281	0.857362	0.858353	0.882566	0.875495	0.867833	0.900414	0.876544	0.898201
Iflavirus IricIV-5	0.877507	0.850963	0.899997	0.904061	0.888662	0.864285	0.875648	0.875648	0.874193	0.867078	0.876026	0.900614	0.899978	0.900931	0.899978	0.899978	0.837029	0.876756	0.901061	0.894803	0.871416	0.879831	0.898927	0.83137	0.902888	0.899316	0.86158	0.825864	0.87622	0.863355	0.782348	0.860441	0.862734	0.889073	0.902541	0.858024	0.87922	0.867102	0.876054	0.863602	0.89281	0.857047	0.857635	0.882301	0.874475	0.867022	0.900247	0.87529	0.898816
Iflavirus IvespIV	0.873579	0.862463	0.899895	0.897954	0.883176	0.869731	0.875521	0.875521	0.873845	0.87278	0.86762	0.895748	0.894805	0.895748	0.894805	0.895277	0.828925	0.86852	0.89903	0.899401	0.871001	0.878426	0.897541	0.831436	0.897032	0.890382	0.862733	0.827816	0.876593	0.866025	0.791021	0.861709	0.862715	0.89176	0.899892	0.849256	0.870734	0.869681	0.877392	0.865747	0.89317	0.866212	0.852663	0.878342	0.874263	0.861122	0.895094	0.886125	0.890615
Iflavirus sp.	0.774499	0.839501	0.878703	0.880885	0.870519	0.84872	0.775475	0.775475	0.876596	0.782914	0.89235	0.902434	0.902155	0.902712	0.902155	0.902712	0.823355	0.891798	0.881568	0.87325	0.888495	0.772771	0.903491	0.84721	0.898442	0.875057	0.825453	0.823646	0.889464	0.882782	0.822727	0.877901	0.886683	0.875142	0.905139	0.882185	0.886554	0.885648	0.882996	0.867814	0.827665	0.88071	0.87765	0.775382	0.893111	0.873526	0.897314	0.886807	0.877757
Infectious flacherie virus	0.891334	0.892805	0.895549	0.899925	0.890564	0.883018	0.89081	0.890555	0.891421	0.888432	0.900034	0.903399	0.902803	0.902803	0.902208	0.903399	0.866025	0.90035	0.898547	0.897193	0.897602	0.892946	0.899351	0.881728	0.907927	0.898234	0.876679	0.880631	0.90397	0.902	0.856128	0.892354	0.895353	0.900258	0.908764	0.892724	0.905025	0.888007	0.899325	0.883017	0.892044	0.88847	0.899832	0.891432	0.907078	0.900941	0.904352	0.909033	0.89735
Isahaya Culex iflavirus	0.887481	0.890657	0.90995	0.911035	0.873847	0.874532	0.887296	0.887296	0.860436	0.878528	0.872908	0.903961	0.902966	0.903298	0.902634	0.902302	0.830199	0.875707	0.911963	0.906056	0.869976	0.895696	0.904564	0.834508	0.897391	0.911088	0.862168	0.850963	0.77642	0.877844	0.812473	0.868902	0.867252	0.886593	0.904564	0.877982	0.87406	0.875004	0.771861	0.861793	0.893671	0.865372	0.865895	0.886807	0.788462	0.866217	0.908941	0.686577	0.912482
Isiolo Iflavi-like virus	0.874894	0.649221	0.742991	0.752974	0.743253	0.700596	0.869999	0.869999	0.854271	0.873826	0.902425	0.886182	0.885009	0.885009	0.885791	0.885791	0.820054	0.908122	0.746788	0.742866	0.903199	0.876941	0.883223	0.869718	0.912729	0.151809	0.673734	0.654654	0.90646	0.898843	0.83814	0.894751	0.908004	0.894512	0.883366	0.889331	0.911101	0.904123	0.904943	0.881593	0.879694	0.900937	0.899128	0.873539	0.905364	0.897884	0.745009	0.90333	0.356893
Isla virus	0.887049	0.881017	0.906806	0.905608	0.885962	0.881705	0.888523	0.888523	0.870082	0.880276	0.884833	0.904771	0.903794	0.90412	0.903794	0.903794	0.845929	0.883816	0.906247	0.906778	0.884913	0.890957	0.905368	0.838459	0.903134	0.909209	0.86002	0.845154	0.732257	0.880472	0.82278	0.87632	0.878857	0.889326	0.904445	0.872787	0.878054	0.87882	0.789601	0.872638	0.897872	0.873969	0.866219	0.88183	0.482116	0.866901	0.902841	0.789072	0.905451
Ixodes holocyclus iflavirus	0.877345	0.85885	0.896981	0.896649	0.87917	0.872684	0.877877	0.878143	0.878255	0.871213	0.874429	0.901408	0.901408	0.903016	0.901408	0.901408	0.841244	0.876018	0.895222	0.888557	0.873292	0.881004	0.899704	0.832525	0.903661	0.900851	0.86381	0.827816	0.878035	0.867875	0.787401	0.865245	0.862789	0.886387	0.900459	0.857261	0.877872	0.869526	0.875619	0.863414	0.891518	0.862377	0.858862	0.876275	0.879972	0.866774	0.903403	0.881835	0.901888
Ixodes scapularis iflavirus	0.877507	0.853852	0.899722	0.904061	0.888662	0.864285	0.876445	0.876445	0.874193	0.867078	0.876284	0.899341	0.898705	0.899341	0.898705	0.898705	0.837029	0.876756	0.901061	0.895741	0.87114	0.880625	0.898927	0.83137	0.902888	0.899575	0.86257	0.825864	0.876727	0.863355	0.782348	0.860962	0.862993	0.888824	0.901905	0.858546	0.878969	0.867102	0.875701	0.862976	0.893099	0.857308	0.856831	0.882831	0.875227	0.867022	0.899979	0.875537	0.899074
Kacheliba Iflavi-like virus	0.853334	0.857969	0.891556	0.892321	0.897285	0.871477	0.854551	0.854551	0.877058	0.856414	0.900243	0.905486	0.904613	0.905195	0.904322	0.904613	0.8479	0.900907	0.894547	0.890925	0.897465	0.853851	0.904746	0.870572	0.906617	0.88544	0.842772	0.847244	0.901388	0.893944	0.833616	0.889999	0.891133	0.889804	0.908054	0.894149	0.894262	0.889919	0.889695	0.880415	0.870117	0.889687	0.887387	0.846463	0.89862	0.883176	0.903518	0.885028	0.889494
Kakugo virus	0.88249	0.866743	0.903003	0.903918	0.892011	0.872172	0.884045	0.884045	0.861969	0.88008	0.875468	0.889743	0.889421	0.889743	0.889421	0.8891	0.800542	0.877355	0.905532	0.902783	0.869817	0.88598	0.893915	0.823	0.900803	0.912099	0.841197	0.810191	0.874103	0.846562	0.711987	0.815346	0.814696	0.877896	0.895195	0.851463	0.866926	0.840758	0.858935	0.860872	0.887098	0.816266	0.843827	0.883592	0.873971	0.856884	0.900343	0.87217	0.91001
King virus	0.895322	0.870302	0.909018	0.908113	0.893011	0.874021	0.894876	0.894627	0.85908	0.885608	0.881535	0.892389	0.89177	0.892698	0.89177	0.89177	0.803157	0.883014	0.910172	0.905203	0.879875	0.895524	0.894179	0.816497	0.903334	0.910788	0.857143	0.819631	0.88079	0.855758	0.72065	0.817806	0.835592	0.883346	0.89597	0.861464	0.870924	0.848468	0.864796	0.859536	0.898089	0.817571	0.850537	0.894981	0.882196	0.863955	0.905999	0.874968	0.908458
Kinkell virus	0.888131	0.862598	0.908086	0.907913	0.895274	0.884569	0.889195	0.889195	0.876568	0.886957	0.802716	0.894988	0.894988	0.894988	0.894988	0.894521	0.835917	0.810726	0.913478	0.908405	0.80885	0.892387	0.891616	0.794719	0.890986	0.902075	0.868519	0.853852	0.879032	0.873148	0.773492	0.856665	0.869522	0.886995	0.898162	0.845716	0.689303	0.874916	0.877876	0.854879	0.892446	0.863171	0.867051	0.885791	0.873346	0.876622	0.90738	0.872431	0.899788
Lampyris noctiluca iflavirus 1	0.889479	0.834934	0.905266	0.904206	0.877487	0.877366	0.89133	0.89133	0.872278	0.881324	0.890121	0.897834	0.896258	0.896258	0.896258	0.896573	0.839964	0.890795	0.909296	0.905105	0.886994	0.888423	0.899071	0.844778	0.888859	0.899623	0.844714	0.817554	0.882555	0.888245	0.817076	0.885392	0.892285	0.80764	0.895711	0.885166	0.894679	0.888734	0.88789	0.880301	0.89401	0.885281	0.881565	0.887123	0.888324	0.885517	0.89624	0.894528	0.899785
Lampyris noctiluca iflavirus 2	0.888964	0.837218	0.901269	0.901524	0.886648	0.859856	0.887641	0.887641	0.88173	0.884244	0.857883	0.901949	0.90133	0.90133	0.90133	0.90133	0.842139	0.857342	0.903091	0.898788	0.855607	0.882459	0.901854	0.6695	0.9057	0.902486	0.866758	0.834847	0.880431	0.861784	0.798042	0.856736	0.860838	0.889199	0.904534	0.730495	0.847342	0.863093	0.868443	0.833556	0.885531	0.857077	0.852366	0.884149	0.87455	0.855935	0.905152	0.872993	0.904013
Langfang leafhopper iflavirus	0.890859	0.847174	0.896232	0.901306	0.884347	0.858343	0.88767	0.88767	0.883672	0.885891	0.880942	0.901589	0.900711	0.902173	0.900711	0.900419	0.830822	0.883758	0.900459	0.90207	0.874881	0.886886	0.90242	0.832247	0.906525	0.903726	0.836861	0.817506	0.877827	0.647452	0.791011	0.845722	0.850019	0.885155	0.899524	0.859091	0.880381	0.858331	0.869957	0.850823	0.88957	0.845788	0.85739	0.885625	0.887368	0.853897	0.902026	0.873743	0.903131
Laodelphax striatella honeydew virus 1	0.894427	0.849993	0.902457	0.903749	0.894735	0.86528	0.892709	0.892709	0.880444	0.889998	0.874893	0.897977	0.898283	0.897366	0.898283	0.897977	0.809558	0.875849	0.906525	0.904031	0.869845	0.888169	0.90156	0.834975	0.904035	0.905783	0.845734	0.817522	0.872251	0.842499	0.773153	0.858033	0.858758	0.889553	0.898518	0.857799	0.879257	0.858191	0.86215	0.851938	0.891157	0.856027	0.852612	0.888772	0.879281	0.85628	0.905308	0.870238	0.905295
Laodelphax striatellus iflavirus 1	0.888718	0.844744	0.906141	0.905362	0.892935	0.862845	0.885766	0.885766	0.870605	0.879287	0.883378	0.900631	0.900024	0.900631	0.900327	0.900631	0.803402	0.88507	0.909294	0.904587	0.881029	0.888892	0.900854	0.819358	0.901633	0.909927	0.832128	0.798314	0.883859	0.852824	0.719796	0.839181	0.846256	0.891196	0.904313	0.864865	0.874948	0.855675	0.862636	0.859222	0.89652	0.836683	0.864342	0.887527	0.876742	0.867719	0.903305	0.881488	0.908981
Laodelphax striatellus picorna-like virus 2	0.893937	0.849993	0.902457	0.903749	0.894735	0.86528	0.892218	0.892218	0.881273	0.889657	0.874434	0.897672	0.897977	0.89706	0.897977	0.897672	0.809558	0.875595	0.906525	0.904031	0.869599	0.887421	0.901254	0.834131	0.90376	0.906291	0.845734	0.817522	0.872502	0.842499	0.771344	0.858262	0.858528	0.889281	0.898518	0.858035	0.879257	0.857222	0.861788	0.851323	0.890324	0.855797	0.852146	0.888274	0.87831	0.855506	0.904807	0.870238	0.905549
La Jolla virus	0.7551	0.80264	0.830266	0.82839	0.830685	0.825936	0.75655	0.75655	0.842781	0.7551	0.839928	0.842781	0.841394	0.841394	0.841394	0.841394	0.826305	0.857415	0.818367	0.835456	0.842642	0.770329	0.84693	0.824453	0.858539	0.824293	0.818895	0.829925	0.829841	0.813265	0.829471	0.835301	0.816952	0.840088	0.847532	0.833639	0.827682	0.825723	0.825284	0.81322	0.786034	0.839372	0.811844	0.762326	0.84477	0.812173	0.828039	0.82068	0.828817
Lygus lineolaris virus 1	0.809784	0.836949	0.883645	0.882356	0.881151	0.847944	0.811161	0.811391	0.897289	0.816173	0.897095	0.912176	0.912732	0.91301	0.912732	0.913565	0.849034	0.896204	0.884414	0.881734	0.890168	0.810783	0.914082	0.864355	0.904483	0.879696	0.838944	0.850339	0.893525	0.892784	0.827885	0.89033	0.897034	0.887584	0.912732	0.887357	0.890703	0.89405	0.886226	0.877828	0.851546	0.890193	0.888993	0.802471	0.89401	0.884386	0.902912	0.888273	0.88003
Lymantria dispar iflavirus 1	0.889294	0.848064	0.905657	0.905068	0.893313	0.876015	0.88831	0.88831	0.869775	0.887254	0.873675	0.901253	0.900015	0.900325	0.900015	0.900015	0.825893	0.874384	0.909696	0.905132	0.868815	0.882542	0.904871	0.815074	0.893807	0.90416	0.850339	0.847319	0.875151	0.849289	0.426401	0.521438	0.827158	0.88656	0.903944	0.859564	0.867553	0.844327	0.85916	0.855079	0.895831	0.503931	0.840764	0.88573	0.879556	0.861143	0.904605	0.87292	0.903743
Lysiphlebus fabarum rna-virus type A	0.88437	0.876422	0.912691	0.911615	0.886886	0.874532	0.884935	0.885196	0.858553	0.881796	0.88006	0.89702	0.896688	0.896688	0.896688	0.896356	0.824092	0.879375	0.915976	0.909439	0.878688	0.884171	0.90178	0.839917	0.89942	0.908308	0.861201	0.846415	0.774647	0.877945	0.802034	0.870542	0.874254	0.882782	0.900414	0.870636	0.879787	0.873413	0.748346	0.868479	0.892017	0.8718	0.864608	0.882064	0.795405	0.860818	0.908101	0.788509	0.907652
Lysiphlebus fabarum rna-virus type B	0.883851	0.873662	0.912151	0.912153	0.888568	0.873564	0.884153	0.884414	0.858553	0.880705	0.88006	0.89702	0.896688	0.89702	0.896688	0.896356	0.824092	0.879099	0.915656	0.91153	0.878424	0.884171	0.902769	0.839917	0.89942	0.90779	0.861201	0.846415	0.774144	0.878696	0.802034	0.870796	0.876502	0.883041	0.900083	0.869614	0.880033	0.874155	0.749062	0.868479	0.891736	0.871547	0.864608	0.882855	0.796128	0.860326	0.907027	0.788509	0.907909
Nasonia vitripennis virus	0.799621	0.777778	0.782824	0.773877	0.71635	0.761229	0.795822	0.795822	0.825059	0.799621	0.845154	0.825059	0.825059	0.823232	0.825059	0.823232	0.825059	0.859419	0.770846	0.750587	0.844388	0.796518	0.812181	0.827371	0.871631	0.749532	0.733645	0.713229	0.820922	0.829833	0.828079	0.822308	0.813462	0.824773	0.81968	0.831039	0.844628	0.8044	0.825297	0.800793	0.817136	0.833809	0.809427	0.805945	0.835183	0.821681	0.747656	0.824696	0.746608
Nesidiocoris tenuis iflavirus 1	0.877186	0.866025	0.908893	0.909056	0.893909	0.872172	0.880176	0.880176	0.862316	0.876267	0.864648	0.877867	0.879526	0.878974	0.879526	0.877867	0.836832	0.869421	0.910117	0.908544	0.865603	0.886964	0.880754	0.821851	0.89793	0.902096	0.841452	0.83666	0.872734	0.868916	0.795822	0.865393	0.86643	0.882664	0.879379	0.870388	0.862662	0.874125	0.872852	0.878694	0.893682	0.865815	0.847944	0.878179	0.875278	0.86466	0.895264	0.867925	0.904496
Nilaparvata lugens honeydew virus 1	0.893057	0.849993	0.9038	0.899561	0.889317	0.862034	0.893547	0.893547	0.885834	0.887914	0.876918	0.901501	0.901501	0.900597	0.901501	0.900898	0.822753	0.876243	0.906839	0.90498	0.873081	0.890067	0.904397	0.840612	0.905232	0.901705	0.842686	0.823646	0.876828	0.843043	0.776757	0.85571	0.862721	0.890152	0.90306	0.85837	0.881589	0.85675	0.874978	0.85639	0.892493	0.857928	0.852908	0.891416	0.88011	0.855217	0.90424	0.87634	0.900471
Nilaparvata lugens honeydew virus-2	0.881944	0.865366	0.905802	0.902518	0.885569	0.866276	0.882081	0.882081	0.883693	0.877935	0.872355	0.903311	0.903603	0.904481	0.903896	0.903311	0.831635	0.872779	0.908841	0.907943	0.872694	0.887226	0.904721	0.842231	0.898427	0.905981	0.855303	0.842701	0.875544	0.862572	0.798197	0.85468	0.858826	0.886662	0.906641	0.859648	0.880545	0.861975	0.870442	0.864647	0.892288	0.857959	0.862102	0.889389	0.874887	0.871047	0.906495	0.876675	0.908529
Nilaparvata lugens honeydew virus-3	0.895154	0.83608	0.909798	0.906672	0.894114	0.864566	0.895449	0.895449	0.86223	0.888995	0.884926	0.892774	0.893081	0.893693	0.893081	0.893081	0.796011	0.885747	0.912101	0.908893	0.885681	0.891335	0.895467	0.821903	0.893532	0.909674	0.843032	0.800641	0.88344	0.859747	0.75619	0.83776	0.841664	0.894533	0.896018	0.864776	0.877567	0.852759	0.864178	0.861813	0.89786	0.835146	0.854193	0.88545	0.877821	0.86969	0.897827	0.882082	0.908062
Opsiphanes invirae iflavirus 1	0.847553	0.82717	0.858475	0.850175	0.856602	0.855436	0.852114	0.852114	0.863919	0.847553	0.872082	0.863919	0.863919	0.863919	0.863919	0.863919	0.84132	0.885557	0.845154	0.861244	0.870572	0.842968	0.852026	0.871602	0.882613	0.859727	0.867512	0.871897	0.886923	0.875252	0.864414	0.86155	0.868966	0.857079	0.877314	0.886301	0.879787	0.857449	0.893571	0.878982	0.875252	0.868996	0.854734	0.842968	0.874908	0.864139	0.861163	0.881107	0.861596
PNG bee virus 10	0.826318	0.834058	0.880087	0.873539	0.874234	0.868388	0.831907	0.831907	0.851003	0.827502	0.870823	0.854212	0.853105	0.855318	0.853105	0.853105	0.818384	0.877006	0.876038	0.882084	0.869622	0.834678	0.863836	0.844182	0.879551	0.860946	0.838795	0.832747	0.862554	0.845741	0.833985	0.864498	0.851297	0.856639	0.862484	0.867583	0.861734	0.868134	0.859348	0.854878	0.841546	0.866703	0.847592	0.823821	0.864873	0.845556	0.856477	0.863689	0.862382
PNG bee virus 13	0.823122	0.849349	0.853723	0.847188	0.839035	0.85301	0.828315	0.828315	0.826292	0.824621	0.804156	0.829156	0.829156	0.830501	0.829156	0.830501	0.807573	0.820922	0.84774	0.843812	0.80829	0.829027	0.838525	0.810126	0.858792	0.851344	0.83382	0.816497	0.806701	0.792431	0.718795	0.740784	0.727607	0.814311	0.831844	0.821302	0.792015	0.800341	0.805851	0.810059	0.838106	0.736308	0.771158	0.823122	0.814753	0.800442	0.846613	0.800641	0.843274
Perina nuda virus	0.900245	0.854734	0.910317	0.912486	0.90598	0.897556	0.899628	0.899628	0.886405	0.896913	0.896977	0.909447	0.90814	0.909447	0.90814	0.908467	0.854493	0.898017	0.911609	0.910436	0.893718	0.897907	0.907932	0.877197	0.901198	0.909661	0.871061	0.846562	0.905772	0.887806	0.861531	0.892096	0.891702	0.877364	0.908692	0.889225	0.899538	0.888638	0.902185	0.883796	0.89468	0.889898	0.885403	0.895567	0.905451	0.887849	0.906771	0.897016	0.909048
Pityohyphantes rubrofasciatus iflavirus	0.884191	0.861083	0.902556	0.898337	0.877118	0.865029	0.886909	0.886909	0.873074	0.883718	0.882	0.89784	0.896927	0.897232	0.896927	0.896318	0.832194	0.882924	0.905618	0.902214	0.878858	0.88617	0.895841	0.823167	0.903437	0.905374	0.854161	0.843826	0.880773	0.871828	0.786278	0.853251	0.853371	0.888869	0.89975	0.87176	0.876244	0.867782	0.870951	0.869254	0.893148	0.855303	0.852803	0.889956	0.882725	0.873799	0.895395	0.88676	0.903564
Plasmopara viticola lesion associated iflavirus 1	0.887868	0.865285	0.903677	0.908423	0.894427	0.874653	0.887592	0.887592	0.869608	0.884198	0.877399	0.903696	0.904379	0.904038	0.904379	0.903355	0.832917	0.877499	0.907325	0.901796	0.877315	0.882542	0.907023	0.842881	0.89715	0.901053	0.863763	0.844287	0.887402	0.87274	0.796245	0.857493	0.87657	0.888812	0.905997	0.868989	0.872296	0.875756	0.879861	0.876016	0.890695	0.855925	0.871503	0.880602	0.884836	0.874221	0.904896	0.882304	0.898272
Psammotettix alienus iflavirus 1	0.888017	0.837218	0.904258	0.903544	0.900609	0.874418	0.886371	0.886371	0.881415	0.886907	0.878556	0.899599	0.899312	0.899599	0.899026	0.899599	0.821401	0.879979	0.906977	0.902427	0.871864	0.888262	0.895988	0.8162	0.899563	0.906066	0.84236	0.801347	0.868744	0.860846	0.794625	0.837068	0.855566	0.886635	0.899926	0.856855	0.872907	0.823897	0.863067	0.847956	0.888259	0.835565	0.850832	0.884248	0.877961	0.862194	0.901312	0.870209	0.904755
Red panda feces-associated Iflaviridae	0.899671	0.884538	0.904278	0.904994	0.900848	0.887178	0.897512	0.897512	0.871122	0.895968	0.898441	0.903521	0.903849	0.904504	0.903849	0.903849	0.845645	0.897308	0.90364	0.904333	0.895245	0.895894	0.906175	0.875315	0.901372	0.90911	0.874828	0.855186	0.896399	0.892956	0.844679	0.889206	0.892564	0.880437	0.903521	0.885958	0.884945	0.905873	0.894066	0.884228	0.898785	0.886649	0.887811	0.896236	0.897126	0.893483	0.905758	0.891045	0.906392
Reineckia carnea iflaviridae	0.855058	0.843345	0.886778	0.885167	0.878401	0.860032	0.855596	0.855596	0.892028	0.854018	0.893231	0.898693	0.899319	0.89838	0.898693	0.898067	0.831282	0.896001	0.89064	0.888056	0.893677	0.854198	0.898391	0.867795	0.905025	0.886155	0.831401	0.817506	0.897201	0.882998	0.837201	0.889455	0.880972	0.887273	0.901837	0.889123	0.894479	0.891837	0.889992	0.883766	0.871493	0.888467	0.885368	0.847396	0.894795	0.891581	0.897849	0.897665	0.885888
Rondonia iflavirus 1	0.889777	0.818505	0.904753	0.902542	0.89924	0.868708	0.890564	0.890815	0.866236	0.887013	0.870661	0.894304	0.893997	0.894612	0.893997	0.894304	0.801921	0.872239	0.905112	0.90344	0.868162	0.887235	0.894736	0.826905	0.898967	0.90108	0.839096	0.817537	0.872947	0.84721	0.642824	0.745117	0.822806	0.882102	0.893253	0.863126	0.865789	0.849976	0.865558	0.852803	0.886426	0.741584	0.845756	0.889229	0.8824	0.859437	0.901984	0.869309	0.901146
Rondonia iflavirus 2	0.890098	0.806599	0.90389	0.903635	0.888779	0.873704	0.889867	0.889867	0.873121	0.88519	0.87245	0.902912	0.901286	0.901937	0.900961	0.901286	0.795822	0.872521	0.905976	0.90448	0.867857	0.889168	0.90151	0.806947	0.899425	0.905149	0.851046	0.825276	0.876952	0.850693	0.48734	0.627007	0.835623	0.889172	0.902816	0.859119	0.864666	0.850376	0.866827	0.854902	0.896034	0.627138	0.844018	0.888707	0.881088	0.86496	0.90006	0.870529	0.905194
SI bee virus 1	0.837945	0.842781	0.891173	0.890552	0.873767	0.856793	0.838046	0.838046	0.885885	0.834985	0.888804	0.899898	0.899898	0.9016	0.899898	0.899472	0.838125	0.892079	0.896196	0.895175	0.888322	0.839071	0.89623	0.843178	0.900914	0.88384	0.825398	0.824502	0.883871	0.8807	0.822179	0.884322	0.881365	0.880622	0.903802	0.879985	0.882515	0.882484	0.885094	0.880213	0.868655	0.887831	0.88067	0.830892	0.881267	0.869262	0.890461	0.881917	0.883948
Sabaleta virus	0.891959	0.881017	0.907027	0.907391	0.885076	0.87979	0.894685	0.894685	0.865248	0.882865	0.882741	0.904891	0.904236	0.904564	0.904236	0.904236	0.838668	0.883012	0.90619	0.908318	0.880803	0.891776	0.902194	0.840168	0.90383	0.911235	0.865786	0.856732	0.726518	0.881694	0.817643	0.875908	0.878867	0.889043	0.902805	0.872056	0.880004	0.879599	0.780642	0.873193	0.897606	0.873803	0.86835	0.886405	0.531574	0.867657	0.903225	0.791862	0.909016
Sacbrood virus CSBV-LN/China/2009	0.777033	0.83666	0.879574	0.88083	0.872872	0.846802	0.778006	0.778006	0.876073	0.786556	0.894583	0.902888	0.902609	0.903445	0.902609	0.903167	0.825216	0.893971	0.881917	0.872571	0.889757	0.773265	0.904228	0.850586	0.899817	0.876928	0.826442	0.829724	0.889847	0.883528	0.821033	0.879581	0.888073	0.877971	0.906149	0.883165	0.886814	0.885407	0.885868	0.870232	0.828553	0.882118	0.877894	0.776511	0.893164	0.874847	0.900012	0.886921	0.878897
Scaphoideus titanus iflavirus 1	0.885007	0.849528	0.900786	0.904603	0.910642	0.877058	0.885702	0.885702	0.876194	0.880951	0.877096	0.899367	0.900512	0.90137	0.900798	0.900512	0.822045	0.882249	0.903587	0.899124	0.876635	0.889054	0.897784	0.808159	0.898208	0.903696	0.842075	0.807441	0.870952	0.855417	0.792825	0.841868	0.84835	0.886175	0.90407	0.858041	0.870005	0.81343	0.851676	0.85676	0.887826	0.837904	0.847799	0.885144	0.878946	0.862099	0.905515	0.866666	0.904292
Scaphoideus titanus iflavirus 2	0.8879	0.8523	0.899253	0.898736	0.902986	0.877278	0.884162	0.884162	0.875445	0.882065	0.881153	0.897543	0.897543	0.898119	0.897831	0.898695	0.822045	0.883122	0.902021	0.897345	0.881426	0.890225	0.893612	0.816497	0.899268	0.902347	0.842075	0.795206	0.870301	0.852512	0.808879	0.843313	0.851099	0.886079	0.899422	0.858232	0.870005	0.815526	0.855926	0.857782	0.892592	0.840689	0.854812	0.884303	0.878969	0.862342	0.904905	0.868653	0.903478
Sogatella furcifera honeydew virus	0.889407	0.844345	0.904725	0.904963	0.898126	0.872214	0.890886	0.890886	0.884868	0.882453	0.877672	0.899315	0.899315	0.899924	0.899315	0.899619	0.830199	0.880353	0.909802	0.907998	0.87479	0.888563	0.899107	0.835818	0.899906	0.905182	0.849781	0.820589	0.876981	0.841906	0.787472	0.857331	0.857656	0.88901	0.900647	0.857201	0.879515	0.856786	0.864766	0.854027	0.89238	0.852614	0.853121	0.888668	0.874604	0.853837	0.904807	0.870852	0.903425
Solenopsis invicta virus 11	0.896687	0.886029	0.908658	0.913201	0.9023	0.894427	0.893599	0.893875	0.872777	0.893035	0.896421	0.904534	0.905191	0.904862	0.905191	0.905191	0.854578	0.894943	0.910642	0.909959	0.892137	0.896082	0.910745	0.872791	0.907916	0.907359	0.881698	0.860233	0.890519	0.887641	0.85987	0.893111	0.894797	0.890713	0.907679	0.891039	0.893014	0.896837	0.88664	0.892084	0.903101	0.889427	0.887402	0.895261	0.8935	0.887944	0.911623	0.894996	0.908328
Solenopsis invicta virus 16	0.882427	0.881619	0.902476	0.903749	0.897169	0.873056	0.883197	0.883452	0.874523	0.878269	0.882308	0.905128	0.903571	0.904194	0.903571	0.904194	0.834847	0.881855	0.904192	0.900262	0.880976	0.891059	0.899438	0.811131	0.905571	0.897274	0.843603	0.852272	0.859283	0.879968	0.817643	0.868376	0.874132	0.882569	0.897424	0.870793	0.8794	0.88499	0.851111	0.880551	0.884004	0.867075	0.873271	0.877912	0.867399	0.878358	0.896775	0.866273	0.897774
Soybean thrips iflavirus 1	0.896319	0.847174	0.911393	0.906467	0.888394	0.871299	0.898324	0.898573	0.882831	0.89043	0.887921	0.90294	0.902637	0.90294	0.902637	0.902637	0.831241	0.886156	0.915027	0.907987	0.88724	0.896283	0.8988	0.838999	0.90412	0.906703	0.845441	0.844729	0.891601	0.879813	0.809008	0.880065	0.87993	0.888537	0.905007	0.877617	0.881535	0.887397	0.879389	0.874256	0.892171	0.880721	0.878936	0.895484	0.888758	0.884672	0.902489	0.887536	0.908426
Soybean thrips iflavirus 2	0.883939	0.837808	0.906565	0.904417	0.896617	0.862756	0.884905	0.884905	0.866025	0.879836	0.875612	0.898496	0.898799	0.899101	0.899101	0.898193	0.812181	0.8767	0.908986	0.906597	0.870552	0.881748	0.897612	0.813138	0.893201	0.902452	0.864032	0.835759	0.862626	0.864851	0.778998	0.858931	0.860964	0.881238	0.896248	0.86351	0.868235	0.859533	0.861204	0.854149	0.888934	0.859275	0.852097	0.882741	0.864548	0.856905	0.905796	0.859481	0.904155
Soybean thrips iflavirus 3	0.885198	0.825198	0.898044	0.898191	0.90007	0.874532	0.883883	0.883883	0.869209	0.882296	0.875662	0.895203	0.895501	0.895203	0.895501	0.895501	0.792495	0.879364	0.901667	0.900717	0.866633	0.880316	0.898969	0.815311	0.898652	0.904557	0.847976	0.819493	0.869168	0.846222	0.767184	0.830088	0.83197	0.88219	0.902146	0.85261	0.869637	0.769916	0.863995	0.850406	0.883764	0.8303	0.847816	0.885834	0.873877	0.855	0.900321	0.867074	0.902927
Soybean thrips iflavirus 4	0.819821	0.845562	0.885648	0.884904	0.881763	0.863414	0.816962	0.816962	0.887494	0.82654	0.897219	0.905815	0.904189	0.904189	0.904731	0.904731	0.83205	0.897934	0.886625	0.881828	0.894208	0.815555	0.906317	0.845999	0.905493	0.87537	0.830523	0.829724	0.884736	0.879216	0.833985	0.885196	0.886053	0.884067	0.907263	0.884337	0.891118	0.886213	0.87703	0.865778	0.841637	0.881975	0.877385	0.816186	0.888692	0.868739	0.90061	0.883149	0.875435
Soybean thrips iflavirus 5	0.859367	0.794448	0.859995	0.860073	0.859218	0.81896	0.855573	0.85581	0.873205	0.85754	0.900675	0.899361	0.899361	0.898854	0.899361	0.899107	0.834643	0.903942	0.86287	0.859113	0.898665	0.857912	0.894427	0.857642	0.909445	0.847677	0.789968	0.72831	0.895904	0.898544	0.817643	0.889419	0.889333	0.893099	0.89914	0.887096	0.896934	0.892173	0.88962	0.873684	0.86656	0.887602	0.891294	0.852016	0.896738	0.892858	0.881869	0.885957	0.848374
Soybean thrips iflavirus 6	0.900436	0.868243	0.906456	0.910574	0.897478	0.877139	0.897438	0.897438	0.852427	0.894351	0.889821	0.89129	0.891624	0.891959	0.891624	0.890956	0.815846	0.895882	0.90965	0.908543	0.886483	0.895985	0.891183	0.849984	0.902671	0.907267	0.854184	0.829356	0.900805	0.884762	0.803865	0.871685	0.873303	0.894063	0.890715	0.877119	0.893056	0.889483	0.884442	0.883543	0.896759	0.871655	0.87407	0.892805	0.898259	0.88937	0.899404	0.892066	0.905279
Soybean thrips iflavirus 7	0.855784	0.847699	0.880847	0.88013	0.875445	0.849519	0.855784	0.856019	0.870537	0.850186	0.903264	0.898673	0.896667	0.897527	0.896954	0.897814	0.834622	0.906169	0.884215	0.87651	0.905761	0.853455	0.894427	0.850075	0.911252	0.869249	0.844739	0.822478	0.899572	0.897928	0.823505	0.893965	0.890627	0.900247	0.902014	0.888372	0.901007	0.897261	0.896247	0.880365	0.86847	0.894939	0.890418	0.846494	0.900478	0.888186	0.89505	0.899971	0.87098
Soybean thrips iflavirus 8	0.795997	0.844757	0.882774	0.880895	0.867851	0.849363	0.79671	0.79671	0.887818	0.803219	0.894893	0.906025	0.905478	0.906025	0.905478	0.904932	0.838935	0.898848	0.887582	0.881273	0.890667	0.796963	0.904734	0.853108	0.900551	0.878442	0.836757	0.822478	0.887446	0.884196	0.832178	0.887796	0.886826	0.888552	0.907469	0.893801	0.884957	0.886199	0.8783	0.873793	0.823002	0.887246	0.878197	0.788671	0.887537	0.880211	0.898378	0.886178	0.876071
Soybean thrips iflavirus 9	0.750832	0.839501	0.880486	0.880909	0.878679	0.849677	0.753385	0.75313	0.885913	0.762764	0.894537	0.896605	0.896311	0.896605	0.896311	0.896017	0.822585	0.898142	0.881786	0.877847	0.892881	0.752374	0.89961	0.847472	0.901021	0.880429	0.827118	0.828593	0.88701	0.883182	0.823273	0.882851	0.884368	0.881193	0.900434	0.886845	0.884881	0.885715	0.875667	0.878103	0.832732	0.886982	0.879989	0.737455	0.885094	0.876319	0.897925	0.882205	0.880379
Soybean thrips iflavirus 11	0.782373	0.816497	0.828198	0.840088	0.841698	0.828804	0.77662	0.77662	0.815908	0.780189	0.84693	0.818793	0.818793	0.818793	0.818793	0.818793	0.795395	0.856531	0.815139	0.826084	0.84836	0.785234	0.815346	0.842101	0.860881	0.821584	0.829682	0.82934	0.853774	0.813676	0.82024	0.843396	0.828198	0.854204	0.822226	0.854168	0.83345	0.83036	0.851571	0.828978	0.768221	0.847493	0.834423	0.766449	0.8614	0.829774	0.823505	0.854748	0.827809
Soybean thrips ifla-like virus 10	0.775052	0.837218	0.879318	0.881979	0.872973	0.851683	0.774312	0.774597	0.879384	0.78344	0.890757	0.89873	0.899065	0.899065	0.8994	0.899735	0.820233	0.892713	0.883821	0.87818	0.891252	0.776794	0.897733	0.854265	0.892684	0.877777	0.830926	0.83137	0.885843	0.879325	0.813641	0.881578	0.886493	0.875026	0.904534	0.880508	0.876162	0.884189	0.88858	0.869112	0.827095	0.885021	0.877367	0.767873	0.887815	0.873329	0.897242	0.882914	0.876254
Spodoptera exigua iflavirus 1	0.879014	0.854965	0.903532	0.906103	0.906781	0.876586	0.87987	0.87987	0.897692	0.874007	0.894672	0.89758	0.896626	0.896149	0.896626	0.898057	0.866879	0.895344	0.906754	0.901388	0.895731	0.874198	0.894236	0.884842	0.897874	0.894665	0.87014	0.856957	0.900163	0.907124	0.848324	0.890934	0.889039	0.892237	0.90001	0.89376	0.893617	0.880401	0.892099	0.888279	0.892317	0.896161	0.888545	0.883161	0.90007	0.889873	0.901113	0.891244	0.89419
Spodoptera exigua iflavirus 2	0.898586	0.874475	0.910251	0.910586	0.89715	0.89253	0.898302	0.898302	0.895748	0.893634	0.902162	0.915432	0.914779	0.915105	0.914779	0.913798	0.864099	0.90524	0.915626	0.910555	0.896474	0.897353	0.912045	0.878802	0.899542	0.908336	0.879917	0.866822	0.902772	0.892411	0.843025	0.894427	0.893924	0.890492	0.916055	0.887408	0.907075	0.896658	0.909743	0.892501	0.900181	0.892805	0.890633	0.896673	0.90648	0.886541	0.913662	0.901875	0.910984
Teucrium fruticans iflaviridae	0.892364	0.841507	0.905475	0.900573	0.88735	0.87178	0.89206	0.892312	0.888176	0.888042	0.882959	0.90636	0.906663	0.906663	0.906663	0.906663	0.848597	0.882728	0.907817	0.90193	0.880315	0.894023	0.903389	0.835188	0.904338	0.905341	0.857928	0.853606	0.894781	0.878269	0.819358	0.880525	0.876796	0.888988	0.901311	0.881051	0.8849	0.884962	0.88239	0.870669	0.890651	0.87702	0.872185	0.890625	0.892744	0.881624	0.905994	0.882309	0.903544
Thaumetopoea pityocampa iflavirus 1	0.888483	0.853852	0.90281	0.905235	0.895699	0.876984	0.886786	0.886786	0.86713	0.884041	0.871507	0.899378	0.89844	0.898127	0.89844	0.898127	0.820268	0.87148	0.905342	0.908184	0.867209	0.887332	0.901603	0.810791	0.900654	0.904842	0.852347	0.859338	0.872421	0.851674	0.409932	0.524921	0.829689	0.886034	0.898016	0.854236	0.864903	0.845262	0.85869	0.853144	0.889146	0.51306	0.839955	0.886186	0.872323	0.857909	0.903273	0.870719	0.904675
Tribolium castaneum iflavirus	0.891625	0.846747	0.906252	0.899547	0.903309	0.874985	0.886459	0.886459	0.876804	0.890033	0.866614	0.896492	0.896189	0.895885	0.895885	0.895885	0.819565	0.869204	0.909055	0.904054	0.862804	0.885961	0.902503	0.819383	0.900328	0.906264	0.860699	0.83666	0.874828	0.846782	0.709057	0.818388	0.828721	0.878137	0.89874	0.844844	0.865091	0.842577	0.86253	0.847107	0.89212	0.817631	0.83693	0.88851	0.873858	0.855276	0.908001	0.865512	0.906549
Turkana Iflavirus	0.885723	0.8318	0.904507	0.902249	0.895081	0.879851	0.884273	0.883983	0.862509	0.885934	0.867866	0.893557	0.892832	0.892106	0.892832	0.892832	0.813132	0.872253	0.905322	0.905578	0.868888	0.877599	0.899134	0.81235	0.899691	0.89792	0.848445	0.847319	0.87141	0.84465	0.400437	0.566817	0.819446	0.878877	0.895151	0.855486	0.863705	0.839959	0.854835	0.852579	0.89177	0.566558	0.8354	0.881003	0.871327	0.855341	0.896038	0.865117	0.895691
Turkana Iflavi-like virus 2	0.715069	0.837218	0.883524	0.879653	0.87765	0.848414	0.713461	0.713461	0.883555	0.715611	0.892991	0.903714	0.903714	0.904261	0.903441	0.903988	0.82736	0.898054	0.885447	0.879136	0.893994	0.719641	0.905484	0.856852	0.894656	0.873276	0.824107	0.814503	0.880952	0.888537	0.829993	0.883843	0.887563	0.884688	0.908574	0.884041	0.888387	0.879365	0.882481	0.869012	0.834161	0.883578	0.879085	0.70081	0.884123	0.878052	0.898593	0.880047	0.875467
Varroa destructor virus 2	0.881799	0.875131	0.894099	0.897762	0.879405	0.85462	0.878614	0.878614	0.86817	0.871362	0.866154	0.897778	0.898742	0.898742	0.89842	0.899063	0.830326	0.866451	0.896051	0.893454	0.866229	0.881182	0.898742	0.839254	0.903096	0.903508	0.852892	0.82354	0.882472	0.86506	0.808944	0.856871	0.852803	0.890175	0.902873	0.849659	0.865386	0.870183	0.873488	0.852315	0.891541	0.861766	0.857235	0.871035	0.874635	0.873693	0.899275	0.874286	0.90502
Vespa velutina Moku virus	0.886752	0.83205	0.900268	0.899017	0.896854	0.867	0.88611	0.88611	0.863616	0.884696	0.880795	0.889918	0.889918	0.891404	0.88962	0.890215	0.79563	0.885857	0.903787	0.903682	0.877824	0.885442	0.890389	0.825324	0.898322	0.908023	0.828534	0.790959	0.875184	0.854473	0.767184	0.832649	0.848281	0.882424	0.895726	0.857074	0.869815	0.667036	0.861829	0.849802	0.892703	0.834855	0.845647	0.882709	0.876819	0.856945	0.906397	0.869661	0.906195
Vespa velutina associated ifla-like virus	0.85412	0.783051	0.857311	0.858707	0.851795	0.805945	0.853408	0.853645	0.87485	0.857943	0.902356	0.896612	0.896358	0.896612	0.896612	0.896104	0.813617	0.906427	0.864845	0.855708	0.896436	0.862261	0.894992	0.854493	0.912638	0.848701	0.777343	0.719299	0.894102	0.897874	0.830747	0.892565	0.889746	0.886445	0.894837	0.88359	0.893647	0.891738	0.887779	0.877611	0.873289	0.893706	0.891416	0.85326	0.897358	0.886873	0.879448	0.892662	0.849097
Xi'an Ifla-like virus	0.878521	0.8653	0.894254	0.89772	0.894427	0.884007	0.879874	0.879874	0.862185	0.876734	0.869295	0.883139	0.882039	0.882039	0.882039	0.881672	0.848602	0.870728	0.893461	0.893217	0.868603	0.876091	0.884524	0.835865	0.89701	0.897185	0.862265	0.849148	0.877628	0.859655	0.805776	0.851098	0.858322	0.877759	0.887813	0.850992	0.868379	0.855065	0.867792	0.855636	0.884172	0.853031	0.851269	0.87073	0.870665	0.851301	0.889844	0.86805	0.894599
Xysticus cristatus iflavirus	0.826434	0.811352	0.879712	0.881111	0.883519	0.852364	0.826434	0.826434	0.881756	0.829502	0.894583	0.905778	0.906063	0.905493	0.905493	0.905208	0.820375	0.897312	0.883019	0.876418	0.892526	0.816657	0.908288	0.836054	0.907707	0.872502	0.830662	0.827816	0.886036	0.884798	0.83428	0.889681	0.882034	0.887214	0.906185	0.882306	0.88906	0.892444	0.881132	0.875005	0.844777	0.892274	0.88432	0.816736	0.887959	0.871266	0.899679	0.885668	0.87147
Yonago Culex iflavirus	0.901496	0.860073	0.910199	0.906147	0.889112	0.874532	0.903609	0.903609	0.877614	0.893784	0.659883	0.906555	0.906859	0.906859	0.907467	0.907163	0.834847	0.662459	0.916379	0.907923	0.641655	0.899617	0.907539	0.796416	0.902906	0.912913	0.858962	0.845982	0.890467	0.878337	0.789449	0.871966	0.872208	0.890285	0.910642	0.850744	0.796338	0.885316	0.881107	0.8597	0.905794	0.875618	0.88106	0.90014	0.885649	0.875906	0.910997	0.878282	0.91152
Yongsan iflavirus 1	0.907278	0.847244	0.893795	0.896478	0.860369	0.849601	0.908905	0.908905	0.593042	0.9027	0.910657	0.605125	0.605732	0.606339	0.605125	0.604821	0.489074	0.910817	0.897968	0.892546	0.907852	0.910588	0.626846	0.834886	0.912039	0.883134	0.839489	0.830876	0.906339	0.900705	0.818938	0.896611	0.892924	0.895431	0.617228	0.897173	0.898924	0.898337	0.892045	0.889839	0.900908	0.900133	0.895634	0.908644	0.901675	0.900181	0.400876	0.897803	0.881368
[truncated: 93 more columns]

## Sheet: Negevirus
	Utsjoki negevirus 1 FIN/L-2018/90	Cordoba virus FIN/PP-2018/16-1	Cordoba virus FIN/PP-2018/16-2	Cordoba virus FIN/L-2018/2	Cordoba virus FIN/PP-2018/4-2	Cordoba virus FIN/PP-2018/4-3	Cordoba virus FIN/PP-2018/4-1	Cordoba virus FIN/L-2018/6	Cordoba virus FIN/PP-2018/82-1	Cordoba virus FIN/PP-2018/82-3	Cordoba virus FIN/PP-2018/82-2	Cordoba virus FIN/PP-2018/82-4	Kustavi negevirus FIN/VS-2018/100	Utsjoki negevirus 2 FIN/L-2018/2-3	Utsjoki negevirus 2 FIN/L-2018/2-2	Utsjoki negevirus 2 FIN/L-2018/2-1	Utsjoki negevirus 3 FIN/L-2018/2	Utsjoki negevirus 2 FIN/PP-2018/4-1	Utsjoki negevirus 2 FIN/PP-2018/4-2	Utsjoki negevirus 2 FIN/L-2018/6	Utsjoki negevirus 3 FIN/L-2018/6	Dezidougou virus FIN/PP-2018/82	Utsjoki negevirus 2 FIN/L-2018/85	Utsjoki negevirus 1 FIN/PP-2018/16	Utsjoki negevirus 1 FIN/L-2018/2-3	Utsjoki negevirus 1 FIN/L-2018/3-1	Utsjoki negevirus 1 FIN/PP-2018/4-2	Utsjoki negevirus 1 FIN/PP-2018/4-4	Mekrijarvi negevirus FIN/PK-2018/41-2	Mekrijarvi negevirus FIN/PK-2018/41-1	Mekrijarvi negevirus FIN/PK-2018/68	Mekrijarvi negevirus FIN/PK-2018/69	Utsjoki negevirus 1 FIN/L-2018/2-2	Utsjoki negevirus 1 FIN/L-2018/2-1	Utsjoki negevirus 1 FIN/L-2018/3-2	Utsjoki negevirus 1 FIN/PP-2018/4-3	Utsjoki negevirus 1 FIN/PP-2018/4-1	Utsjoki negevirus 1 FIN/L-2018/6	Utsjoki negevirus 1 FIN/PP-2018/82	Utsjoki negevirus 1 FIN/L-2018/84	Utsjoki negevirus 1 FIN/L-2018/85	Tanay virus	Cordoba virus	Aedes albopictus negev-like virus	Andrena haemorrhoa nege-like virus	Bactrocera dorsalis negev-like virus	Biggie virus	Brejeira virus	Bustos virus
Utsjoki negevirus 1 FIN/L-2018/90	0	0.810531	0.841905	0.80168	0.768769	0.869001	0.748013	0.801246	0.74305	0.771845	0.872172	0.841798	0.869694	0.882056	0.876106	0.87747	0.853535	0.891662	0.852803	0.879174	0.846282	0.871647	0.88356	0.147777	0.0863868	0.0361079	0.0519174	0.115163	0.492276	0.52883	0.454545	0.47592	0	0.052778	0	0	0.0760286	0.041213	0.141271	0.054366	0.029142	0.871267	0.80311	0.885121	0.870665	0.858798	0.873516	0.608397	0.872212
Cordoba virus FIN/PP-2018/16-1	0.810531	0	0.707107	0.0288315	0	0.0866025	NA	0.0288315	0.0646846	0.0433148	0	0.57735	0.882778	0.886229	0.877832	0.890564	0.86859	0.894427	0.873452	0.890792	0.87831	0.884265	0.894979	0.80997	0.836017	0.810531	0.826767	0.724102	0.806862	1	0.720954	0.787303	NA	0.830857	NA	NA	0.617914	0.810531	0.80997	0.815921	0.810531	0.88978	0.264245	0.903826	0.891036	0.884118	0.886603	0.802355	0.888494
Cordoba virus FIN/PP-2018/16-2	0.841905	0.707107	0	0.181768	0.707107	NA	NA	0.181768	NA	0.707107	NA	0.0476731	0.896325	0.881305	0.884524	0.83666	1	0.866025	0.83666	0.882227	1	0.897678	0.882227	0.841905	0.864986	0.83205	0.864986	0.83666	0.83205	0.826084	0.829156	0.83205	0.812636	0.816497	0.842515	0.837708	NA	0.841905	0.841905	0.841905	0.841905	0.893063	0.28931	0.924701	0.893622	0.926396	0.883754	0.841905	0.903069
Cordoba virus FIN/L-2018/2	0.80168	0.0288315	0.181768	0	0	0.0866025	0	0.0318304	0	0.0433148	0	0.1066	0.875965	0.887755	0.880158	0.890564	0.868056	0.890377	0.873452	0.885453	0.851607	0.879424	0.890345	0.79834	0.833377	0.785212	0.830747	0.724102	0.781933	0.816958	0.720954	0.760203	0.814608	0.830857	0.831558	0.839919	0.663531	0.80168	0.80168	0.820093	0.80168	0.882994	0.237723	0.896115	0.881635	0.877529	0.878375	0.798605	0.882955
Cordoba virus FIN/PP-2018/4-2	0.768769	0	0.707107	0	0	NA	NA	0	0	0.04598	NA	0.57735	0.881781	0.865573	NA	0.87061	0.933053	NA	0.868744	0.869718	0.939336	0.879162	0.874336	0.765979	NA	0.768769	NA	0.713074	0.770161	NA	0.720954	0.770161	NA	0.905539	NA	NA	NA	0.768769	0.765979	0.768769	0.768769	0.881642	0.247184	0.881292	0.880555	0.860547	0.878487	0.767948	0.883692
Cordoba virus FIN/PP-2018/4-3	0.869001	0.0866025	NA	0.0866025	NA	0	NA	0.0866025	NA	NA	0.0866025	NA	0.889258	0.893637	0.877832	0.931891	NA	0.894427	NA	0.897582	NA	0.906677	0.897582	0.870696	0.836017	0.869001	0.826767	NA	0.86439	1	NA	0.849837	NA	NA	NA	NA	NA	0.869001	0.870696	0.869001	0.869001	0.912871	0.269258	0.932207	0.922244	0.92276	0.912219	0.842832	0.900771
Cordoba virus FIN/PP-2018/4-1	0.748013	NA	NA	0	NA	NA	0	0	0	NA	NA	NA	0.824621	0.707107	NA	NA	NA	NA	NA	NA	0.832666	0.820569	NA	0.729325	NA	0.748013	NA	NA	0.728219	NA	NA	0.720475	NA	NA	NA	NA	0.748013	0.748013	0.748013	NA	0.748013	0.83666	0.230769	0.82736	0.817847	0.843527	0.813788	0.775365	0.812404
Cordoba virus FIN/L-2018/6	0.801246	0.0288315	0.181768	0.0318304	0	0.0866025	0	0	0	0.0433148	0	0.1066	0.879282	0.887145	0.887151	0.890564	0.868056	0.889023	0.873452	0.890647	0.85435	0.880132	0.892985	0.800692	0.833377	0.786626	0.830747	0.724102	0.782154	0.816958	0.720954	0.759875	0.821285	0.830857	0.845336	0.840532	0.689361	0.801246	0.801246	0.822151	0.801246	0.883099	0.248452	0.896072	0.883227	0.882978	0.877703	0.798774	0.884193
Cordoba virus FIN/PP-2018/82-1	0.74305	0.0646846	NA	0	0	NA	0	0	0	NA	NA	NA	0.842701	0.707107	NA	NA	0.847108	NA	NA	NA	0.835298	0.840241	NA	0.741551	NA	0.74305	NA	NA	0.731621	NA	NA	0.729537	NA	0.800568	NA	NA	0.689361	0.74305	0.746937	0.826845	0.74305	0.843929	0.217597	0.840022	0.840602	0.830366	0.835672	0.761019	0.842701
Cordoba virus FIN/PP-2018/82-3	0.771845	0.0433148	0.707107	0.0433148	0.04598	NA	NA	0.0433148	NA	0	NA	0.57735	0.885042	0.875545	NA	0.881409	0.930415	NA	0.873452	0.880725	0.938716	0.882676	0.886942	0.769335	NA	0.771845	NA	0.724102	0.778085	NA	0.720954	0.778085	NA	0.900617	NA	NA	NA	0.771845	0.769335	0.771845	0.771845	0.887214	0.248825	0.88833	0.882793	0.873128	0.879773	0.773599	0.885681
Cordoba virus FIN/PP-2018/82-2	0.872172	0	NA	0	NA	0.0866025	NA	0	NA	NA	0	NA	0.896617	0.900597	0.877832	0.950382	NA	0.894427	NA	0.904207	NA	0.905357	0.904207	0.872172	0.836017	0.872172	0.826767	NA	0.869692	1	NA	0.906327	NA	NA	NA	NA	NA	0.872172	0.872172	0.870537	0.872172	0.916515	0.297621	0.931266	0.925316	0.923936	0.919453	0.845154	0.908972
Cordoba virus FIN/PP-2018/82-4	0.841798	0.57735	0.0476731	0.1066	0.57735	NA	NA	0.1066	NA	0.57735	NA	0	0.893865	0.881917	0.884524	0.816497	NA	0.866025	0.816497	0.88255	NA	0.896672	0.88255	0.841798	0.864986	0.816497	0.864986	0.866025	0.816497	0.826084	0.790569	0.816497	0.812636	NA	0.842515	0.837708	NA	0.841798	0.841798	0.841798	0.841798	0.890466	0.261116	0.922958	0.891092	0.927197	0.880806	0.841798	0.900865
Kustavi negevirus FIN/VS-2018/100	0.869694	0.882778	0.896325	0.875965	0.881781	0.889258	0.824621	0.879282	0.842701	0.885042	0.896617	0.893865	0	0.489165	0.487517	0.439086	0.382235	0.526814	0.420703	0.486493	0.377366	0.523979	0.496815	0.869597	0.886638	0.869169	0.884205	0.85823	0.864073	0.889923	0.849837	0.857937	0.873316	0.879499	0.873347	0.877707	0.822095	0.869694	0.869694	0.87886	0.869694	0.68029	0.878177	0.885033	0.72746	0.878382	0.663176	0.869485	0.641874
Utsjoki negevirus 2 FIN/L-2018/2-3	0.882056	0.886229	0.881305	0.887755	0.865573	0.893637	0.707107	0.887145	0.707107	0.875545	0.900597	0.881917	0.489165	0	0.209718	0.189781	NA	0.234146	0.210352	0.214906	0	0.565403	0.220803	0.883301	0.885007	0.883608	0.88249	0.85693	0.88065	0.890327	0.847117	0.869472	1	NA	0.887019	0.889757	0	0.882056	0.883301	0.883026	0.882056	0.7541	0.889958	0.895662	0.781375	0.890614	0.703541	0.883922	0.697427
Utsjoki negevirus 2 FIN/L-2018/2-2	0.876106	0.877832	0.884524	0.880158	NA	0.877832	NA	0.887151	NA	NA	0.877832	0.884524	0.487517	0.209718	0	NA	NA	0.0536056	NA	0.0769231	NA	0.57792	0	0.874989	0.883372	0.887704	0.880771	NA	0.895434	0.89125	NA	NA	0.870988	NA	0.875467	0.884712	NA	0.876106	0.877285	0.876106	0.876106	0.698819	0.879921	0.908076	0.728673	0.886022	0.690618	0.883153	0.679928
Utsjoki negevirus 2 FIN/L-2018/2-1	0.87747	0.890564	0.83666	0.890564	0.87061	0.931891	NA	0.890564	NA	0.881409	0.950382	0.816497	0.439086	0.189781	NA	0	NA	0	0.122169	0	NA	0.502647	0	0.878806	NA	0.87747	NA	0.858116	0.87519	NA	0.850278	0.872672	NA	NA	NA	NA	NA	0.87747	0.878806	0.87747	0.87747	0.73683	0.895193	0.87831	0.737622	0.886002	0.661136	0.872744	0.661136
Utsjoki negevirus 3 FIN/L-2018/2	0.853535	0.86859	1	0.868056	0.933053	NA	NA	0.868056	0.847108	0.930415	NA	NA	0.382235	NA	NA	NA	0	NA	NA	NA	0.0569803	0.422577	NA	0.853535	NA	0.853535	NA	NA	0.865529	NA	NA	0.865529	NA	0.860818	NA	NA	0.798706	0.853535	0.853535	0.867161	0.853535	0.63297	0.870082	0.885438	0.690849	0.866634	0.631942	0.855546	0.522233
Utsjoki negevirus 2 FIN/PP-2018/4-1	0.891662	0.894427	0.866025	0.890377	NA	0.894427	NA	0.889023	NA	NA	0.894427	0.866025	0.526814	0.234146	0.0536056	0	NA	0	NA	0.0662266	NA	0.59801	0.0662266	0.893046	0.884802	0.897582	0.88212	NA	0.901388	0.884205	NA	NA	NA	NA	0.89539	0.905822	NA	0.891662	0.893046	0.891662	0.891662	0.771969	0.887666	0.919218	0.816039	0.897103	0.731925	0.892483	0.728869
Utsjoki negevirus 2 FIN/PP-2018/4-2	0.852803	0.873452	0.83666	0.873452	0.868744	NA	NA	0.873452	NA	0.873452	NA	0.816497	0.420703	0.210352	NA	0.122169	NA	NA	0	0.0949158	NA	0.474186	0.107417	0.854578	NA	0.852803	NA	0.854578	0.858116	NA	0.848528	0.858116	NA	NA	NA	NA	NA	0.852803	0.854578	0.852803	0.852803	0.693167	0.880384	0.848019	0.675616	0.873303	0.612372	0.854578	0.629153
Utsjoki negevirus 2 FIN/L-2018/6	0.879174	0.890792	0.882227	0.885453	0.869718	0.897582	NA	0.890647	NA	0.880725	0.904207	0.88255	0.486493	0.214906	0.0769231	0	NA	0.0662266	0.0949158	0	NA	0.5651	0	0.878738	0.883372	0.88525	0.880771	0.858956	0.88256	0.89125	0.85117	0.873405	0.87203	NA	0.876234	0.884712	NA	0.879174	0.880351	0.879174	0.879174	0.718304	0.886654	0.899456	0.743173	0.88609	0.688173	0.883871	0.68338
Utsjoki negevirus 3 FIN/L-2018/6	0.846282	0.87831	1	0.851607	0.939336	NA	0.832666	0.85435	0.835298	0.938716	NA	NA	0.377366	0	NA	NA	0.0569803	NA	NA	NA	0	0.416946	NA	0.847952	NA	0.846282	NA	1	0.848445	NA	0.923548	0.849198	NA	0.863507	NA	NA	0.823953	0.846282	0.847268	0.87436	0.846282	0.600741	0.85535	0.85231	0.68313	0.8544	0.579174	0.84951	0.528131
Dezidougou virus FIN/PP-2018/82	0.871647	0.884265	0.897678	0.879424	0.879162	0.906677	0.820569	0.880132	0.840241	0.882676	0.905357	0.896672	0.523979	0.565403	0.57792	0.502647	0.422577	0.59801	0.474186	0.5651	0.416946	0	0.57735	0.870506	0.891514	0.868966	0.887625	0.856137	0.86529	0.884594	0.857445	0.855413	0.875941	0.875529	0.879119	0.883316	0.820233	0.871647	0.871647	0.881489	0.871647	0.681754	0.879599	0.886042	0.723598	0.877396	0.666441	0.874475	0.637257
Utsjoki negevirus 2 FIN/L-2018/85	0.88356	0.894979	0.882227	0.890345	0.874336	0.897582	NA	0.892985	NA	0.886942	0.904207	0.88255	0.496815	0.220803	0	0	NA	0.0662266	0.107417	0	NA	0.57735	0	0.885037	0.883372	0.889087	0.880771	0.863802	0.887954	0.89125	0.854452	0.879883	0.87637	NA	0.880811	0.884712	NA	0.88356	0.885037	0.88356	0.88356	0.731526	0.891133	0.907142	0.753692	0.895327	0.691843	0.892381	0.696276
Utsjoki negevirus 1 FIN/PP-2018/16	0.147777	0.80997	0.841905	0.79834	0.765979	0.870696	0.729325	0.800692	0.741551	0.769335	0.872172	0.841798	0.869597	0.883301	0.874989	0.878806	0.853535	0.893046	0.854578	0.878738	0.847952	0.870506	0.885037	0	0.15772	0.150204	0.146845	0.0515026	0.490791	0.530829	0.451505	0.476859	0.0814688	0.166899	0.13294	0.106359	0.0559893	0.147777	0.0426595	0.150438	0.144666	0.869561	0.79847	0.885563	0.867294	0.855525	0.871851	0.601	0.871029
Utsjoki negevirus 1 FIN/L-2018/2-3	0.0863868	0.836017	0.864986	0.833377	NA	0.836017	NA	0.833377	NA	NA	0.836017	0.864986	0.886638	0.885007	0.883372	NA	NA	0.884802	NA	0.883372	NA	0.891514	0.883372	0.15772	0	0.09245	0.0899236	NA	0.535617	0.515173	NA	NA	NA	NA	0.0800641	0	NA	0.0863868	0.15772	0.0863868	0.0863868	0.898655	0.836504	0.918937	0.90367	0.880719	0.900885	0.648381	0.888266
Utsjoki negevirus 1 FIN/L-2018/3-1	0.0361079	0.810531	0.83205	0.785212	0.768769	0.869001	0.748013	0.786626	0.74305	0.771845	0.872172	0.816497	0.869169	0.883608	0.887704	0.87747	0.853535	0.897582	0.852803	0.88525	0.846282	0.868966	0.889087	0.150204	0.09245	0	0	0.115163	0.491534	0.340997	0.454545	0.47592	NA	0.052778	NA	NA	0.0760286	0.0361079	0.144432	0.0575197	0	0.865916	0.785355	0.875041	0.869835	0.852851	0.867875	0.604227	0.866789
Utsjoki negevirus 1 FIN/PP-2018/4-2	0.0519174	0.826767	0.864986	0.830747	NA	0.826767	NA	0.830747	NA	NA	0.826767	0.864986	0.884205	0.88249	0.880771	NA	NA	0.88212	NA	0.880771	NA	0.887625	0.880771	0.146845	0.0899236	0	0	NA	0.534522	0.510552	NA	NA	NA	NA	0.0800641	0.124035	NA	0.0519174	0.137361	0.0519174	0.0519174	0.895111	0.834131	0.919018	0.90045	0.880719	0.89748	0.637972	0.884205
Utsjoki negevirus 1 FIN/PP-2018/4-4	0.115163	0.724102	0.83666	0.724102	0.713074	NA	NA	0.724102	NA	0.724102	NA	0.866025	0.85823	0.85693	NA	0.858116	NA	NA	0.854578	0.858956	1	0.856137	0.863802	0.0515026	NA	0.115163	NA	0	0.457765	NA	0.446557	0.457765	NA	NA	NA	NA	NA	0.115163	0.0515026	0.115163	0.115163	0.839112	0.725966	0.88174	0.850463	0.853564	0.853813	0.5547	0.852225
Mekrijarvi negevirus FIN/PK-2018/41-2	0.492276	0.806862	0.83205	0.781933	0.770161	0.86439	0.728219	0.782154	0.731621	0.778085	0.869692	0.816497	0.864073	0.88065	0.895434	0.87519	0.865529	0.901388	0.858116	0.88256	0.848445	0.86529	0.887954	0.490791	0.535617	0.491534	0.534522	0.457765	0	NA	0	0.051778	NA	0.49228	NA	NA	0.376743	0.490047	0.490047	0.51884	0.491534	0.866518	0.781736	0.870461	0.871391	0.849674	0.866393	0.595623	0.867987
Mekrijarvi negevirus FIN/PK-2018/41-1	0.52883	1	0.826084	0.816958	NA	1	NA	0.816958	NA	NA	1	0.826084	0.889923	0.890327	0.89125	NA	NA	0.884205	NA	0.89125	NA	0.884594	0.89125	0.530829	0.515173	0.340997	0.510552	NA	NA	0	NA	NA	0.528155	NA	0.551866	0.548282	NA	0.52883	0.530829	0.52883	0.52883	0.886405	0.819723	0.913297	0.885564	0.88078	0.889646	0.644402	0.892575
Mekrijarvi negevirus FIN/PK-2018/68	0.454545	0.720954	0.829156	0.720954	0.720954	NA	NA	0.720954	NA	0.720954	NA	0.790569	0.849837	0.847117	NA	0.850278	NA	NA	0.848528	0.85117	0.923548	0.857445	0.854452	0.451505	NA	0.454545	NA	0.446557	0	NA	0	0	NA	0.707107	NA	NA	NA	0.454545	0.451505	0.454545	0.454545	0.850849	0.724861	0.861693	0.870877	0.845689	0.858309	0.56208	0.856676
Mekrijarvi negevirus FIN/PK-2018/69	0.47592	0.787303	0.83205	0.760203	0.770161	0.849837	0.720475	0.759875	0.729537	0.778085	0.906327	0.816497	0.857937	0.869472	NA	0.872672	0.865529	NA	0.858116	0.873405	0.849198	0.855413	0.879883	0.476859	NA	0.47592	NA	0.457765	0.051778	NA	0	0	NA	0.49228	NA	NA	0.381616	0.474978	0.476859	0.505697	0.47592	0.85861	0.759407	0.854127	0.862272	0.844023	0.855726	0.578913	0.859222
Utsjoki negevirus 1 FIN/L-2018/2-2	0	NA	0.812636	0.814608	NA	NA	NA	0.821285	NA	NA	NA	0.812636	0.873316	1	0.870988	NA	NA	NA	NA	0.87203	NA	0.875941	0.87637	0.0814688	NA	NA	NA	NA	NA	0.528155	NA	NA	0	NA	0	0	NA	0	0.0829027	0	0	0.880419	0.816497	0.894011	0.86918	0.874157	0.880652	0.596994	0.881225
Utsjoki negevirus 1 FIN/L-2018/2-1	0.052778	0.830857	0.816497	0.830857	0.905539	NA	NA	0.830857	0.800568	0.900617	NA	NA	0.879499	NA	NA	NA	0.860818	NA	NA	NA	0.863507	0.875529	NA	0.166899	NA	0.052778	NA	NA	0.49228	NA	0.707107	0.49228	NA	0	NA	NA	0	0.0746393	0.158334	0.0772667	0.052778	0.873537	0.826965	0.873651	0.867512	0.869171	0.865522	0.608665	0.877516
Utsjoki negevirus 1 FIN/L-2018/3-2	0	NA	0.842515	0.831558	NA	NA	NA	0.845336	NA	NA	NA	0.842515	0.873347	0.887019	0.875467	NA	NA	0.89539	NA	0.876234	NA	0.879119	0.880811	0.13294	0.0800641	NA	0.0800641	NA	NA	0.551866	NA	NA	0	NA	0	0	NA	0	0.126764	0	0	0.883452	0.835576	0.903709	0.872544	0.867856	0.88548	0.618554	0.884552
Utsjoki negevirus 1 FIN/PP-2018/4-3	0	NA	0.837708	0.839919	NA	NA	NA	0.840532	NA	NA	NA	0.837708	0.877707	0.889757	0.884712	NA	NA	0.905822	NA	0.884712	NA	0.883316	0.884712	0.106359	0	NA	0.124035	NA	NA	0.548282	NA	NA	0	NA	0	0	NA	0	0.106359	0	0	0.891092	0.842742	0.908195	0.874558	0.884712	0.885015	0.620174	0.884712
Utsjoki negevirus 1 FIN/PP-2018/4-1	0.0760286	0.617914	NA	0.663531	NA	NA	0.748013	0.689361	0.689361	NA	NA	NA	0.822095	0	NA	NA	0.798706	NA	NA	NA	0.823953	0.820233	NA	0.0559893	NA	0.0760286	NA	NA	0.376743	NA	NA	0.381616	NA	0	NA	NA	0	0.0760286	0.0537603	0	0.0760286	0.825807	0.687243	0.800074	0.809622	0.779759	0.813379	0.504317	0.829502
Utsjoki negevirus 1 FIN/L-2018/6	0.041213	0.810531	0.841905	0.80168	0.768769	0.869001	0.748013	0.801246	0.74305	0.771845	0.872172	0.841798	0.869694	0.882056	0.876106	0.87747	0.853535	0.891662	0.852803	0.879174	0.846282	0.871647	0.88356	0.147777	0.0863868	0.0361079	0.0519174	0.115163	0.490047	0.52883	0.454545	0.474978	0	0.0746393	0	0	0.0760286	0	0.141271	0.054366	0.029142	0.871267	0.80311	0.885398	0.870665	0.858798	0.873516	0.607332	0.872212
Utsjoki negevirus 1 FIN/PP-2018/82	0.141271	0.80997	0.841905	0.80168	0.765979	0.870696	0.748013	0.801246	0.746937	0.769335	0.872172	0.841798	0.869694	0.883301	0.877285	0.878806	0.853535	0.893046	0.854578	0.880351	0.847268	0.871647	0.885037	0.0426595	0.15772	0.144432	0.137361	0.0515026	0.490047	0.530829	0.451505	0.476859	0.0829027	0.158334	0.126764	0.106359	0.0537603	0.141271	0	0.143839	0.138233	0.871546	0.802829	0.885951	0.870388	0.857841	0.874069	0.607687	0.871935
Utsjoki negevirus 1 FIN/L-2018/84	0.054366	0.815921	0.841905	0.820093	0.768769	0.869001	NA	0.822151	0.826845	0.771845	0.870537	0.841798	0.87886	0.883026	0.876106	0.87747	0.867161	0.891662	0.852803	0.879174	0.87436	0.881489	0.88356	0.150438	0.0863868	0.0575197	0.0519174	0.115163	0.51884	0.52883	0.454545	0.505697	0	0.0772667	0	0	0	0.054366	0.143839	0	0.0443897	0.880802	0.82123	0.901086	0.881526	0.874143	0.884554	0.623587	0.880558
Utsjoki negevirus 1 FIN/L-2018/85	0.029142	0.810531	0.841905	0.80168	0.768769	0.869001	0.748013	0.801246	0.74305	0.771845	0.872172	0.841798	0.869694	0.882056	0.876106	0.87747	0.853535	0.891662	0.852803	0.879174	0.846282	0.871647	0.88356	0.144666	0.0863868	0	0.0519174	0.115163	0.491534	0.52883	0.454545	0.47592	0	0.052778	0	0	0.0760286	0.029142	0.138233	0.0443897	0	0.871267	0.80311	0.885398	0.870665	0.858798	0.873516	0.607687	0.872212
Tanay virus	0.871267	0.88978	0.893063	0.882994	0.881642	0.912871	0.83666	0.883099	0.843929	0.887214	0.916515	0.890466	0.68029	0.7541	0.698819	0.73683	0.63297	0.771969	0.693167	0.718304	0.600741	0.681754	0.731526	0.869561	0.898655	0.865916	0.895111	0.839112	0.866518	0.886405	0.850849	0.85861	0.880419	0.873537	0.883452	0.891092	0.825807	0.871267	0.871546	0.880802	0.871267	0	0.881611	0.883563	0.72252	0.876258	0.717463	0.877377	0.696708
Cordoba virus	0.80311	0.264245	0.28931	0.237723	0.247184	0.269258	0.230769	0.248452	0.217597	0.248825	0.297621	0.261116	0.878177	0.889958	0.879921	0.895193	0.870082	0.887666	0.880384	0.886654	0.85535	0.879599	0.891133	0.79847	0.836504	0.785355	0.834131	0.725966	0.781736	0.819723	0.724861	0.759407	0.816497	0.826965	0.835576	0.842742	0.687243	0.80311	0.802829	0.82123	0.80311	0.881611	0	0.895688	0.881796	0.881293	0.880025	0.801076	0.881734
Aedes albopictus negev-like virus	0.885121	0.903826	0.924701	0.896115	0.881292	0.932207	0.82736	0.896072	0.840022	0.88833	0.931266	0.922958	0.885033	0.895662	0.908076	0.87831	0.885438	0.919218	0.848019	0.899456	0.85231	0.886042	0.907142	0.885563	0.918937	0.875041	0.919018	0.88174	0.870461	0.913297	0.861693	0.854127	0.894011	0.873651	0.903709	0.908195	0.800074	0.885398	0.885951	0.901086	0.885398	0.883563	0.895688	0	0.890853	0.874951	0.891174	0.891011	0.889179
Andrena haemorrhoa nege-like virus	0.870665	0.891036	0.893622	0.881635	0.880555	0.922244	0.817847	0.883227	0.840602	0.882793	0.925316	0.891092	0.72746	0.781375	0.728673	0.737622	0.690849	0.816039	0.675616	0.743173	0.68313	0.723598	0.753692	0.867294	0.90367	0.869835	0.90045	0.850463	0.871391	0.885564	0.870877	0.862272	0.86918	0.867512	0.872544	0.874558	0.809622	0.870665	0.870388	0.881526	0.870665	0.72252	0.881796	0.890853	0	0.880981	0.74194	0.877269	0.730068
Bactrocera dorsalis negev-like virus	0.858798	0.884118	0.926396	0.877529	0.860547	0.92276	0.843527	0.882978	0.830366	0.873128	0.923936	0.927197	0.878382	0.890614	0.886022	0.886002	0.866634	0.897103	0.873303	0.88609	0.8544	0.877396	0.895327	0.855525	0.880719	0.852851	0.880719	0.853564	0.849674	0.88078	0.845689	0.844023	0.874157	0.869171	0.867856	0.884712	0.779759	0.858798	0.857841	0.874143	0.858798	0.876258	0.881293	0.874951	0.880981	0	0.878765	0.866738	0.877058
Biggie virus	0.873516	0.886603	0.883754	0.878375	0.878487	0.912219	0.813788	0.877703	0.835672	0.879773	0.919453	0.880806	0.663176	0.703541	0.690618	0.661136	0.631942	0.731925	0.612372	0.688173	0.579174	0.666441	0.691843	0.871851	0.900885	0.867875	0.89748	0.853813	0.866393	0.889646	0.858309	0.855726	0.880652	0.865522	0.88548	0.885015	0.813379	0.873516	0.874069	0.884554	0.873516	0.717463	0.880025	0.891174	0.74194	0.878765	0	0.87655	0.68174
Brejeira virus	0.608397	0.802355	0.841905	0.798605	0.767948	0.842832	0.775365	0.798774	0.761019	0.773599	0.845154	0.841798	0.869485	0.883922	0.883153	0.872744	0.855546	0.892483	0.854578	0.883871	0.84951	0.874475	0.892381	0.601	0.648381	0.604227	0.637972	0.5547	0.595623	0.644402	0.56208	0.578913	0.596994	0.608665	0.618554	0.620174	0.504317	0.607332	0.607687	0.623587	0.607687	0.877377	0.801076	0.891011	0.877269	0.866738	0.87655	0	0.873531
Bustos virus	0.872212	0.888494	0.903069	0.882955	0.883692	0.900771	0.812404	0.884193	0.842701	0.885681	0.908972	0.900865	0.641874	0.697427	0.679928	0.661136	0.522233	0.728869	0.629153	0.68338	0.528131	0.637257	0.696276	0.871029	0.888266	0.866789	0.884205	0.852225	0.867987	0.892575	0.856676	0.859222	0.881225	0.877516	0.884552	0.884712	0.829502	0.872212	0.871935	0.880558	0.872212	0.696708	0.881734	0.889179	0.730068	0.877058	0.68174	0.873531	0
Castlerea virus	0.583539	0.797154	0.831631	0.792413	0.746317	0.863842	0.744024	0.789158	0.74175	0.747812	0.86684	0.83205	0.868316	0.884489	0.882568	0.870429	0.863542	0.893865	0.849537	0.881873	0.847545	0.872212	0.888446	0.575345	0.61971	0.595177	0.606274	0.568796	0.599256	0.5804	0.578947	0.576565	0.54835	0.592431	0.563628	0.542326	0.468672	0.583169	0.581318	0.598662	0.582799	0.875456	0.795435	0.881514	0.870598	0.861892	0.871647	0.615724	0.874572
Culex pseudovishnui negev-like virus	0.888668	0.906108	0.931289	0.897457	0.874978	0.936707	0.823754	0.898656	0.837533	0.884115	0.941756	0.929735	0.894983	0.904754	0.9104	0.895412	0.89666	0.909571	0.87489	0.907055	0.866025	0.897319	0.909353	0.889048	0.926564	0.874993	0.92425	0.868067	0.870638	0.92635	0.86254	0.859254	0.903508	0.896706	0.912134	0.93256	0.798228	0.888668	0.888393	0.905813	0.888668	0.891505	0.897543	0.747099	0.890592	0.87312	0.894985	0.891238	0.893195
Dezidougou virus	0.87137	0.886484	0.89497	0.879993	0.876675	0.912546	0.812404	0.880453	0.836536	0.881538	0.914366	0.893865	0.52013	0.574169	0.57792	0.498405	0.418718	0.605348	0.458322	0.560579	0.413103	0.314392	0.573895	0.870804	0.893134	0.869401	0.889331	0.856137	0.864799	0.888593	0.854153	0.854828	0.873863	0.873537	0.876822	0.8763	0.818367	0.87137	0.87137	0.881489	0.87137	0.678079	0.880149	0.887172	0.724538	0.87614	0.659989	0.873923	0.63373
Erysiphe necator nege-like virus 1	0.845024	0.873959	0.894427	0.857928	0.879883	0.92582	0.858211	0.861146	0.852472	0.884032	0.935414	0.886405	0.867605	0.874767	0.845154	0.889087	0.869989	0.866025	0.885615	0.877058	0.863694	0.867382	0.848241	0.841706	1	0.846114	1	0.885615	0.833333	1	0.874475	0.834149	0.823055	0.873662	0.823055	0.790569	0.803865	0.845024	0.843193	0.879208	0.845024	0.871421	0.86016	0.859572	0.865123	0.863529	0.862641	0.834903	0.863084
Frankliniella occidentalis associated negev-like virus 1	0.891693	0.8896	0.902619	0.89426	0.86399	0.920662	0.881538	0.890693	0.879304	0.872069	0.918163	0.900843	0.893322	0.894427	0.901628	0.89763	0.902378	0.898072	0.885649	0.900823	0.885078	0.895145	0.897514	0.889346	0.916246	0.883493	0.913464	0.839964	0.881367	0.907798	0.840489	0.875	0.897556	0.905503	0.906628	0.900843	0.853118	0.891693	0.890888	0.899272	0.891693	0.89426	0.898553	0.904223	0.895033	0.901426	0.893434	0.888638	0.894815
Frankliniella occidentalis associated negev-like virus 2	0.89223	0.892285	0.905426	0.896481	0.86399	0.924104	0.881538	0.892873	0.879304	0.869657	0.927613	0.903744	0.894703	0.895669	0.903547	0.900086	0.904355	0.900865	0.885649	0.902787	0.885078	0.895145	0.899995	0.889057	0.91456	0.882242	0.911685	0.839964	0.879111	0.905139	0.840489	0.873324	0.902748	0.903726	0.910455	0.903744	0.85485	0.89223	0.891156	0.899586	0.89223	0.898419	0.899354	0.906423	0.896407	0.900508	0.894537	0.888638	0.897581
Frankliniella occidentalis associated negev-like virus 3	0.892078	0.889062	0.902619	0.89085	0.862631	0.918937	0.85485	0.890715	0.87658	0.870864	0.918163	0.900843	0.896982	0.895922	0.899658	0.899852	0.900397	0.898072	0.885649	0.899973	0.897457	0.901225	0.898908	0.89176	0.916246	0.887429	0.913464	0.838227	0.884801	0.907798	0.838668	0.879386	0.88571	0.905503	0.902169	0.900843	0.859473	0.892078	0.89176	0.896541	0.892078	0.895217	0.894236	0.907935	0.898592	0.901457	0.896776	0.887879	0.898956
Ganwon-do negev-like virus 1	0.874161	0.879488	0.933306	0.882568	0.854564	0.939189	0.825059	0.879424	0.82123	0.859218	0.935692	0.933053	0.88724	0.890431	0.911268	0.880213	0.863694	0.905439	0.855353	0.898044	0.857365	0.885162	0.899319	0.872801	0.926277	0.859245	0.929465	0.843692	0.856848	0.922385	0.837389	0.8409	0.915811	0.869539	0.909843	0.902083	0.785345	0.873805	0.874161	0.895636	0.873805	0.886354	0.885325	0.861411	0.876179	0.858904	0.883729	0.881523	0.883861
Loreto virus	0.743408	0.803016	0.817418	0.790532	0.763288	0.857649	0.760469	0.791783	0.761755	0.760547	0.85669	0.815068	0.872832	0.880185	0.885858	0.856167	0.872494	0.899469	0.836115	0.879031	0.865056	0.872858	0.881368	0.739944	0.767354	0.73139	0.755148	0.679063	0.736907	0.770987	0.68015	0.714849	0.751037	0.779391	0.767354	0.768911	0.621794	0.743408	0.744003	0.762438	0.743408	0.871645	0.794674	0.888012	0.872423	0.870003	0.877314	0.755887	0.874262
Mekrijarvi negevirus	0.496888	0.807671	0.829752	0.797537	0.769594	0.855653	0.755929	0.796252	0.740448	0.777593	0.860165	0.829244	0.87136	0.884625	0.881396	0.87519	0.865529	0.89415	0.858116	0.880783	0.850218	0.871381	0.886581	0.491094	0.515916	0.487145	0.511327	0.457765	0.0537215	0.0797241	0	0.066875	0.494375	0.490126	0.517036	0.525374	0.391381	0.495595	0.495163	0.511789	0.496457	0.875734	0.798833	0.883771	0.878177	0.858227	0.873254	0.607463	0.874866
Negevirus Nona 1	0.535718	0.802634	0.848581	0.800432	0.76096	0.85485	0.744024	0.798083	0.740448	0.764815	0.85857	0.848693	0.874863	0.888851	0.887942	0.880876	0.85152	0.900525	0.85988	0.887991	0.84951	0.873793	0.89677	0.527576	0.556776	0.522461	0.550929	0.480384	0.53851	0.582223	0.480384	0.519736	0.549914	0.525134	0.56253	0.544408	0.383926	0.53532	0.534522	0.555798	0.53532	0.872527	0.800496	0.887709	0.877142	0.862219	0.875255	0.611048	0.878286
Negev virus	0.598951	0.800568	0.831209	0.794178	0.760588	0.853439	0.751982	0.793137	0.74305	0.760145	0.860724	0.833022	0.873473	0.89357	0.885363	0.881625	0.857552	0.909012	0.858019	0.887155	0.848528	0.877079	0.893553	0.590924	0.639514	0.612237	0.626013	0.581207	0.605591	0.579186	0.590788	0.582816	0.561226	0.599443	0.576993	0.55123	0.486821	0.598951	0.59679	0.614872	0.598592	0.872858	0.796105	0.883276	0.869687	0.86013	0.875137	0.628824	0.875724
Negev-like virus #174	0.5999	0.801136	0.8289	0.793699	0.760588	0.851688	0.755929	0.793259	0.746937	0.760145	0.860724	0.830648	0.872989	0.894794	0.886655	0.881625	0.857552	0.911738	0.859805	0.887625	0.847545	0.877142	0.89365	0.591959	0.645336	0.612237	0.632456	0.583509	0.607427	0.582223	0.593128	0.583592	0.562273	0.604072	0.579843	0.5547	0.474798	0.5999	0.597383	0.617155	0.599541	0.874034	0.79536	0.884447	0.871131	0.860533	0.875202	0.629718	0.876063
Ngewotan negevirus	0.586609	0.80227	0.837066	0.792636	0.759173	0.869872	0.740013	0.793468	0.735215	0.758865	0.870486	0.837635	0.868008	0.891133	0.882261	0.880011	0.853535	0.905025	0.854436	0.883846	0.842615	0.870002	0.892686	0.584898	0.653835	0.598846	0.646022	0.576576	0.610249	0.588279	0.593128	0.587964	0.525924	0.573316	0.565971	0.563436	0.480847	0.586986	0.585475	0.603062	0.586609	0.870457	0.792842	0.885057	0.867445	0.859827	0.871213	0.623136	0.873329
Ohio negev-like virus 1	0.860726	0.879985	0.886405	0.879669	0.823293	0.9312	0.810093	0.884146	0.840168	0.837436	0.931423	0.88258	0.882507	0.901783	0.892983	0.885745	0.852803	0.915997	0.866944	0.892427	0.847319	0.886492	0.901039	0.86225	0.916885	0.866408	0.913852	0.820763	0.86362	0.884153	0.811844	0.84099	0.834627	0.777987	0.852006	0.856841	0.803638	0.860726	0.861151	0.861992	0.860726	0.888955	0.879198	0.8945	0.884598	0.884457	0.883283	0.869415	0.882235
Ohio negev-like virus 2	0.775936	0.832704	0.790569	0.793946	0.790569	NA	0.7967	0.79835	0.792901	0.790569	1	0.790569	0.840294	0.939336	0.899735	0.917663	0.841021	0.977008	0.912871	0.903921	0.823754	0.837088	0.912871	0.777924	0.755929	0.775576	0.755929	0.816497	0.766724	0.771517	0.816497	0.764791	0.758787	0.816497	0.779643	0.778499	0.749879	0.775936	0.778162	0.810852	0.775936	0.839979	0.80297	0.847265	0.842424	0.838422	0.838158	0.779273	0.82848
Parry's Creek negev-like virus 1	0.887291	0.896573	0.924906	0.891274	0.860609	0.933257	0.830949	0.892971	0.837533	0.867914	0.938591	0.923201	0.894149	0.905357	0.912871	0.892948	0.898888	0.916628	0.876652	0.908593	0.866025	0.897319	0.911753	0.888168	0.930028	0.872787	0.92791	0.861516	0.868213	0.933731	0.853766	0.856834	0.899392	0.896706	0.911397	0.931289	0.798228	0.887016	0.887291	0.903573	0.887016	0.890379	0.89207	0.74659	0.892817	0.874041	0.893032	0.891789	0.894315
Piura virus	0.603413	0.813125	0.84363	0.801053	0.773492	0.86515	0.771517	0.803166	0.752088	0.778574	0.870642	0.84358	0.873082	0.886272	0.883938	0.876751	0.859553	0.894983	0.851024	0.884703	0.847545	0.875595	0.893745	0.597504	0.653835	0.590428	0.646022	0.549898	0.599019	0.663646	0.56208	0.578385	0.608634	0.587711	0.62849	0.632456	0.440047	0.602697	0.604127	0.625996	0.603055	0.876289	0.80362	0.89063	0.878114	0.864753	0.875742	0.432547	0.8741
Rinkaby virus	0.816901	0.86669	0.948683	0.830822	0.816497	0.816497	0.853766	0.842118	0.842828	0.83666	0.816497	0.912871	0.86075	0.57735	1	NA	0.866703	NA	0.816497	1	0.85457	0.856034	1	0.813073	0.707107	0.816906	0.707107	0.816497	0.809381	0.816497	0.816497	0.81026	0.816497	0.847244	0.816497	0.816497	0.7967	0.816901	0.816901	0.850857	0.816901	0.861357	0.840935	0.848528	0.875288	0.847934	0.861357	0.827737	0.853666
Santana virus	0.872091	0.896735	0.886503	0.883777	0.883422	0.921073	0.816497	0.884415	0.842701	0.888819	0.927613	0.886507	0.690236	0.710317	0.686379	0.676214	0.669367	0.737442	0.613286	0.694249	0.660164	0.681879	0.703405	0.86805	0.886638	0.866354	0.88249	0.859727	0.870077	0.882961	0.862776	0.864292	0.88411	0.879499	0.884985	0.884712	0.812743	0.872091	0.871535	0.883028	0.872091	0.718933	0.884604	0.890486	0.742908	0.879731	0.708542	0.87935	0.658236
Soybean thrips nege-like virus 1	0.702476	0.811819	0.833822	0.804092	0.763763	0.879281	0.751982	0.802322	0.751697	0.766076	0.88246	0.83345	0.87278	0.893697	0.888462	0.875856	0.851316	0.912647	0.859041	0.88635	0.839873	0.875623	0.890162	0.69965	0.778955	0.698982	0.776788	0.662195	0.701026	0.740532	0.67811	0.677834	0.68838	0.675528	0.711523	0.714351	0.588915	0.702786	0.704332	0.719717	0.702476	0.872435	0.808436	0.885993	0.872296	0.871553	0.873357	0.716475	0.876127
Soybean thrips nege-like virus 2	0.853852	0.896729	0.88083	0.890225	0.904534	0.894427	0.919866	0.89509	0.89715	0.889757	0.902671	0.88083	0.881277	0.892254	0.874366	0.879049	0.786796	0.883883	0.90045	0.87495	0.823055	0.866758	0.875051	0.855576	0.924211	0.873095	0.932505	0.917011	0.880062	0.836269	0.917011	0.8805	0.839047	0.755929	0.845452	0.849185	0.790569	0.853852	0.855294	0.856248	0.853852	0.853074	0.889698	0.902162	0.875498	0.898293	0.86858	0.865314	0.872595
Uxmal virus	0.87095	0.884748	0.890611	0.877847	0.877534	0.904713	0.828654	0.878742	0.840241	0.882544	0.907166	0.887926	0.63068	0.692385	0.665753	0.63847	0.537551	0.731925	0.612976	0.664793	0.534522	0.62387	0.673388	0.87065	0.89539	0.867655	0.893416	0.860953	0.870653	0.881619	0.861984	0.864153	0.875699	0.875529	0.87877	0.885807	0.816497	0.87095	0.872332	0.880991	0.87095	0.697574	0.878899	0.886547	0.728762	0.872902	0.683943	0.875155	0.666516
Wallerfield virus	0.873385	0.885853	0.877273	0.874794	0.882735	0.899258	0.832666	0.876909	0.846378	0.884799	0.901729	0.875498	0.620842	0.678337	0.644981	0.641106	0.586648	0.713477	0.614476	0.650995	0.55492	0.617994	0.663301	0.871184	0.895081	0.87048	0.891335	0.846747	0.859277	0.896825	0.842797	0.851426	0.874658	0.885422	0.88132	0.888303	0.827657	0.873385	0.872001	0.882238	0.873385	0.68856	0.877334	0.886264	0.739025	0.876841	0.667719	0.870759	0.660304
Ying Kou virus	0.479494	0.803802	0.835175	0.79791	0.76516	0.863894	0.775365	0.797336	0.752088	0.762287	0.868067	0.834847	0.869276	0.882194	0.880223	0.872103	0.859553	0.893325	0.858116	0.880047	0.847545	0.87012	0.886125	0.477626	0.532524	0.490865	0.531995	0.477616	0.500366	0.518717	0.474631	0.493688	0.418638	0.483718	0.458406	0.480384	0.356606	0.478602	0.474567	0.495138	0.478602	0.869382	0.79947	0.884748	0.873003	0.861017	0.874961	0.592119	0.869925
Yongsan negev-like virus 1	0.887868	0.899388	0.926186	0.894709	0.862057	0.936707	0.82736	0.895502	0.842503	0.867914	0.941756	0.92582	0.8956	0.910173	0.912559	0.896641	0.898888	0.919435	0.880166	0.909917	0.864956	0.899894	0.911753	0.886699	0.923087	0.874112	0.922414	0.864798	0.869184	0.925114	0.86254	0.859254	0.90178	0.896706	0.911006	0.927464	0.800074	0.887592	0.886484	0.904007	0.887592	0.889851	0.895417	0.746191	0.892587	0.875852	0.895882	0.893765	0.893527
[truncated: 29 more columns]

[truncated: 15 more sheets: Partitiviridae, Permutotetraviridae, Phasmaviridae, Phenuiviridae, Picornaviridae, Qinviridae, Quenyavirus, Reoviridae, Rhabdoviridae, Solemoviridae, Togaviridae, Totiviridae, Virgaviridae, Xinmoviridae, Yueviridae]
